# Supplementary material for: Bioalerts: a python library for the derivation of structural alerts from bioactivity and toxicity data sets
Source: J Cheminform. 2016 Mar 4;8:13. doi: 10.1186/s13321-016-0125-7 (PMC4779235; doi:10.1186/s13321-016-0125-7)
Supplement: Supplementary file 1 — 10.1186/s13321-016-0125-7 Bioalerts library and documentation. The file bioalerts.zip expands to a folder containing the library scripts and documentation. The folder build contains an HyperText Markup Language (HTML) tree which documents the library bioalerts using reStructuredText (.rst) as markdown language and processed with sphinx (www.http://sphinx-doc.org/). The documentation can be browsed by opening the file index.html file in any HTML browser. The documentation of the python library RDKit can be accessed at www.rdkit.org. [file 13321_2016_125_MOESM1_ESM.zip › bioalerts/build/_sources/Alerts.txt]

Alerts: Derivation of structural alerts
*****************************

This module is composed of the following three classes:

* GetSubstructuresFromReferenceDataset
* CalculatePvaluesCategorical
* CalculatePvaluesContinuous

.. GetSubstructuresFromReferenceDataset
.. ====================================
.. .. py:class:: GetSubstructuresFromReferenceDataset(name_field=None)
.. 
..     Similar to GetDataSetInfo from the module LoadMolecules.
..     
..     This class can be used to load molecules in smiles, sdf and mol2 format.
..     
..     :var name_field: name of the data field containing the name of the molecules. Although the default value is None (*bool*), the name of the field if set when instantiating the class would be a string (*str*).
..      :vartype name_field: str
..      :var nb_substructures: total number of substructures, with a radius comprised in the argument *radii* of *GetDataSetInfo.extract_substructure_information()*, from the molecules specified in the argument *mols* of the method *GetDataSetInfo.extract_substructure_information()* (see below).
..      :vartype nb_substructures: int
..      :var max_radius: maximum substructure radius considered. This corresponds to the maximum value of the argument *radii* of *GetDataSetInfo.extract_substructure_information()*.
..      :vartype max_radius: int
..      :var substructure_dictionary: dictionary containing the substructures, with a radius comprised in the argument *radii* of *GetDataSetInfo.extract_substructure_information()*, and the molecules where they appear. Keys correspond to molecules names, whereas values correspond to
..      :vartype substructure_dictionary: dict
..     
..      *GetDataSetInfo* contains the following methods:
..     
..      .. py:method:: extract_substructure_information(radii,mols)
..     
..         This method extracts the substructures from the molecules (argument *mols*)
..         whose radius is comprised in the argument *radii*.
..         Each substructure in the molecule set (*mols*) is assigned an unambiguous integer identifier,
..         which are kept in *GetDataSetInfo.substructure_dictionary*.
..         The information about the substructures is kept in the fields indicated above.
..         
..         :param radii: substructure radii to be considered
..         :param mols: molecules from which the substructures are to be extracted.
..         :type radii: list
..         :type mols: list


CalculatePvaluesCategorical
===========================
.. py:class:: CalculatePvaluesCategorical(max_radius)

    :var max_radius: maximum substructure radius considered.
    :vartype max_radius: int
    :var output: pandas dataframe containing the following columns: (i) 'Compound ID', (ii) 'p_value', (iii) 'Compounds with substr.', (iv) 'activity label', (v) 'Substructure', (vi) 'Substructure in Molecule', (vii) 'Comp. with substr. active', and (viii) 'Comp. with substr. inactive'.
     :vartype output: pandas.core.frame.DataFrame


    .. py:method:: calculate_p_values(mols,substructure_dictionary,bioactivities,mols_ids,threshold_nb_substructures,threshold_pvalue,threshold_frequency,active_label=1,inactive_label=0)

          :param mols: list of molecules from the test set in rdkit mol format (rdkit.Chem.rdchem.Mol)
          :param substructure_dictionary: dictionary of substructures derived from the training set molecules that will be used as a reference. This dictionary can be calculated with the method bioalerts.GetDataSetInfo.extract_substructure_information()
          :param bioactivities: activity labels for the molecules from the training set.
          :param mols_ids: ids of the molecules input through the parameter mols.
          :param threshold_nb_substructures: minimum number of substructures (n') required to compute P values
          :param threshold_pvalue: significance level
          :param threshold_frequency: the lower threshold for the ratio m' / n' (see manuscript for details)
          :param active_label: the label for active molecules, e.g. "Active" or 1
          :param inactive_label: the label for inactive molecules
          :param Bonferroni: whether Bonferroni correction is to be applied to the computed P values. If set to True, only the substructures passing this correction will be reported in the field output.
          :type mols: list 
          :type substructure_dictionary: dict
          :type bioactivities: list
          :type mols_ids: list
          :type threshold_nb_substructures: int
          :type threshold_pvalue: float
          :type threshold_frequency: float
          :type Bonferroni: Boolean

    .. py:method:: HTMLOutputWriter(self,output_filename)

          :param output_filename: name of the html file to which the data frame 'output' will be saved.
          :type output_filename: str

    .. py:method:: XlSXOutputWriter(self,frame, output_filename, molCol=['Substructure',"Substructure in Molecule"], size=(300,300))

          :param frame: data frame to be written to the xlsx file. Generally, this will be the data frame in the field output of the class CalculatePvaluesContinuous().
          :param output_filename: name of the xlx file to which the data frame will be saved
          :param molCol: columns of the data frame output that will be saved to the xlsx file
          :param size: size of the substructure and compound images
          :type output_filename: str
          :type molCol: list
          :type size: tuple


CalculatePvaluesContinuous
==========================
.. py:class:: CalculatePvaluesContinuous(radii_ext)

    :var radii_ext: substructure radii to be considered
    :vartype radii_ext: list
    :var output: pandas dataframe containing the following columns: (i) 'Compound ID', (ii) 'Number compounds', (iii) 'statistic', (iv) 'p_value', (v) 'Diff. distribution means (w - wo)', (vi) 'Compounds with substr.', (vii) 'Substructure', and (viii) 'Substructure in Molecule'.


    .. py:method:: calculate_p_values(mols,substructure_dictionary,bioactivities,mols_ids,threshold_nb_substructures,threshold_pvalue,threshold_ratio,Bonferroni=True)

          :param mols: list of molecules from the test set in rdkit mol format (rdkit.Chem.rdchem.Mol)
          :param substructure_dictionary: dictionary of substructures derived from the training set molecules that will be used as a reference. This dictionary can be calculated with the method bioalerts.GetDataSetInfo.extract_substructure_information()
          :param bioactivities: activity values for the molecules from the training set.
          :param mols_ids: ids of the molecules input through the parameter mols.
          :param threshold_nb_substructures: minimum number of substructures (n') required to compute P values
          :param threshold_pvalue: significance level
          :param threshold_ratio: ratio between the number of compounds from the training set with a substructure and the size of the training set.
          :param Bonferroni: whether Bonferroni correction is to be applied to the computed P values. If set to True, only the substructures passing this correction will be reported in the field output.
          :type mols: list 
          :type substructure_dictionary: dict
          :type bioactivities: list
          :type mols_ids: list
          :type threshold_nb_substructures: int
          :type threshold_pvalue: float
          :type threshold_ratio: float
          :type Bonferroni: Boolean

    .. py:method:: HTMLOutputWriter(self,output_filename)

          :param output_filename: name of the html file to which the data frame 'output' will be saved.
          :type output_filename: str

    .. py:method:: XlSXOutputWriter(self,frame, output_filename, molCol=['Substructure',"Substructure in Molecule"], size=(300,300))

          :param frame: data frame to be written to the xlsx file. Generally, this will be the data frame in the field output of the class CalculatePvaluesContinuous().
          :param output_filename: name of the xlx file to which the data frame will be saved
          :param molCol: columns of the data frame output that will be saved to the xlsx file
          :param size: size of the substructure and compound images
          :type output_filename: str
          :type molCol: list
          :type size: tuple
