# Supplementary material for: Bioalerts: a python library for the derivation of structural alerts from bioactivity and toxicity data sets
Source: J Cheminform. 2016 Mar 4;8:13. doi: 10.1186/s13321-016-0125-7 (PMC4779235; doi:10.1186/s13321-016-0125-7)
Supplement: Supplementary file 1 — 10.1186/s13321-016-0125-7 Bioalerts library and documentation. The file bioalerts.zip expands to a folder containing the library scripts and documentation. The folder build contains an HyperText Markup Language (HTML) tree which documents the library bioalerts using reStructuredText (.rst) as markdown language and processed with sphinx (www.http://sphinx-doc.org/). The documentation can be browsed by opening the file index.html file in any HTML browser. The documentation of the python library RDKit can be accessed at www.rdkit.org. [file 13321_2016_125_MOESM1_ESM.zip › bioalerts/build/_static/default.css]

/*
 * default.css_t
 * ~~~~~~~~~~~~~
 *
 * Sphinx stylesheet -- default theme.
 *
 * :copyright: Copyright 2007-2014 by the Sphinx team, see AUTHORS.
 * :license: BSD, see LICENSE for details.
 *
 */

@import url("basic.css");

/* -- page layout ----------------------------------------------------------- */

body {
    font-family: sans-serif;
    font-size: 100%;
    background-color: #11303d;
    color: #000;
    margin: 0;
    padding: 0;
}

div.document {
    background-color: #1c4e63;
}

div.documentwrapper {
    float: left;
    width: 100%;
}

div.bodywrapper {
    margin: 0 0 0 230px;
}

div.body {
    background-color: #ffffff;
    color: #000000;
    padding: 0 20px 30px 20px;
}

div.footer {
    color: #ffffff;
    width: 100%;
    padding: 9px 0 9px 0;
    text-align: center;
    font-size: 75%;
}

div.footer a {
    color: #ffffff;
    text-decoration: underline;
}

div.related {
    background-color: #133f52;
    line-height: 30px;
    color: #ffffff;
}

div.related a {
    color: #ffffff;
}

div.sphinxsidebar {
}

div.sphinxsidebar h3 {
    font-family: 'Trebuchet MS', sans-serif;
    color: #ffffff;
    font-size: 1.4em;
    font-weight: normal;
    margin: 0;
    padding: 0;
}

div.sphinxsidebar h3 a {
    color: #ffffff;
}

div.sphinxsidebar h4 {
    font-family: 'Trebuchet MS', sans-serif;
    color: #ffffff;
    font-size: 1.3em;
    font-weight: normal;
    margin: 5px 0 0 0;
    padding: 0;
}

div.sphinxsidebar p {
    color: #ffffff;
}

div.sphinxsidebar p.topless {
    margin: 5px 10px 10px 10px;
}

div.sphinxsidebar ul {
    margin: 10px;
    padding: 0;
    color: #ffffff;
}

div.sphinxsidebar a {
    color: #98dbcc;
}

div.sphinxsidebar input {
    border: 1px solid #98dbcc;
    font-family: sans-serif;
    font-size: 1em;
}


/* -- hyperlink styles ------------------------------------------------------ */

a {
    color: #355f7c;
    text-decoration: none;
}

a:visited {
    color: #355f7c;
    text-decoration: none;
}

a:hover {
    text-decoration: underline;
}


/* -- body styles ----------------------------------------------------------- */

div.body h1,
div.body h2,
div.body h3,
div.body h4,
div.body h5,
div.body h6 {
    font-family: 'Trebuchet MS', sans-serif;
    background-color: #f2f2f2;
    font-weight: normal;
    color: #20435c;
    border-bottom: 1px solid #ccc;
    margin: 20px -20px 10px -20px;
    padding: 3px 0 3px 10px;
}

div.body h1 { margin-top: 0; font-size: 200%; }
div.body h2 { font-size: 160%; }
div.body h3 { font-size: 140%; }
div.body h4 { font-size: 120%; }
div.body h5 { font-size: 110%; }
div.body h6 { font-size: 100%; }

a.headerlink {
    color: #c60f0f;
    font-size: 0.8em;
    padding: 0 4px 0 4px;
    text-decoration: none;
}

a.headerlink:hover {
    background-color: #c60f0f;
    color: white;
}

div.body p, div.body dd, div.body li {
    text-align: justify;
    line-height: 130%;
}

div.admonition p.admonition-title + p {
    display: inline;
}

div.admonition p {
    margin-bottom: 5px;
}

div.admonition pre {
    margin-bottom: 5px;
}

div.admonition ul, div.admonition ol {
    margin-bottom: 5px;
}

div.note {
    background-color: #eee;
    border: 1px solid #ccc;
}

div.seealso {
    background-color: #ffc;
    border: 1px solid #ff6;
}

div.topic {
    background-color: #eee;
}

div.warning {
    background-color: #ffe4e4;
    border: 1px solid #f66;
}

p.admonition-title {
    display: inline;
}

p.admonition-title:after {
    content: ":";
}

pre {
    padding: 5px;
    background-color: #eeffcc;
    color: #333333;
    line-height: 120%;
    border: 1px solid #ac9;
    border-left: none;
    border-right: none;
}

tt {
    background-color: #ecf0f3;
    padding: 0 1px 0 1px;
    font-size: 0.95em;
}

th {
    background-color: #ede;
}

.warning tt {
    background: #efc2c2;
}

.note tt {
    background: #d6d6d6;
}

.viewcode-back {
    font-family: sans-serif;
}

div.viewcode-block:target {
    background-color: #f4debf;
    border-top: 1px solid #ac9;
    border-bottom: 1px solid #ac9;
}
