# Supplementary material for: Bioalerts: a python library for the derivation of structural alerts from bioactivity and toxicity data sets
Source: J Cheminform. 2016 Mar 4;8:13. doi: 10.1186/s13321-016-0125-7 (PMC4779235; doi:10.1186/s13321-016-0125-7)
Supplement: Supplementary file 1 — 10.1186/s13321-016-0125-7 Bioalerts library and documentation. The file bioalerts.zip expands to a folder containing the library scripts and documentation. The folder build contains an HyperText Markup Language (HTML) tree which documents the library bioalerts using reStructuredText (.rst) as markdown language and processed with sphinx (www.http://sphinx-doc.org/). The documentation can be browsed by opening the file index.html file in any HTML browser. The documentation of the python library RDKit can be accessed at www.rdkit.org. [file 13321_2016_125_MOESM1_ESM.zip › bioalerts/build/_static/searchtools.js]

/*
 * searchtools.js_t
 * ~~~~~~~~~~~~~~~~
 *
 * Sphinx JavaScript utilties for the full-text search.
 *
 * :copyright: Copyright 2007-2014 by the Sphinx team, see AUTHORS.
 * :license: BSD, see LICENSE for details.
 *
 */


/**
 * Porter Stemmer
 */
var Stemmer = function() {

  var step2list = {
    ational: 'ate',
    tional: 'tion',
    enci: 'ence',
    anci: 'ance',
    izer: 'ize',
    bli: 'ble',
    alli: 'al',
    entli: 'ent',
    eli: 'e',
    ousli: 'ous',
    ization: 'ize',
    ation: 'ate',
    ator: 'ate',
    alism: 'al',
    iveness: 'ive',
    fulness: 'ful',
    ousness: 'ous',
    aliti: 'al',
    iviti: 'ive',
    biliti: 'ble',
    logi: 'log'
  };

  var step3list = {
    icate: 'ic',
    ative: '',
    alize: 'al',
    iciti: 'ic',
    ical: 'ic',
    ful: '',
    ness: ''
  };

  var c = "[^aeiou]";          // consonant
  var v = "[aeiouy]";          // vowel
  var C = c + "[^aeiouy]*";    // consonant sequence
  var V = v + "[aeiou]*";      // vowel sequence

  var mgr0 = "^(" + C + ")?" + V + C;                      // [C]VC... is m>0
  var meq1 = "^(" + C + ")?" + V + C + "(" + V + ")?$";    // [C]VC[V] is m=1
  var mgr1 = "^(" + C + ")?" + V + C + V + C;              // [C]VCVC... is m>1
  var s_v   = "^(" + C + ")?" + v;                         // vowel in stem

  this.stemWord = function (w) {
    var stem;
    var suffix;
    var firstch;
    var origword = w;

    if (w.length < 3)
      return w;

    var re;
    var re2;
    var re3;
    var re4;

    firstch = w.substr(0,1);
    if (firstch == "y")
      w = firstch.toUpperCase() + w.substr(1);

    // Step 1a
    re = /^(.+?)(ss|i)es$/;
    re2 = /^(.+?)([^s])s$/;

    if (re.test(w))
      w = w.replace(re,"$1$2");
    else if (re2.test(w))
      w = w.replace(re2,"$1$2");

    // Step 1b
    re = /^(.+?)eed$/;
    re2 = /^(.+?)(ed|ing)$/;
    if (re.test(w)) {
      var fp = re.exec(w);
      re = new RegExp(mgr0);
      if (re.test(fp[1])) {
        re = /.$/;
        w = w.replace(re,"");
      }
    }
    else if (re2.test(w)) {
      var fp = re2.exec(w);
      stem = fp[1];
      re2 = new RegExp(s_v);
      if (re2.test(stem)) {
        w = stem;
        re2 = /(at|bl|iz)$/;
        re3 = new RegExp("([^aeiouylsz])\\1$");
        re4 = new RegExp("^" + C + v + "[^aeiouwxy]$");
        if (re2.test(w))
          w = w + "e";
        else if (re3.test(w)) {
          re = /.$/;
          w = w.replace(re,"");
        }
        else if (re4.test(w))
          w = w + "e";
      }
    }

    // Step 1c
    re = /^(.+?)y$/;
    if (re.test(w)) {
      var fp = re.exec(w);
      stem = fp[1];
      re = new RegExp(s_v);
      if (re.test(stem))
        w = stem + "i";
    }

    // Step 2
    re = /^(.+?)(ational|tional|enci|anci|izer|bli|alli|entli|eli|ousli|ization|ation|ator|alism|iveness|fulness|ousness|aliti|iviti|biliti|logi)$/;
    if (re.test(w)) {
      var fp = re.exec(w);
      stem = fp[1];
      suffix = fp[2];
      re = new RegExp(mgr0);
      if (re.test(stem))
        w = stem + step2list[suffix];
    }

    // Step 3
    re = /^(.+?)(icate|ative|alize|iciti|ical|ful|ness)$/;
    if (re.test(w)) {
      var fp = re.exec(w);
      stem = fp[1];
      suffix = fp[2];
      re = new RegExp(mgr0);
      if (re.test(stem))
        w = stem + step3list[suffix];
    }

    // Step 4
    re = /^(.+?)(al|ance|ence|er|ic|able|ible|ant|ement|ment|ent|ou|ism|ate|iti|ous|ive|ize)$/;
    re2 = /^(.+?)(s|t)(ion)$/;
    if (re.test(w)) {
      var fp = re.exec(w);
      stem = fp[1];
      re = new RegExp(mgr1);
      if (re.test(stem))
        w = stem;
    }
    else if (re2.test(w)) {
      var fp = re2.exec(w);
      stem = fp[1] + fp[2];
      re2 = new RegExp(mgr1);
      if (re2.test(stem))
        w = stem;
    }

    // Step 5
    re = /^(.+?)e$/;
    if (re.test(w)) {
      var fp = re.exec(w);
      stem = fp[1];
      re = new RegExp(mgr1);
      re2 = new RegExp(meq1);
      re3 = new RegExp("^" + C + v + "[^aeiouwxy]$");
      if (re.test(stem) || (re2.test(stem) && !(re3.test(stem))))
        w = stem;
    }
    re = /ll$/;
    re2 = new RegExp(mgr1);
    if (re.test(w) && re2.test(w)) {
      re = /.$/;
      w = w.replace(re,"");
    }

    // and turn initial Y back to y
    if (firstch == "y")
      w = firstch.toLowerCase() + w.substr(1);
    return w;
  }
}


/**
 * Simple result scoring code.
 */
var Scorer = {
  // Implement the following function to further tweak the score for each result
  // The function takes a result array [filename, title, anchor, descr, score]
  // and returns the new score.
  /*
  score: function(result) {
    return result[4];
  },
  */

  // query matches the full name of an object
  objNameMatch: 11,
  // or matches in the last dotted part of the object name
  objPartialMatch: 6,
  // Additive scores depending on the priority of the object
  objPrio: {0:  15,   // used to be importantResults
            1:  5,   // used to be objectResults
            2: -5},  // used to be unimportantResults
  //  Used when the priority is not in the mapping.
  objPrioDefault: 0,

  // query found in title
  title: 15,
  // query found in terms
  term: 5
};


/**
 * Search Module
 */
var Search = {

  _index : null,
  _queued_query : null,
  _pulse_status : -1,

  init : function() {
      var params = $.getQueryParameters();
      if (params.q) {
          var query = params.q[0];
          $('input[name="q"]')[0].value = query;
          this.performSearch(query);
      }
  },

  loadIndex : function(url) {
    $.ajax({type: "GET", url: url, data: null,
            dataType: "script", cache: true,
            complete: function(jqxhr, textstatus) {
              if (textstatus != "success") {
                document.getElementById("searchindexloader").src = url;
              }
            }});
  },

  setIndex : function(index) {
    var q;
    this._index = index;
    if ((q = this._queued_query) !== null) {
      this._queued_query = null;
      Search.query(q);
    }
  },

  hasIndex : function() {
      return this._index !== null;
  },

  deferQuery : function(query) {
      this._queued_query = query;
  },

  stopPulse : function() {
      this._pulse_status = 0;
  },

  startPulse : function() {
    if (this._pulse_status >= 0)
        return;
    function pulse() {
      var i;
      Search._pulse_status = (Search._pulse_status + 1) % 4;
      var dotString = '';
      for (i = 0; i < Search._pulse_status; i++)
        dotString += '.';
      Search.dots.text(dotString);
      if (Search._pulse_status > -1)
        window.setTimeout(pulse, 500);
    }
    pulse();
  },

  /**
   * perform a search for something (or wait until index is loaded)
   */
  performSearch : function(query) {
    // create the required interface elements
    this.out = $('#search-results');
    this.title = $('<h2>' + _('Searching') + '</h2>').appendTo(this.out);
    this.dots = $('<span></span>').appendTo(this.title);
    this.status = $('<p style="display: none"></p>').appendTo(this.out);
    this.output = $('<ul class="search"/>').appendTo(this.out);

    $('#search-progress').text(_('Preparing search...'));
    this.startPulse();

    // index already loaded, the browser was quick!
    if (this.hasIndex())
      this.query(query);
    else
      this.deferQuery(query);
  },

  /**
   * execute search (requires search index to be loaded)
   */
  query : function(query) {
    var i;
    var stopwords = ["a","and","are","as","at","be","but","by","for","if","in","into","is","it","near","no","not","of","on","or","such","that","the","their","then","there","these","they","this","to","was","will","with"];

    // stem the searchterms and add them to the correct list
    var stemmer = new Stemmer();
    var searchterms = [];
    var excluded = [];
    var hlterms = [];
    var tmp = query.split(/\s+/);
    var objectterms = [];
    for (i = 0; i < tmp.length; i++) {
      if (tmp[i] !== "") {
          objectterms.push(tmp[i].toLowerCase());
      }

      if ($u.indexOf(stopwords, tmp[i].toLowerCase()) != -1 || tmp[i].match(/^\d+$/) ||
          tmp[i] === "") {
        // skip this "word"
        continue;
      }
      // stem the word
      var word = stemmer.stemWord(tmp[i].toLowerCase());
      var toAppend;
      // select the correct list
      if (word[0] == '-') {
        toAppend = excluded;
        word = word.substr(1);
      }
      else {
        toAppend = searchterms;
        hlterms.push(tmp[i].toLowerCase());
      }
      // only add if not already in the list
      if (!$u.contains(toAppend, word))
        toAppend.push(word);
    }
    var highlightstring = '?highlight=' + $.urlencode(hlterms.join(" "));

    // console.debug('SEARCH: searching for:');
    // console.info('required: ', searchterms);
    // console.info('excluded: ', excluded);

    // prepare search
    var terms = this._index.terms;
    var titleterms = this._index.titleterms;

    // array of [filename, title, anchor, descr, score]
    var results = [];
    $('#search-progress').empty();

    // lookup as object
    for (i = 0; i < objectterms.length; i++) {
      var others = [].concat(objectterms.slice(0, i),
                             objectterms.slice(i+1, objectterms.length));
      results = results.concat(this.performObjectSearch(objectterms[i], others));
    }

    // lookup as search terms in fulltext
    results = results.concat(this.performTermsSearch(searchterms, excluded, terms, Scorer.term))
                     .concat(this.performTermsSearch(searchterms, excluded, titleterms, Scorer.title));

    // let the scorer override scores with a custom scoring function
    if (Scorer.score) {
      for (i = 0; i < results.length; i++)
        results[i][4] = Scorer.score(results[i]);
    }

    // now sort the results by score (in opposite order of appearance, since the
    // display function below uses pop() to retrieve items) and then
    // alphabetically
    results.sort(function(a, b) {
      var left = a[4];
      var right = b[4];
      if (left > right) {
        return 1;
      } else if (left < right) {
        return -1;
      } else {
        // same score: sort alphabetically
        left = a[1].toLowerCase();
        right = b[1].toLowerCase();
        return (left > right) ? -1 : ((left < right) ? 1 : 0);
      }
    });

    // for debugging
    //Search.lastresults = results.slice();  // a copy
    //console.info('search results:', Search.lastresults);

    // print the results
    var resultCount = results.length;
    function displayNextItem() {
      // results left, load the summary and display it
      if (results.length) {
        var item = results.pop();
        var listItem = $('<li style="display:none"></li>');
        if (DOCUMENTATION_OPTIONS.FILE_SUFFIX === '') {
          // dirhtml builder
          var dirname = item[0] + '/';
          if (dirname.match(/\/index\/$/)) {
            dirname = dirname.substring(0, dirname.length-6);
          } else if (dirname == 'index/') {
            dirname = '';
          }
          listItem.append($('<a/>').attr('href',
            DOCUMENTATION_OPTIONS.URL_ROOT + dirname +
            highlightstring + item[2]).html(item[1]));
        } else {
          // normal html builders
          listItem.append($('<a/>').attr('href',
            item[0] + DOCUMENTATION_OPTIONS.FILE_SUFFIX +
            highlightstring + item[2]).html(item[1]));
        }
        if (item[3]) {
          listItem.append($('<span> (' + item[3] + ')</span>'));
          Search.output.append(listItem);
          listItem.slideDown(5, function() {
            displayNextItem();
          });
        } else if (DOCUMENTATION_OPTIONS.HAS_SOURCE) {
          $.ajax({url: DOCUMENTATION_OPTIONS.URL_ROOT + '_sources/' + item[0] + '.txt',
                  dataType: "text",
                  complete: function(jqxhr, textstatus) {
                    var data = jqxhr.responseText;
                    if (data !== '') {
                      listItem.append(Search.makeSearchSummary(data, searchterms, hlterms));
                    }
                    Search.output.append(listItem);
                    listItem.slideDown(5, function() {
                      displayNextItem();
                    });
                  }});
        } else {
          // no source available, just display title
          Search.output.append(listItem);
          listItem.slideDown(5, function() {
            displayNextItem();
          });
        }
      }
      // search finished, update title and status message
      else {
        Search.stopPulse();
        Search.title.text(_('Search Results'));
        if (!resultCount)
          Search.status.text(_('Your search did not match any documents. Please make sure that all words are spelled correctly and that you\'ve selected enough categories.'));
        else
            Search.status.text(_('Search finished, found %s page(s) matching the search query.').replace('%s', resultCount));
        Search.status.fadeIn(500);
      }
    }
    displayNextItem();
  },

  /**
   * search for object names
   */
  performObjectSearch : function(object, otherterms) {
    var filenames = this._index.filenames;
    var objects = this._index.objects;
    var objnames = this._index.objnames;
    var titles = this._index.titles;

    var i;
    var results = [];

    for (var prefix in objects) {
      for (var name in objects[prefix]) {
        var fullname = (prefix ? prefix + '.' : '') + name;
        if (fullname.toLowerCase().indexOf(object) > -1) {
          var score = 0;
          var parts = fullname.split('.');
          // check for different match types: exact matches of full name or
          // "last name" (i.e. last dotted part)
          if (fullname == object || parts[parts.length - 1] == object) {
            score += Scorer.objNameMatch;
          // matches in last name
          } else if (parts[parts.length - 1].indexOf(object) > -1) {
            score += Scorer.objPartialMatch;
          }
          var match = objects[prefix][name];
          var objname = objnames[match[1]][2];
          var title = titles[match[0]];
          // If more than one term searched for, we require other words to be
          // found in the name/title/description
          if (otherterms.length > 0) {
            var haystack = (prefix + ' ' + name + ' ' +
                            objname + ' ' + title).toLowerCase();
            var allfound = true;
            for (i = 0; i < otherterms.length; i++) {
              if (haystack.indexOf(otherterms[i]) == -1) {
                allfound = false;
                break;
              }
            }
            if (!allfound) {
              continue;
            }
          }
          var descr = objname + _(', in ') + title;

          var anchor = match[3];
          if (anchor === '')
            anchor = fullname;
          else if (anchor == '-')
            anchor = objnames[match[1]][1] + '-' + fullname;
          // add custom score for some objects according to scorer
          if (Scorer.objPrio.hasOwnProperty(match[2])) {
            score += Scorer.objPrio[match[2]];
          } else {
            score += Scorer.objPrioDefault;
          }
          results.push([filenames[match[0]], fullname, '#'+anchor, descr, score]);
        }
      }
    }

    return results;
  },

  /**
   * search for full-text terms in the index
   */
  performTermsSearch : function(searchterms, excluded, terms, score) {
    var filenames = this._index.filenames;
    var titles = this._index.titles;

    var i, j, file, files;
    var fileMap = {};
    var results = [];

    // perform the search on the required terms
    for (i = 0; i < searchterms.length; i++) {
      var word = searchterms[i];
      // no match but word was a required one
      if ((files = terms[word]) === undefined)
        break;
      if (files.length === undefined) {
        files = [files];
      }
      // create the mapping
      for (j = 0; j < files.length; j++) {
        file = files[j];
        if (file in fileMap)
          fileMap[file].push(word);
        else
          fileMap[file] = [word];
      }
    }

    // now check if the files don't contain excluded terms
    for (file in fileMap) {
      var valid = true;

      // check if all requirements are matched
      if (fileMap[file].length != searchterms.length)
          continue;

      // ensure that none of the excluded terms is in the search result
      for (i = 0; i < excluded.length; i++) {
        if (terms[excluded[i]] == file ||
          $u.contains(terms[excluded[i]] || [], file)) {
          valid = false;
          break;
        }
      }

      // if we have still a valid result we can add it to the result list
      if (valid) {
        results.push([filenames[file], titles[file], '', null, score]);
      }
    }
    return results;
  },

  /**
   * helper function to return a node containing the
   * search summary for a given text. keywords is a list
   * of stemmed words, hlwords is the list of normal, unstemmed
   * words. the first one is used to find the occurance, the
   * latter for highlighting it.
   */
  makeSearchSummary : function(text, keywords, hlwords) {
    var textLower = text.toLowerCase();
    var start = 0;
    $.each(keywords, function() {
      var i = textLower.indexOf(this.toLowerCase());
      if (i > -1)
        start = i;
    });
    start = Math.max(start - 120, 0);
    var excerpt = ((start > 0) ? '...' : '') +
      $.trim(text.substr(start, 240)) +
      ((start + 240 - text.length) ? '...' : '');
    var rv = $('<div class="context"></div>').text(excerpt);
    $.each(hlwords, function() {
      rv = rv.highlightText(this, 'highlighted');
    });
    return rv;
  }
};

$(document).ready(function() {
  Search.init();
});
