# Supplementary material for: Bioalerts: a python library for the derivation of structural alerts from bioactivity and toxicity data sets
Source: J Cheminform. 2016 Mar 4;8:13. doi: 10.1186/s13321-016-0125-7 (PMC4779235; doi:10.1186/s13321-016-0125-7)
Supplement: Supplementary file 1 — 10.1186/s13321-016-0125-7 Bioalerts library and documentation. The file bioalerts.zip expands to a folder containing the library scripts and documentation. The folder build contains an HyperText Markup Language (HTML) tree which documents the library bioalerts using reStructuredText (.rst) as markdown language and processed with sphinx (www.http://sphinx-doc.org/). The documentation can be browsed by opening the file index.html file in any HTML browser. The documentation of the python library RDKit can be accessed at www.rdkit.org. [file 13321_2016_125_MOESM1_ESM.zip › bioalerts/build/_static/sidebar.js]

/*
 * sidebar.js
 * ~~~~~~~~~~
 *
 * This script makes the Sphinx sidebar collapsible.
 *
 * .sphinxsidebar contains .sphinxsidebarwrapper.  This script adds
 * in .sphixsidebar, after .sphinxsidebarwrapper, the #sidebarbutton
 * used to collapse and expand the sidebar.
 *
 * When the sidebar is collapsed the .sphinxsidebarwrapper is hidden
 * and the width of the sidebar and the margin-left of the document
 * are decreased. When the sidebar is expanded the opposite happens.
 * This script saves a per-browser/per-session cookie used to
 * remember the position of the sidebar among the pages.
 * Once the browser is closed the cookie is deleted and the position
 * reset to the default (expanded).
 *
 * :copyright: Copyright 2007-2014 by the Sphinx team, see AUTHORS.
 * :license: BSD, see LICENSE for details.
 *
 */

$(function() {
  
  
  
  
  
  
  

  // global elements used by the functions.
  // the 'sidebarbutton' element is defined as global after its
  // creation, in the add_sidebar_button function
  var bodywrapper = $('.bodywrapper');
  var sidebar = $('.sphinxsidebar');
  var sidebarwrapper = $('.sphinxsidebarwrapper');

  // for some reason, the document has no sidebar; do not run into errors
  if (!sidebar.length) return;

  // original margin-left of the bodywrapper and width of the sidebar
  // with the sidebar expanded
  var bw_margin_expanded = bodywrapper.css('margin-left');
  var ssb_width_expanded = sidebar.width();

  // margin-left of the bodywrapper and width of the sidebar
  // with the sidebar collapsed
  var bw_margin_collapsed = '.8em';
  var ssb_width_collapsed = '.8em';

  // colors used by the current theme
  var dark_color = $('.related').css('background-color');
  var light_color = $('.document').css('background-color');

  function sidebar_is_collapsed() {
    return sidebarwrapper.is(':not(:visible)');
  }

  function toggle_sidebar() {
    if (sidebar_is_collapsed())
      expand_sidebar();
    else
      collapse_sidebar();
  }

  function collapse_sidebar() {
    sidebarwrapper.hide();
    sidebar.css('width', ssb_width_collapsed);
    bodywrapper.css('margin-left', bw_margin_collapsed);
    sidebarbutton.css({
        'margin-left': '0',
        'height': bodywrapper.height()
    });
    sidebarbutton.find('span').text('»');
    sidebarbutton.attr('title', _('Expand sidebar'));
    document.cookie = 'sidebar=collapsed';
  }

  function expand_sidebar() {
    bodywrapper.css('margin-left', bw_margin_expanded);
    sidebar.css('width', ssb_width_expanded);
    sidebarwrapper.show();
    sidebarbutton.css({
        'margin-left': ssb_width_expanded-12,
        'height': bodywrapper.height()
    });
    sidebarbutton.find('span').text('«');
    sidebarbutton.attr('title', _('Collapse sidebar'));
    document.cookie = 'sidebar=expanded';
  }

  function add_sidebar_button() {
    sidebarwrapper.css({
        'float': 'left',
        'margin-right': '0',
        'width': ssb_width_expanded - 28
    });
    // create the button
    sidebar.append(
        '<div id="sidebarbutton"><span>&laquo;</span></div>'
    );
    var sidebarbutton = $('#sidebarbutton');
    light_color = sidebarbutton.css('background-color');
    // find the height of the viewport to center the '<<' in the page
    var viewport_height;
    if (window.innerHeight)
 	  viewport_height = window.innerHeight;
    else
	  viewport_height = $(window).height();
    sidebarbutton.find('span').css({
        'display': 'block',
        'margin-top': (viewport_height - sidebar.position().top - 20) / 2
    });

    sidebarbutton.click(toggle_sidebar);
    sidebarbutton.attr('title', _('Collapse sidebar'));
    sidebarbutton.css({
        'color': '#FFFFFF',
        'border-left': '1px solid ' + dark_color,
        'font-size': '1.2em',
        'cursor': 'pointer',
        'height': bodywrapper.height(),
        'padding-top': '1px',
        'margin-left': ssb_width_expanded - 12
    });

    sidebarbutton.hover(
      function () {
          $(this).css('background-color', dark_color);
      },
      function () {
          $(this).css('background-color', light_color);
      }
    );
  }

  function set_position_from_cookie() {
    if (!document.cookie)
      return;
    var items = document.cookie.split(';');
    for(var k=0; k<items.length; k++) {
      var key_val = items[k].split('=');
      var key = key_val[0].replace(/ /, "");  // strip leading spaces
      if (key == 'sidebar') {
        var value = key_val[1];
        if ((value == 'collapsed') && (!sidebar_is_collapsed()))
          collapse_sidebar();
        else if ((value == 'expanded') && (sidebar_is_collapsed()))
          expand_sidebar();
      }
    }
  }

  add_sidebar_button();
  var sidebarbutton = $('#sidebarbutton');
  set_position_from_cookie();
});
