# Supplementary material for: Bioalerts: a python library for the derivation of structural alerts from bioactivity and toxicity data sets
Source: J Cheminform. 2016 Mar 4;8:13. doi: 10.1186/s13321-016-0125-7 (PMC4779235; doi:10.1186/s13321-016-0125-7)
Supplement: Supplementary file 1 — 10.1186/s13321-016-0125-7 Bioalerts library and documentation. The file bioalerts.zip expands to a folder containing the library scripts and documentation. The folder build contains an HyperText Markup Language (HTML) tree which documents the library bioalerts using reStructuredText (.rst) as markdown language and processed with sphinx (www.http://sphinx-doc.org/). The documentation can be browsed by opening the file index.html file in any HTML browser. The documentation of the python library RDKit can be accessed at www.rdkit.org. [file 13321_2016_125_MOESM1_ESM.zip › bioalerts/build/scripts-2.7/FPCalculator.py]

from numpy import arange as _arange, asarray as  _asarray, array as _array, sort as _sort, ones as _ones, zeros as  _zeros
from rdkit.Chem import SmilesMolSupplier as _SmilesMolSupplier, MolFromMol2Block as _MolFromMol2Block, SDMolSupplier as _SDMolSupplier, MolToSmiles as _MolToSmiles, PathToSubmol as _PathToSubmol, FindAtomEnvironmentOfRadiusN as _FindAtomEnvironmentOfRadiusN
from operator import add as _add
from rdkit.Chem.AllChem import GetMorganFingerprintAsBitVect as  _GetMorganFingerprintAsBitVect, GetMorganFingerprint as _GetMorganFingerprint
from os.path import splitext as _splitext, exists as _exists 
from os import makedirs as _makedirs
from rdkit.Chem.Draw import MolToFile as _MolToFile

class CalculateFPs:
    '''
    Calculate fps for a set of molecules
    Required input: substructure dictionary, radii to be considered
    '''
    def __init__(self,radii,mols,reference_substructure_keys={}):
        self.radii = radii
        self.max_radius = max(radii)
        if type(mols) != list: mols = [ext.mols[i] for i in _arange(0,len(mols))] 
        self.mols = mols
        self.reference_substructure_keys = reference_substructure_keys
        self.substructure_dictionary = {}
        self.mols_reference_for_unhashed = None
        self.columns_unhashed = None 
        self.substructure_ids = None
        # output
        self.fps_hashed_binary_quick = None
        self.fps_hashed_binary = None
        self.fps_hashed_counts = None
        self.fps_unhashed_binary = None
        self.fps_unhashed_counts = None
        self.substructures_smiles = {}
        
    def _combine_dicts(self,a, b, op=_add):
        return dict(a.items() + b.items() + [(k, op(a[k], b[k])) for k in set(b) & set(a)])
    
    def calculate_hashed_fps_binary_quick(self,nBits):
        # bit format
        self.fps_hashed_binary_quick = _asarray([_GetMorganFingerprintAsBitVect(x,radius=self.max_radius,nBits=nBits) for x in self.mols])
            
    def calculate_hashed_fps(self,nBits):
        # count format
        fps_hashed_binary = _zeros((len(self.mols),nBits), dtype=int)
        fps_hashed_counts = _zeros((len(self.mols),nBits), dtype=int)
        for mol_index,mol in enumerate(self.mols): 
            info={}
            fp = _GetMorganFingerprint(mol,radius=self.max_radius,bitInfo=info)
            for key,val in info.iteritems():
                if val[0][1] in self.radii: #check if the radius is in the selection
                    fps_hashed_binary[mol_index,key%nBits] = 1
                    fps_hashed_counts[mol_index,key%nBits] += len(val)
        self.fps_hashed_binary = fps_hashed_binary
        self.fps_hashed_counts = fps_hashed_counts
                    
    
    def calculate_unhashed_fps(self,draw_substructures=False,image_directory='./images_substructures'): 
        # get the dictionary for the substructures
        idxs = []
        substr_ids = []
        counts = []    
        for mol_index,mol in enumerate(self.mols):
            info={}
            fp = _GetMorganFingerprint(mol,radius=self.max_radius,bitInfo=info)
            substructure_dictionary = {k:[mol_index] for k,v in info.iteritems() if v[0][1] in self.radii}
            substr_ids.append(substructure_dictionary.keys())
            idxs.append([mol_index]*len(substructure_dictionary.keys()))
            counts.append([ len(info.values()[x]) for x in _arange(0,len(info)) if info.values()[x][0][1] in self.radii])
            
            # get the smiles for the substructures
            amap = {}
            substructures_smiles = {k:[_MolToSmiles(_PathToSubmol(mol,_FindAtomEnvironmentOfRadiusN(mol,v[0][1],v[0][0]),atomMap=amap))] for k,v in info.iteritems() if v[0][1] in self.radii}
            self.substructures_smiles.update(substructures_smiles)
            
            # generate the images for the substructures if required..
            if draw_substructures:
                if not _exists(image_directory):
                    _makedirs(image_directory)
                for k,v in info.iteritems():
                    if k not in self.substructure_dictionary.keys() and v[0][1] in self.radii:
                        image_name="%s/Molecule_%d_substr_%d.pdf"%(image_directory,mol_index,k)
                        env=_FindAtomEnvironmentOfRadiusN(mol,v[0][1],v[0][0])
                        amap={}
                        submol=_PathToSubmol(mol,env,atomMap=amap)
                        _MolToFile(mol,image_name,size=(300,300),wedgeBonds=True,kekulize=True,highlightAtoms=amap.keys())
            
            self.substructure_dictionary = self._combine_dicts(substructure_dictionary,self.substructure_dictionary)
      
            
        idxs = _array([val for sublist in idxs for val in sublist])
        counts = _array([val for sublist in counts for val in sublist])
        substr_ids_flattened = [val for sublist in substr_ids for val in sublist]
        substr_ids = _array(substr_ids_flattened)
        self.substructure_ids = substr_ids
        if len(self.reference_substructure_keys)==0:
            print "No input set of keys for the substructures. \nThus, the substructures present in the input molecules will be considered for the calculation of unhashed fingerprints."
            columns = _array(list(set(self.substructure_dictionary.keys())))
            columns = _sort(columns)
            self.columns_unhashed = columns
            dimensionality_unhashed = len(columns)
        else:
            columns = _array(list(set(self.reference_substructure_keys)))
            columns = _sort(columns)
            self.columns_unhashed = columns
            dimensionality_unhashed = len(columns)
        
        fps_unhashed_binary = _zeros((len(self.mols),dimensionality_unhashed), dtype=int)
        fps_unhashed_counts = _zeros((len(self.mols),dimensionality_unhashed), dtype=int)
        

        # removing the indices corresponding to the substructures in the test molecules not present in the references set of substructures..
        idxs = _array([idxs[x] for x in _arange(0,len(substr_ids)) if substr_ids[x] in self.columns_unhashed])    
        counts = _array([counts[x] for x in _arange(0,len(substr_ids)) if substr_ids[x] in self.columns_unhashed]) 
        substr_ids = _array([substr_ids[x] for x in _arange(0,len(substr_ids)) if substr_ids[x] in self.columns_unhashed])
        mapping = _array([(substr_ids[x]==columns).nonzero() for x in _arange(0,len(substr_ids))])
        mapping = mapping.flatten()
        if len(mapping) ==0:
            print "There is no intersection between the substructures \n(i)provided in the reference key set, and\n(ii) the substructures found in the input molecules."
            return

        fps_unhashed_binary[idxs,mapping] = _ones(len(counts))
        fps_unhashed_counts[idxs,mapping] = counts
        self.fps_unhashed_binary = fps_unhashed_binary
        self.fps_unhashed_counts = fps_unhashed_counts
