# Supplementary material for: Bioalerts: a python library for the derivation of structural alerts from bioactivity and toxicity data sets
Source: J Cheminform. 2016 Mar 4;8:13. doi: 10.1186/s13321-016-0125-7 (PMC4779235; doi:10.1186/s13321-016-0125-7)
Supplement: Supplementary file 1 — 10.1186/s13321-016-0125-7 Bioalerts library and documentation. The file bioalerts.zip expands to a folder containing the library scripts and documentation. The folder build contains an HyperText Markup Language (HTML) tree which documents the library bioalerts using reStructuredText (.rst) as markdown language and processed with sphinx (www.http://sphinx-doc.org/). The documentation can be browsed by opening the file index.html file in any HTML browser. The documentation of the python library RDKit can be accessed at www.rdkit.org. [file 13321_2016_125_MOESM1_ESM.zip › bioalerts/build/scripts-2.7/LoadMolecules.py]

from numpy import savetxt as _savetxt
from rdkit.Chem import SmilesMolSupplier as _SmilesMolSupplier, MolFromMol2Block as _MolFromMol2Block, SDMolSupplier as _SDMolSupplier
from os.path import splitext as _splitext, exists as _exists 
from operator import add as _add
from rdkit.Chem.AllChem import GetMorganFingerprintAsBitVect as  _GetMorganFingerprintAsBitVect, GetMorganFingerprint as _GetMorganFingerprint


def RetrieveMol2Block(fileLikeObject, delimiter="@<TRIPOS>MOLECULE"):
    """Generator to retrieve one mol2 block at a time when parsing a mol file
    """
    mol2 = []
    for line in fileLikeObject:
        if line.startswith(delimiter) and mol2:
            yield "".join(mol2)
            mol2 = []
        mol2.append(line)
    if mol2:
        yield "".join(mol2)


class LoadMolecules:    
    """Load molecules from (i) smiles, (ii) sdf, and (iii) mol2 files.
    """
    def __init__(self,input_file,verbose=True,delimiter="\t",name_field="_Name"):
        self.input_file = input_file
        self.verbose = True
        self.delimiter = delimiter
        file_name, file_extension = _splitext(input_file)
        self.file_name = file_name
        self.file_extension = file_extension
        if(file_extension not in ['.smi','.smiles','.sdf','.mol2']): 
            raise ValueError("Incorrect file extension")
        self.mols = []
        self.molserr = []
        self.nb_mols = None
        self.mols_ids = []
        self.name_field = name_field
        
    def ReadMolecules(self,titleLine=False,smilesColumn=0,nameColumn=1): #titleLine for smiles

        if self.file_extension in ['.smi','.smiles']:
            if self.verbose:
                print "Format of the structures file = SMILES"
            suppl = _SmilesMolSupplier(self.input_file,smilesColumn=smilesColumn,
                                           nameColumn=nameColumn,
                                           delimiter=self.delimiter,titleLine=titleLine)

            for i,m in enumerate(suppl):
                if m is not None:
                    self.mols.append(m)
                    mol_id = i if self.name_field == None else m.GetProp(self.name_field)
                    self.mols_ids.append(mol_id)
                else:
                    self.molserr.append(i)
            nb_mols=len(self.mols)
        elif self.file_extension == '.mol2':
            print "Format of the structures file = Mol2"
            molss=[]
            with open(self.input_file) as fi:
                for mol2 in RetrieveMol2Block(fi):
                    rdkMolecule = _MolFromMol2Block(mol2)
                    molss.append(rdkMolecule)
            for i,m in enumerate(molss):
                if m is not None:
                    self.mols.append(m)
                    mol_id = i if self.name_field == None else m.GetProp(self.name_field)
                    self.mols_ids.append(mol_id)
                else:
                    self.molserr.append(i)
                    self.mols.append(m)
            self.nb_mols=len(self.mols)
        else:
            if self.verbose:
                print "Format of the structures file = SDF"
            suppl = _SDMolSupplier(self.input_file)
            for i,m in enumerate(suppl):
                if m is not None:
                    self.mols.append(m)
                    mol_id = i if self.name_field == None else m.GetProp(self.name_field)
                    self.mols_ids.append(mol_id)
                else:
                    self.molserr.append(i)
            self.nbMols=len(self.mols)
        
        if self.verbose:
            if len(self.molserr) !=0:
                print "%d molecules (starting at zero) could not be processed.\n"%(len(self.molserr))
                err_file="incorrect_molecules.csv"
                print "This information has been saved in the following file: %s\n"%(err_file)
                #for x in self.molserr: print x
                print "NOTE: the indexes of the molecules start at zero. Thus the first molecule is molecule 0."
                # Save the information about which molecules could not be processed correctly.
                _savetxt(err_file,self.molserr,fmt="%d")
            else:
                print "All molecules in the input file were processed correctly"

class GetDataSetInfo:
    '''
    Crate a dictionary: keys = substructure IDs, value = compound IDs.
        Thus, we know for a compound, which substructures it contains
    '''

    def __init__(self,name_field=None):
        self.name_field = name_field
        self.nb_substructures = None
        self.max_radius = None
        self.mols_ids = []
        self.substructure_dictionary = {}
    
    def _combine_dicts(self,a, b, op=_add):
        return dict(a.items() + b.items() + [(k, op(a[k], b[k])) for k in set(b) & set(a)])
        
    def extract_substructure_information(self,radii,mols):
        self.radii = radii
        global indexes_mols        
        for i,m in enumerate(mols):
               info={}
               fp = _GetMorganFingerprint(m,max(radii),bitInfo=info)
               mol_id = i if self.name_field == None else m.GetProp(self.name_field)
               self.mols_ids.append(mol_id)
               substructure_dictionary = {k:[mol_id] for k,v in info.iteritems() if v[0][1] in radii}
               self.substructure_dictionary = self._combine_dicts(substructure_dictionary,self.substructure_dictionary)
        self.nb_substructures = len(self.substructure_dictionary.keys())
        self.max_radius = max(radii)
