# Supplementary material for: Bioalerts: a python library for the derivation of structural alerts from bioactivity and toxicity data sets
Source: J Cheminform. 2016 Mar 4;8:13. doi: 10.1186/s13321-016-0125-7 (PMC4779235; doi:10.1186/s13321-016-0125-7)
Supplement: Supplementary file 2 — 10.1186/s13321-016-0125-7 Bioalerts Tutorial (tutorial.zip). The tutorial is provided in three file formats: (i) file bioalerts_tutorial.html, which can be browsed in any HTML browser, (ii) file bioalerts_tutorial, and (iii) file bioalerts_tutorial.ipynb, which can be opened with ipython notebook. This tutorial illustrates the functionalities of bioalerts on three real world data sets available at http://github.com/isidroc/bioalerts. [file 13321_2016_125_MOESM2_ESM.zip]

Archive with 27 entries (21 files):
- tutorial/
- tutorial/.DS_Store
- __MACOSX/
- __MACOSX/tutorial/
- __MACOSX/tutorial/._.DS_Store
- tutorial/.ipynb_checkpoints/
- tutorial/.ipynb_checkpoints/bioalerts_tutorial-checkpoint.ipynb
- tutorial/.ipynb_checkpoints/comparison_Ahlberg_et_al-checkpoint.ipynb
- tutorial/bioalerts_tutorial.html
- tutorial/bioalerts_tutorial.ipynb
- tutorial/bioalerts_tutorial.pdf
- tutorial/comparison_Ahlberg_et_al.ipynb
- tutorial/datasets/
- tutorial/datasets/BBB.bio
- tutorial/datasets/BBB.smi
- tutorial/datasets/COX2.bio
- tutorial/datasets/COX2.smi
- tutorial/datasets/test_Ahlberg.smi
- __MACOSX/tutorial/datasets/
- __MACOSX/tutorial/datasets/._test_Ahlberg.smi
- tutorial/datasets/test_Ahlberg_activities.txt
- tutorial/datasets/training_Ahlberg.smi
- __MACOSX/tutorial/datasets/._training_Ahlberg.smi
- tutorial/datasets/training_Ahlberg_activities.txt
- tutorial/datasets/Young_2002.dat
- tutorial/datasets/Young_2002.sdf
- tutorial/scheme.svg
