# Supplementary material for: Bioalerts: a python library for the derivation of structural alerts from bioactivity and toxicity data sets
Source: J Cheminform. 2016 Mar 4;8:13. doi: 10.1186/s13321-016-0125-7 (PMC4779235; doi:10.1186/s13321-016-0125-7)
Supplement: Supplementary file 2 — 10.1186/s13321-016-0125-7 Bioalerts Tutorial (tutorial.zip). The tutorial is provided in three file formats: (i) file bioalerts_tutorial.html, which can be browsed in any HTML browser, (ii) file bioalerts_tutorial, and (iii) file bioalerts_tutorial.ipynb, which can be opened with ipython notebook. This tutorial illustrates the functionalities of bioalerts on three real world data sets available at http://github.com/isidroc/bioalerts. [file 13321_2016_125_MOESM2_ESM.zip › tutorial/comparison_Ahlberg_et_al.ipynb]

# %% [markdown]
### **bioalerts: A Python Package for the Derivation of Structural Alerts from Bioactivity Data Sets**


Isidro Cortés Ciriano (isidrolauscher@gmail.com). 2015-2016.


# %% [markdown]
This notebook serves to compare the **bioalerts** implementation for the derivation of structural alerts from categorical data to the original paper by Ahlberg et al. (J. Chem. Inf. Model., 2014, 54 (10), pp 2945–2952).

The only differences between both methods are related to how the substructures are generated. Bioalerts computes substructures using Morgan fingerprints as implemented in the rdkit (rdkit.org). See the main text for further details.

Here, we use the same training and test data sets used in Ahlberg et al. 

# %% [markdown]
Firstly, import **bioalerts** and other packages required for this tutorial.


Note: do not forget to add the path to your python envirnonment variable, e.g.:
export PYTHONPATH=$PYTHONPATH:/usr/local/share/RDKit:/Users/user1/Desktop/bioalerts/

# %% [code]
import bioalerts
import numpy as np

# %% [code]
from bioalerts import LoadMolecules, Alerts, FPCalculator

# %% [code]
from rdkit.Chem.Draw import IPythonConsole
from rdkit.Chem import PandasTools
import time

# %% [markdown]
This notebook was run with the following python and module versions:

# %% [code]
import sys, numpy as np, scipy as sc, rdkit, matplotlib as pylab, pandas as pd, IPython
print " Python:", sys.version, "\n"
print " Numpy:", np.__version__
print " Scipy:", sc.__version__
print " Rdkit:", rdkit.rdBase.rdkitVersion
print " Matplotlib:", pylab.__version__
print " Pandas:", pd.__version__
print " Ipython:", IPython.__version__

# %% [code]
training = bioalerts.LoadMolecules.LoadMolecules("./datasets/training_Ahlberg.smi",delimiter="\t",name_field=None)
                                               
training.ReadMolecules(titleLine=False,smilesColumn=0,nameColumn=1)
print "Total number of input molecules: ", len(training.mols)

# %% [code]
test = bioalerts.LoadMolecules.LoadMolecules("./datasets/test_Ahlberg.smi",delimiter="\t",name_field=None)
test.ReadMolecules(titleLine=True)
print "Total number of input molecules: ", len(test.mols)

# %% [markdown]
In this particular case, the second column of the smiles file contains the labels (positive or negative) instead of the molecule names, which are generally in the column. This is the reason why the variable **mol_ids** contains the labels.

# %% [markdown]
Load the labels for the training and test sets

# %% [code]
labels_training = np.genfromtxt('./datasets/training_Ahlberg_activities.txt',
                              dtype='str',
                              skip_header=0,
                              usecols=0)
arr = np.arange(0,len(labels_training))
mask = np.ones(arr.shape,dtype=bool)
mask[training.molserr]=0
labels_training =  labels_training[mask]

# %% [code]
labels_test = np.genfromtxt('./datasets/test_Ahlberg_activities.txt',
                              dtype='str',
                              skip_header=0,
                              usecols=0)
arr = np.arange(0,len(labels_test))
mask = np.ones(arr.shape,dtype=bool)
mask[test.molserr]=0
labels_test =  labels_test[mask]

# %% [code]
print len(labels_training), len(labels_test)

# %% [markdown]
Next, we are going to extract the substructure information from the molecules contained in the training set.

# %% [code]
training_set_info = bioalerts.LoadMolecules.GetDataSetInfo(name_field=None)

# %% [code]
initial_time = time.clock()
training_set_info.extract_substructure_information(radii=[1,2,3,4],mols=training.mols)
print round(time.clock() - initial_time)/60, " minutes"

# %% [code]
initial_time = time.clock()
# the maximum radius corresponds to the maximum value in the list radii used above (i.e. [2,3,4])
Alerts_categorical_70 = bioalerts.Alerts.CalculatePvaluesCategorical(max_radius=4)


Alerts_categorical_70.calculate_p_values(mols=test.mols,
                                      substructure_dictionary=training_set_info.substructure_dictionary,
                                      bioactivities=labels_training,
                                      mols_ids=training.mols_ids,
                                      threshold_nb_substructures = 5,
                                      threshold_pvalue = 0.05,
                                      threshold_frequency = 0.7,
                                      Bonferroni=False,
                                      active_label='POS',
                                      inactive_label='NEG')
print round(time.clock() - initial_time)/60, " minutes"

# %% [code]
initial_time = time.clock()
Alerts_categorical_80 = bioalerts.Alerts.CalculatePvaluesCategorical(max_radius=4)


Alerts_categorical_80.calculate_p_values(mols=test.mols,
                                      substructure_dictionary=training_set_info.substructure_dictionary,
                                      bioactivities=labels_training,
                                      mols_ids=training.mols_ids,
                                      threshold_nb_substructures = 5,
                                      threshold_pvalue = 0.05,
                                      threshold_frequency = 0.8,
                                      Bonferroni=False,
                                      active_label='POS',
                                      inactive_label='NEG')
print round(time.clock() - initial_time)/60, " minutes"

# %% [code]
initial_time = time.clock()
Alerts_categorical_80_Bonferroni_True = bioalerts.Alerts.CalculatePvaluesCategorical(max_radius=4)


Alerts_categorical_80_Bonferroni_True.calculate_p_values(mols=test.mols,
                                      substructure_dictionary=training_set_info.substructure_dictionary,
                                      bioactivities=labels_training,
                                      mols_ids=training.mols_ids,
                                      threshold_nb_substructures = 5,
                                      threshold_pvalue = 0.05,
                                      threshold_frequency = 0.8,
                                      Bonferroni=True,
                                      active_label='POS',
                                      inactive_label='NEG')
print round(time.clock() - initial_time)/60, " minutes"

# %% [markdown]
In Ahlberg et al. JCIM 2014, it was stated that:  

"For the 70% case, 17600 signatures were analyzed and 985 of those found significant, and for the 80% case, 24300
signatures were evaluated and 1137 found significant. When applying the Benjamini Hochberg procedure, the number of significant signatures was reduced to 133."

Here we find (when considering substructures of radius 1, 2, 3, 4): 

# %% [code]
print len(Alerts_categorical_70.output) # Bonferroni False; 
print len(Alerts_categorical_80.output) # Bonferroni False
print len(Alerts_categorical_80_Bonferroni_True.output) # Bonferroni False

# %% [markdown]
Overall, these numbers are comparable considering the differences with respect to the generation of compound substructures. 

# %% [markdown]
                                
                                
                                              **END**
                                
         For any doubts or suggestions, please contact me at isidrolauscher [] gmail [] com
