# Supplementary material for: Bioalerts: a python library for the derivation of structural alerts from bioactivity and toxicity data sets
Source: J Cheminform. 2016 Mar 4;8:13. doi: 10.1186/s13321-016-0125-7 (PMC4779235; doi:10.1186/s13321-016-0125-7)
Supplement: Supplementary file 2 — 10.1186/s13321-016-0125-7 Bioalerts Tutorial (tutorial.zip). The tutorial is provided in three file formats: (i) file bioalerts_tutorial.html, which can be browsed in any HTML browser, (ii) file bioalerts_tutorial, and (iii) file bioalerts_tutorial.ipynb, which can be opened with ipython notebook. This tutorial illustrates the functionalities of bioalerts on three real world data sets available at http://github.com/isidroc/bioalerts. [file 13321_2016_125_MOESM2_ESM.zip › tutorial/datasets/BBB.bio]

-1.17
-2.15
-1.54
1
1.64
0.16
0
-1.82
-0.25
-0.18
-1.15
-0.46
-0.3
0.89
-0.43
0.82
1.03
0.52
0.39
-0.67
-0.67
-0.66
-1.57
-1.12
-0.73
-0.27
-0.28
-0.24
-0.02
0.69
0.44
0.22
1.37
0.176
-0.0457
-0.605
-0.687
-0.886
0.924
1.06
-0.52
1.2
0.83
0.24
1.06
-0.5
-0.7
1.34
-1.26
0.1
-0.46
-0.04
0.04
-0.055
0
1.23
-0.29
0
-0.097
-0.16
-0.15
-0.15
0.29
0.39
1.51
-1.1
-0.16
0.37
-0.6
1.04
-0.92
0.12
-0.14
-0.17
-0.08
-0.28
0.49
1.01
0.93
-0.22
-0.31
0.97
0.37
0.76
0.8
0.81
0.35
-0.06
-0.52
0
-1.7
0.13
0.27
0.52
-0.44
0.64
0.9
0.61
0.06
0.5
0.55
0.06
0.97
0.59
-0.36
0.4
-0.3
-0.06
-0.04
1.38
0.75
0.18
-0.18
0.35
0.99
0.42
0.74
-1.42
-0.35
-1.4
-1.42
-0.78
0.36
-0.3
-0.07
-1.23
-0.82
-1.3
-1.3
-2
-0.29
-1.06
-0.09
-1.88
0.25
1
0.14
-0.161
-0.02
-1.34
-0.74
0.3
-0.081
-0.16
0.079
0.25
0.34
1.44
0.11
0.24
-0.42
0.36
0.044
0.53
-1.3
0
-1.3
