# Supplementary material for: Bioalerts: a python library for the derivation of structural alerts from bioactivity and toxicity data sets
Source: J Cheminform. 2016 Mar 4;8:13. doi: 10.1186/s13321-016-0125-7 (PMC4779235; doi:10.1186/s13321-016-0125-7)
Supplement: Supplementary file 2 — 10.1186/s13321-016-0125-7 Bioalerts Tutorial (tutorial.zip). The tutorial is provided in three file formats: (i) file bioalerts_tutorial.html, which can be browsed in any HTML browser, (ii) file bioalerts_tutorial, and (iii) file bioalerts_tutorial.ipynb, which can be opened with ipython notebook. This tutorial illustrates the functionalities of bioalerts on three real world data sets available at http://github.com/isidroc/bioalerts. [file 13321_2016_125_MOESM2_ESM.zip › tutorial/datasets/COX2.bio]

6.52287874528034
5.55284196865778
5.74472749489669
4.58502665202918
5.29242982390206
6.58502665202918
4.46852108295774
5.49485002168009
5.56863623584101
4.25963731050576
6.24412514432751
5.74472749489669
5.32790214206428
5.82390874094432
4.10237290870956
4.92081875395237
5.82390874094432
5.76955107862173
4.67778070526608
4.74472749489669
4.09151498112135
4.32790214206428
4
4.38721614328026
5.38721614328026
4
6.82390874094432
4.63827216398241
5.18708664335714
5.85387196432176
7.32790214206428
5.82390874094432
4.76955107862173
6.85387196432176
5.45593195564972
4.95860731484177
5.01772876696043
6.46852108295774
7.19382002601611
5.52287874528034
5.95860731484177
4.56863623584101
4.72124639904717
5.88605664769316
5.69897000433602
5.25963731050576
5.21467016498923
4.42481215507234
4.68402965454308
4.26760624017703
5.38195190328791
4.29242982390206
4.61261017366127
4.10237290870956
4.29242982390206
5.06048074738138
5.31875876262441
6.26760624017703
7.63827216398241
7.30102999566398
7.10237290870956
6.36653154442041
7.67778070526608
7.67778070526608
6.21467016498923
6.2839966563652
8.22184874961636
8
7.49485002168009
7.24412514432751
7.30102999566398
5.79588001734407
7.79588001734407
6.95860731484177
6.45593195564972
8
7.63827216398241
8.15490195998574
7.74472749489669
6.56863623584101
5.01322826573375
5.14874165128092
5.01322826573375
4.72124639904717
5.07572071393812
5.30102999566398
5.74472749489669
6.11350927482752
5.2518119729938
6.0087739243075
4.69897000433602
5.2518119729938
5.58502665202918
5.49349496759513
6
6.85387196432176
5.52287874528034
5.44369749923271
6.04575749056067
7.79588001734407
5.30102999566398
6.3767507096021
5.30102999566398
7.03151705144607
7.95860731484177
8.30102999566398
7.69897000433602
7.69897000433602
8.15490195998574
7
8.30102999566398
7.52287874528034
5.14266750356873
5.26760624017703
6.38721614328026
7.69897000433602
8
7.15490195998574
5.79588001734407
5.36653154442041
6.17392519729917
7.69897000433602
7.04575749056067
7.52287874528034
5.09691001300806
6.52287874528034
6.82390874094432
4.69897000433602
4.82390874094432
5.52287874528034
6.39794000867204
5.30102999566398
4.42596873227228
6.77001116345519
8
5.48000015933032
7.61996975203217
5.38000039949954
6.27999789828285
7.07998108397109
4.49485002168009
4.15676722190199
4.57186520597121
4.14146280243036
4.21681130892474
7.30102999566398
4.95860731484177
5.50863830616573
5.33724216831843
5.07935499859321
6.30102999566398
5.73282827159699
6.13667713987954
5.91721462968355
5
5.82102305270683
5.92811799269387
4.87942606879415
7
5.44733178388781
6.04575749056067
5.17587416608345
6.17392519729917
6.18708664335714
4.4145392704915
5.41907502432438
8.22184874961636
6.85387196432176
7.69897000433602
5.82390874094432
7.79588001734407
6.33724216831843
8.04575749056067
7.88605664769316
5.95860731484177
7.39794000867204
5.87614835903291
7.65757731917779
7.67778070526608
7.1249387366083
7.49485002168009
5.80966830182971
6.70774392864352
5.58004425151024
5.72124639904717
8.69897000433602
5.32790214206428
7
7.22184874961636
6.85387196432176
6.53760200210104
6.69897000433602
7.04575749056067
7
6
7
7
7
7.30102999566398
8
7
7
6
6
7.30102999566398
7.39794000867204
7.67778070526608
8
6
7.30102999566398
6.04575749056067
6.55284196865778
6.45593195564972
6.46852108295774
6.65757731917779
6.49485002168009
6.0087739243075
5.97881070093006
6.02227639471115
6
6
6.55284196865778
5.97881070093006
6.52287874528034
6
6.50863830616573
5.92081875395237
6
5.58004425151024
5.55752023093555
5.97469413473523
5.64397414280688
5.20411998265593
5.83268266525182
6.39794000867204
5.60205999132796
6.30102999566398
5.39794000867204
5.30102999566398
5
5.39794000867204
5.52287874528034
5.22184874961636
4.18045606445813
4.88605664769316
4.72124639904717
4.85387196432176
5.39794000867204
4.30980391997149
4.06550154875643
4.46852108295774
4.58502665202918
5.69897000433602
6.09691001300806
5.15490195998574
4
5.02227639471115
5.30102999566398
4.92081875395237
4.18045606445813
4.95860731484177
5.52287874528034
5.45593195564972
5
5.18708664335714
4.30102999566398
4.69897000433602
5.30102999566398
4.30102999566398
4.60205999132796
5.15490195998574
5.15490195998574
8.30102999566398
7.42021640338319
7.61978875828839
5.60554831917378
7.55284196865778
7.22914798835786
7.88605664769316
7.53760200210104
8.04575749056067
7.74472749489669
5.53760200210104
5
6
7.30102999566398
6.69897000433602
7.15490195998574
8.30102999566398
8.92081875395237
8.65757731917779
6.95860731484177
8.55284196865778
7.21467016498923
6.27572413039921
7.01772876696043
7.92081875395237
6.45593195564972
7.30102999566398
6.95860731484177
8.04575749056067
6.08092190762393
6.29242982390206
8.09691001300806
6.76955107862173
6.52287874528034
7.33724216831843
6.69897000433602
8.15490195998574
7.19382002601611
4.16685288808721
7.39794000867204
5.23284413391782
4.91364016932525
7.52287874528034
7.30102999566398
5.83268266525182
6.21467016498923
4.86966623150499
6.82390874094432
7.46852108295774
7.39794000867204
7.09691001300806
4
4.99139982823808
7.52287874528034
6.2839966563652
7.22184874961636
5.1249387366083
7.30102999566398
6.18708664335714
6.16749108729376
6.72124639904717
6.69897000433602
7.2839966563652
7.04575749056067
6.92081875395237
7.39794000867204
7.22184874961636
7.22184874961636
6.15490195998574
5.60205999132796
6.92081875395237
7.30102999566398
7.39794000867204
6.92081875395237
7.32790214206428
7.25963731050576
4.60205999132796
6.92081875395237
7.34678748622466
5.39794000867204
6.60205999132796
7.30102999566398
7.39794000867204
6.85387196432176
7.22184874961636
6.15490195998574
7.23657200643706
6.22184874961636
6.72124639904717
5.39794000867204
7.30102999566398
5.39794000867204
6.82390874094432
7.30102999566398
7.30102999566398
6.30102999566398
6.52287874528034
7.2518119729938
7
7.22184874961636
7.22184874961636
6.60205999132796
5.30102999566398
7.30102999566398
7.39794000867204
5.60205999132796
7.22184874961636
4.74472749489669
6.15490195998574
7.09691001300806
6.65757731917779
7.30102999566398
6
7.22184874961636
7.1249387366083
6.39794000867204
6.60205999132796
7
8.39794000867204
7.79588001734407
6.7281583934635
7.29242982390206
7.44369749923271
6.84163750790475
7.82390874094432
7.85387196432176
7.74472749489669
7.36653154442041
5
8.04575749056067
8.15490195998574
7.09691001300806
8.69897000433602
8.09691001300806
7.52287874528034
7.55284196865778
7
7.95860731484177
6.56224943717961
5
7.88605664769316
7.1249387366083
8.04575749056067
7.29242982390206
7.82390874094432
7.13076828026902
7.31875876262441
8.22184874961636
8.09691001300806
7.18708664335714
7.60205999132796
7.85387196432176
5
7.3767507096021
8.30102999566398
8.15490195998574
7.79588001734407
7.69897000433602
7.27572413039921
8.15490195998574
6.54668165995296
6.9100948885606
7.95860731484177
8.22184874961636
7.95860731484177
7.56863623584101
7.74472749489669
8.52287874528034
7.4089353929735
8.22184874961636
8.15490195998574
4.94309514866353
7.08092190762393
6.48148606012211
6.76955107862173
7.29242982390206
4.28149831113273
7.52287874528034
6.88941028970075
6.11350927482752
6.27572413039921
6.57675412606319
6.01772876696043
6.11918640771921
5.09691001300806
6.25963731050576
7.15490195998574
5.57839607313017
6.63827216398241
6.82390874094432
5.53760200210104
6.09691001300806
7.58502665202918
7.39794000867204
6.03151705144607
5.69897000433602
6.22184874961636
7.07058107428571
6.92081875395237
7.92081875395237
4.70553377383841
6.49485002168009
4.72124639904717
6.72124639904717
7.85387196432176
6.48148606012211
6.82390874094432
7.15490195998574
6.17392519729917
7.67778070526608
6.72124639904717
6.63827216398241
7
6.13667713987954
5.61978875828839
6.25026368443094
6.07058107428571
7.08249449044745
6.1771783546969
6.01278077009199
6.17392519729917
7.15490195998574
7.04575749056067
7.52287874528034
4.74472749489669
5.92081875395237
7.69897000433602
5.50863830616573
6.56863623584101
7.39794000867204
6.85387196432176
4.42021640338319
7.15490195998574
6.55284196865778
5.67778070526608
7.1249387366083
6.35654732351381
6.31875876262441
7.34678748622466
6.27572413039921
6.88605664769316
7.48148606012211
8.45593195564972
8.89962945488244
5.73707453066817
8.77469071827414
5.40230481407449
4.50863830616573
4.31875876262441
4.24412514432751
4.06048074738138
4.52287874528034
4.85387196432176
4.48148606012211
4.48148606012211
4.35654732351381
4.38721614328026
4.42021640338319
5.85387196432176
6.85387196432176
6.09691001300806
6
6.30102999566398
6.30102999566398
6.33724216831843
5.32790214206428
5.85387196432176
6.15490195998574
4.34103515733556
7.2839966563652
7.2518119729938
7.61978875828839
7.53760200210104
4.52724355068279
4.1890957193313
7
4.95078197732982
4
5.48280410205003
4.15490195998574
4.32975414692588
4.34678748622466
5.88605664769316
6.30102999566398
5
5.58670023591875
5.19382002601611
5.47108329972234
5.83268266525182
5.18375870000822
6.13667713987954
5.4294570601181
5.37664731846201
7.92081875395237
6.81247927916354
5.67100914455057
6.57348873863543
6.29756946355447
6.71669877129645
7.92081875395237
7.30102999566398
5.67778070526608
6.30102999566398
6.61978875828839
6.25963731050576
5.39794000867204
4.18045606445813
5.39794000867204
4.18045606445813
6
7.22184874961636
5.61978875828839
5.39794000867204
5.69897000433602
4.95860731484177
4.48148606012211
5.52287874528034
5.20065945054642
6.52287874528034
5.58502665202918
5.22184874961636
5.92081875395237
4.18045606445813
4.18045606445813
4.25963731050576
4.22914798835786
5.39794000867204
5.39794000867204
7.82390874094432
6.25963731050576
7.52287874528034
8.45593195564972
5.34678748622466
5.22184874961636
6
6.69897000433602
6.65757731917779
7.15490195998574
7.34678748622466
6.02227639471115
6.60205999132796
5.45593195564972
7.42021640338319
7.45593195564972
5.04575749056067
5.52287874528034
6.85387196432176
7.39794000867204
4.63827216398241
4.48148606012211
5.2839966563652
7.09691001300806
6.88605664769316
6.32790214206428
6.46852108295774
6.27572413039921
6.20760831050175
5.90657831483777
8
6.48148606012211
5.80687540164554
5.67778070526608
5.61978875828839
6.74472749489669
6.76955107862173
6.33724216831843
5.58670023591875
6.48148606012211
6.24412514432751
6.85387196432176
5
5.20760831050175
6.19382002601611
5
8.09691001300806
8.04575749056067
7.52287874528034
6.15490195998574
5.76955107862173
5.20065945054642
6.62893213772826
5.70996538863748
5.16430942850757
6.14752000636314
6.13786862068696
4.29073003902417
5.30102999566398
6.24412514432751
5.55284196865778
5.86012091359876
6.43770713554353
4.54363396687096
5.1518108830086
6.11918640771921
6.04527520902094
5.48148606012211
5.46218090492673
6.22767829327708
5.49485002168009
5.70114692359029
8.69897000433602
9
5.67778070526608
5.22914798835786
5.92081875395237
4.52287874528034
5.18708664335714
5.30102999566398
5.88605664769316
4.67778070526608
5.39794000867204
5.26921772433361
5.3045183235098
7.5003129173816
5.26921772433361
6
8.3767507096021
5.74472749489669
6.67778070526608
7.07058107428571
6.53760200210104
6.48148606012211
6.49485002168009
6.76955107862173
6.61978875828839
6.65757731917779
6.95860731484177
6.30102999566398
7.32790214206428
6.67778070526608
6.88605664769316
6.95860731484177
5.76955107862173
6.85387196432176
7.92081875395237
8.15490195998574
9.52287874528034
8.15490195998574
6.4089353929735
8.15490195998574
8.09691001300806
9
7.85387196432176
6.92081875395237
7.92081875395237
7.52287874528034
6.30102999566398
6.09691001300806
5.69897000433602
4.65757731917779
4.86966623150499
4.18708664335714
5.64781748188864
4.10846254232744
4.16115090926274
4.39794000867204
4.03479829897409
4.20065945054642
4.89722338511656
4.3767507096021
4.14266750356873
4.46218090492673
4.19111413264019
4.03479829897409
4.05551732784983
4.44977164694491
4.69897000433602
4.60205999132796
4.25437877869306
9.92081875395237
10.0969100130081
8.52287874528034
7.95860731484177
7.31875876262441
6.58502665202918
6.63827216398241
7.44369749923271
7.09691001300806
7.82390874094432
6.34678748622466
7.88605664769316
8.52287874528034
7.49485002168009
5
5.34678748622466
5.60205999132796
7
6.60205999132796
8.15490195998574
5.39794000867204
5.69897000433602
7.04575749056067
6.39794000867204
7.46852108295774
8.69897000433602
7.76955107862173
9.35654732351381
6.41116827440579
7.61978875828839
7.31875876262441
7.29242982390206
7.58502665202918
7.30102999566398
7.88605664769316
6.43179827593301
6.57839607313017
7.36653154442041
7.24412514432751
8.52287874528034
7.4089353929735
5.95078197732982
7.84985783815144
8.40011692792631
8
8.69897000433602
8.30016227413275
8.69897000433602
7.68006156001969
7.89008413697621
7.72010501998836
7.89008413697621
7.68006156001969
7.89008413697621
8.30016227413275
6.47000532693086
7.18996921359416
7.92009553233328
8.40011692792631
8.15989390554324
8.40011692792631
7.89008413697621
8.51999305704285
7.6399749108106
8.30016227413275
8.21968268785985
8.51999305704285
8.1001794975729
8.21968268785985
6.47000532693086
7.48999148705977
6.62000595983426
7.07998108397109
5.92081875395237
5.91721462968355
5.64975198166584
5.60380065290426
5.82681373158773
6.60205999132796
6.11350927482752
4.05590002101738
5.4711000036775
6.43179827593301
8.69897000433602
8.09691001300806
6.04095860767891
5.09691001300806
6.69897000433602
4.93930215964639
5.0268721464003
7.55284196865778
5.45593195564972
5.43179827593301
6.69897000433602
6.60205999132796
6.56863623584101
5.80134291304558
5.60730304674033
5.67778070526608
6.24412514432751
6.17392519729917
6.03621217265444
5.52287874528034
8.74472749489669
8.72124639904717
4.90587840415944
4.77340009479264
4.83475567387469
5.36855623098683
5.6903698325741
5.05109823902979
4.94538694544311
4.95585237912128
4.90763030037088
4.53760200210104
4.69897000433602
4.79588001734407
5.16115090926274
4.2518119729938
4.85387196432176
4.11918640771921
6.15490195998574
6.06048074738138
6.34678748622466
6.04575749056067
6.65757731917779
6.03621217265444
6.24412514432751
6.13076828026902
6.50863830616573
6.15490195998574
6.38721614328026
7
6.08618614761628
6.52287874528034
6.03151705144607
6.03151705144607
6.01772876696043
6.21467016498923
6.88605664769316
5.01367622294923
4.32221060893114
6.27572413039921
5.48412615628832
4.85047298624565
5.59345981956604
6.35654732351381
4.85886390987926
5.8153085691824
6.82390874094432
6.92081875395237
5.62708799702989
5.11918640771921
5.7281583934635
5.70114692359029
4.04479346245806
4.54363396687096
4.13135556160517
4.99567862621736
5.16115090926274
6.18045606445813
5.87614835903291
4.20551195334083
7.52287874528034
6.20065945054642
6.82390874094432
5.61978875828839
5.20760831050175
5.65757731917779
4.78251605578609
5.67778070526608
5
5.92081875395237
5.92081875395237
5.23657200643706
5.38721614328026
5.52287874528034
4.58004425151024
5.45593195564972
5.30102999566398
5.82390874094432
6.69897000433602
6.79588001734407
6.82390874094432
6.92081875395237
5.95860731484177
7.30102999566398
7.30102999566398
7
7
5.54211810326601
5.4294570601181
5.50445566245355
5.36855623098683
5.3829996588791
5.29328221766324
5.70996538863748
5.18442225167573
5.33535802444387
5.3585258894959
5.50723961097316
5.56703070912559
5.53313237964589
5.46852108295774
5.51004152057517
5.45593195564972
5.43297363384094
6.13076828026902
5.53017798402184
5.54515513999149
5.55595520408192
5.26360349772336
5.00524305541237
5.30627305107635
5.33724216831843
5.46597389394386
5.47366072261016
5.17069622716897
5.52287874528034
5.56383735295924
5.65364702554936
5.40011692792631
5
5
5.52287874528034
6.1375108330941
5.82973828460504
7.16241156176449
7.47237009912866
6.98800688534074
7.64975198166584
7.43533393574791
7.35261702988538
6.91757369913923
7.41793663708829
7.74472749489669
8.1249387366083
8.61978875828839
9.52287874528034
7.42481215507234
8.21467016498923
8.03621217265444
7.98716277529483
6.56256655620203
7.1001794975729
7.30715308072277
6.84013215290743
7.0423927129399
8.92081875395237
7.61798295742513
7.96257350205938
9.39794000867204
8.29242982390206
7.50723961097316
7.02733440773389
8.0087739243075
7.59687947882418
8.26760624017703
7.93181413825384
6.27753061411597
6.67510050294769
6.19722627470802
6.56495235866004
5.71669877129645
6.52244466780102
5.71444269099223
5.24260397120698
7.11238269966426
7.31515463835559
5.40011692792631
5.91721462968355
8.38721614328026
6.27753061411597
6.2824959252358
6.34246611244201
6.48545224733971
7.32790214206428
6.77989191195995
6.20134935455473
7.69897000433602
7.22184874961636
7.55284196865778
4.18708664335714
6.35654732351381
5.02227639471115
4.85698519974591
4.82390874094432
4.70553377383841
4.65169513695184
4.49757288001557
4.43533393574791
4.41566877563247
4.33348201944512
4.15676722190199
4.0301183562535
4.06550154875643
4.06048074738138
5.88605664769316
5.0268721464003
5.07572071393812
6.09691001300806
5.39794000867204
5.04575749056067
4.30102999566398
4.69897000433602
5.95860731484177
6
4.30102999566398
5.11350927482752
6.22184874961636
5.76955107862173
5.65757731917779
5.03151705144607
5.19382002601611
7.06048074738138
4.09691001300806
5.43179827593301
5.1249387366083
4.34678748622466
4.18708664335714
5.56863623584101
5.34103515733556
5.23657200643706
5.56066730616974
6.13076828026902
6.13667713987954
6.11350927482752
5.42021640338319
4.99139982823808
5.22184874961636
5.29242982390206
5.43179827593301
5.0268721464003
7.52287874528034
7.39794000867204
6.44369749923271
6.76955107862173
6.92081875395237
6.95860731484177
6.67778070526608
6.72124639904717
5.60205999132796
5.60205999132796
6.82390874094432
4.70774392864352
6.08618614761628
4.82973828460504
5.48148606012211
4.75202673363819
5.65757731917779
5.59516628338006
4.79588001734407
5.7594507517174
4.89279003035213
5.74957999769111
6.32790214206428
5.80410034759077
5.22621355501881
4.5003129173816
6.08618614761628
4.67162039656126
5.7594507517174
5.65757731917779
5.65757731917779
5.65757731917779
6.43179827593301
5.88941028970075
6.19382002601611
5.93554201077308
5.29242982390206
5.52287874528034
5.18708664335714
5.42021640338319
5.45593195564972
5.49485002168009
6.15490195998574
5.15490195998574
5.46852108295774
5.23657200643706
6.72124639904717
6.16115090926274
5.73992861201492
6.13667713987954
8.14266750356873
7.32605800136591
7.69897000433602
5.46852108295774
5.09691001300806
5.53760200210104
4.08618614761628
5.42021640338319
5.63827216398241
6.39794000867204
6.22184874961636
6.39794000867204
5.95860731484177
5.69897000433602
5.09691001300806
6.09691001300806
5.33724216831843
7.56863623584101
4.13667713987954
4.74472749489669
7.39794000867204
4.33724216831843
5.52432881167557
5.72353819582676
5.55284196865778
4.73282827159699
5.56863623584101
5.77391588402418
7.79588001734407
8.52287874528034
8.30102999566398
7.74472749489669
7.53760200210104
8.61978875828839
8.30102999566398
6.5654310959658
9.55284196865778
8.14266750356873
7.95860731484177
8.2518119729938
5.98547946124208
7.34678748622466
7.65757731917779
7.48148606012211
7.20065945054642
7.92081875395237
7.63827216398241
7.2518119729938
7.07058107428571
6.98296666070122
6.94309514866353
6.55752023093555
6.16367588429325
5.94500413847086
5.27876662998272
5.19907681818678
7.24412514432751
7.36653154442041
6.1444808443322
5.35654732351381
6.0087739243075
4.75448733218585
5.58502665202918
5.63827216398241
5.74472749489669
5.33724216831843
5.45593195564972
6.04575749056067
6.04575749056067
4.73235901765408
4.73400362950492
4.77910775078048
4.69658792940326
4.79479563605186
4.75671385391655
4.7867479478036
4.75696195131371
4.80631897045872
4.67757394759405
5.60205999132796
5.69897000433602
5.15490195998574
4.76955107862173
5.76955107862173
4.80687540164554
4.77469071827414
4.89279003035213
5.1249387366083
5.61978875828839
5.92081875395237
5.58502665202918
6.05060999335509
4.95467702121334
6.06550154875643
4.47237009912866
4.15490195998574
4.0195421077239
4.02090709936167
4.1266793981846
4.03338901331807
4.35261702988538
4.02365002099673
4.47237009912866
5.67571754470231
6.56863623584101
6.38721614328026
6.04095860767891
5.57024771999759
6.34678748622466
6.33724216831843
5.14026143380285
6.61978875828839
6.04095860767891
5.59687947882418
5.80134291304558
6.79588001734407
5.57024771999759
5.02779716162094
6.13667713987954
5.22694530663574
5.59176003468815
4.65955588515988
4.73048705578208
5.05502409158795
4.91973437266016
5.08884239126002
4.66534523311676
5.42712839779952
6.48148606012211
5.61261017366127
5.79048498545737
4.86870220340238
4.96537154337468
5.09691001300806
4.88941028970075
5.88605664769316
5.22914798835786
5.25963731050576
5.19382002601611
4.05749589383192
4.10623823794206
4.27083521030723
4
4.06854212931099
5.17392519729917
5.21467016498923
5.10790539730952
5.10237290870956
5.14266750356873
5.05060999335509
5.11918640771921
5.05551732784983
5.04575749056067
5.07058107428571
5.17392519729917
5.21467016498923
5.79588001734407
5.4089353929735
4.84163750790475
5.48148606012211
4.92811799269387
4.97061622231479
5.11350927482752
4.65169513695184
5.92081875395237
4.18230244523698
4.59465363982429
4.50863830616573
4.46852108295774
4.91364016932525
4.31875876262441
5.50863830616573
5.07058107428571
7.20760831050175
4.92081875395237
7
8.22184874961636
7.36653154442041
7.74472749489669
7.36653154442041
6.85387196432176
4.73048705578208
6.60205999132796
6.13667713987954
7.53760200210104
4
7.13667713987954
6.48148606012211
6.95860731484177
7.38721614328026
7.07572071393812
6.72124639904717
6.61978875828839
5.47755576649368
7.58502665202918
6.56863623584101
7.79588001734407
7.13076828026902
7.36653154442041
6.16749108729376
6.67778070526608
6.88605664769316
6.92081875395237
4
7.52287874528034
5.89279003035213
7.33724216831843
6.53760200210104
7.85387196432176
4
7.22184874961636
6.06550154875643
7.3767507096021
5.76955107862173
4.49689056332863
5.02918838912748
4.29834568267425
5.49485002168009
5.11861534322943
4.7026772857947
5.16941133131486
4.70707970039999
4.66354026615147
6.0268721464003
6.32790214206428
6.42021640338319
6.92081875395237
4.54060751224077
5.82973828460504
6.27572413039921
6.46852108295774
5.33348201944512
5.70333480973847
7.33724216831843
4.67162039656126
4
4.01772876696043
4
4.20620961530918
6.52287874528034
8.30102999566398
6.82390874094432
7.69897000433602
7.0268721464003
7.72124639904717
7.15490195998574
5.28819277095881
7.20760831050175
8.30102999566398
6.85387196432176
8.15490195998574
6.04095860767891
8.09691001300806
6.82390874094432
7.07058107428571
6.06048074738138
7.16749108729376
5.94692155651658
4.67162039656126
5.73992861201492
4.39685562737982
5.19517932127884
5.45842075605342
7.67571754470231
6.98716277529483
7.10568393731556
6.44977164694491
6.61618463401957
4.87289520163519
7.18045606445813
6.46980030179692
4.34678748622466
5.69897000433602
5.56863623584101
4.70553377383841
4.69680394257951
4.67264106561367
4.7535014192042
4.81389162018679
5.05207638016827
4.74448628718047
4.80994858224079
4.86838133565087
4.98505965020706
4.3624102141613
4.59482445378201
4.10127481841051
6.3767507096021
5.63827216398241
4.80134291304558
6.20065945054642
5.15490195998574
5.60205999132796
6
5.69897000433602
6
6.15490195998574
5.52287874528034
5.55284196865778
5.15490195998574
5.69897000433602
5.22184874961636
5.88605664769316
6.04575749056067
5.60205999132796
4.45222529461218
4.46344155742847
4.21041928783557
4.44009337496389
4.03621217265444
4.88605664769316
4.65757731917779
5.29242982390206
5.61978875828839
5.3767507096021
4.91364016932525
4.36351210364663
6.80687540164554
8.31875876262441
5.54333037057624
6.26600071346161
6.19091186865365
5.73541827076192
4.37886527949414
6.27408836770495
5.81987412483595
6.03715731879876
6.22040350874218
4.58764026763187
5.42875714943978
6.23657200643706
6.37263414340727
6.57348873863543
4.80134291304558
4.93181413825384
5.18045606445813
5.30980391997149
4.73992861201492
5.10237290870956
5.2518119729938
5.46852108295774
5.55284196865778
5.07058107428571
4.91721462968355
4.89962945488244
5.10790539730952
4.71219827006977
5.05551732784983
5.20065945054642
5.22184874961636
5.44369749923271
5.09691001300806
5.43179827593301
5.58502665202918
5.72124639904717
6.09691001300806
5.2518119729938
5.63827216398241
5.74472749489669
5.76955107862173
6.13667713987954
6.56863623584101
6.05551732784983
6.30102999566398
5.52432881167557
6.39794000867204
5.0087739243075
5.1249387366083
4.59176003468815
4.27901425584626
4.37059040089728
7.22184874961636
5.49485002168009
5.76955107862173
6.13667713987954
6.27572413039921
4.4089353929735
6.3829996588791
7.38195190328791
7.51286162452281
7.71669877129645
6.22329881601159
4.88605664769316
4.07058107428571
4.82390874094432
4.85387196432176
4.82390874094432
4.2518119729938
4.20760831050175
5.15490195998574
4.52287874528034
4.06048074738138
4.82390874094432
4.49485002168009
4.16115090926274
5.22184874961636
6.42021640338319
9.69897000433602
5.33724216831843
4.76447155309245
4.51712641639125
4.93554201077308
6.14874165128092
4.75696195131371
6.07572071393812
6.36653154442041
4.90657831483777
6.49485002168009
5.18508681872493
4.37161106994969
4.55284196865778
4.67162039656126
4.96257350205938
5.22184874961636
4.40230481407449
4.83268266525182
5.25963731050576
5.21467016498923
5.33724216831843
5.03621217265444
5.67778070526608
5.65757731917779
4.96657624451305
6.04095860767891
6.03621217265444
6.03151705144607
6.04095860767891
6.38721614328026
6.09151498112135
5.86327943284359
5.92081875395237
5.96657624451305
5.85698519974591
6.07572071393812
8.22184874961636
4.85387196432176
4.67162039656126
4.61798295742513
4.58004425151024
5.38721614328026
4.88605664769316
5.39794000867204
5.08092190762393
4.10679324694015
4.34198860334289
4.20065945054642
4.61083391563547
4.28567024025477
4.69897000433602
4.3429441471429
4.84163750790475
4.42250820016277
4.56863623584101
4.71219827006977
4.73518217699046
4.78781239559604
4.79317412396815
4.93181413825384
5.11918640771921
5.14266750356873
5.14266750356873
5.16749108729376
5.19382002601611
5.20065945054642
5.2839966563652
5.32790214206428
5.34678748622466
5.53760200210104
5.56863623584101
5.56863623584101
5.74472749489669
5.92081875395237
6.30102999566398
4.12546020292899
4.87975520445363
4.77391588402418
4.41217682868105
4.29886393390747
4.15527437202677
5.08354605145007
5.99139982823808
4.89825292605363
4.28075160155205
5.07417242537526
5.60205999132796
4.33254704711005
5.27572413039921
4.55595520408192
4.14086170270547
5
4.89279003035213
4.95860731484177
6.52287874528034
6.29121549793844
6.4692632049443
5.92041017793701
5.76977600633622
6.28431811792051
7.07133375178437
7.54845500650403
5.82195454958258
7.24742501084005
6.92081875395237
7.81229780616978
6.35827158849137
7.39794000867204
6.05395269865476
5.94981472744122
6.53880337302683
6.35827158849137
7.2778651520158
5.92041017793701
6.95929933941412
6.06115547666813
7.34948500216801
6.28199727732402
7.54845500650403
5.18022817947382
5.4924247806231
8.30059613489837
5.5514212101734
6.37837503365102
7.58754676434894
7.1259059864969
7.61092437480818
6.20032881136422
6.43451165419719
5.01886428934935
6.38860821971902
6.92081875395237
7.39794000867204
7.54845500650403
6.76978112103846
5.95930330018423
6.65780005415911
7.17195713068153
6.8219488109433
8.0479398932619
6.92040295342222
8.69897000433602
8.69897000433602
7.79792537539515
8.03230333766935
8.52143590116159
8
7.29119856241815
8
7.74232805345581
6.7431517315705
4.3777859770337
4.41228903498109
4.96257350205938
4.30627305107635
4.08460016478773
7.41685763362608
6.97281821643997
5.56953168964995
6.69405329349129
6.71125410008139
8.00438696215375
6.82390874094432
5.47238491977252
6.76952553339013
6.74471543149618
5.81530431143511
5.86968231708157
5.66152159355932
5.66758073068854
6.38720555099027
5.95079167161947
5.68822283658825
6.72122354264581
6.00878721944354
6
6.6197978062786
6.16749428065902
5.35359823448322
7.09691001300806
5.01010276918717
5.7351916183801
6.44369749923271
5.72621887243294
5.61978875828839
8.52287874528034
6.67779104585709
6.49485002168009
8.26143937264017
6.93016166181912
6.84222473278905
6.11975860104358
5.39901349902263
5.15989704353183
6.74471543149618
6.16239029056657
6.65757731917779
7.39794000867204
7
7.39533489546562
7.82390874094432
7.02227639471115
6.92081875395237
6.25519123504432
7.1259059864969
5.8098943791442
6.52047930383945
4.93822067112779
6.42693598216088
5.51739914948704
6.83889035263304
5.60032972527321
5.83047313214543
6.42693598216088
5.93971303439707
6.11828600321853
7.48328812225652
6.78431811792051
6.49569991411904
6.23426054147887
7.07745097999287
6.80453244644831
5.72549836898711
7.37236374744835
6.51716401438995
6.89257807597615
6.76143937264017
6.8191360819912
5.35032367727506
6.13076828026902
6.73362281050375
5.16909365723137
8.52215732322097
5.09461499438282
4.84201482727154
6.08247194913994
6.61274151713573
5.52287874528034
6.5142849306017
6.42021640338319
5.92081875395237
6.35834938564822
6.24742501084005
6.22202978109075
6.56509089601034
5.51678832702815
5.83037368298365
5.77380007704428
5.80294934897998
6.02775866392492
5.97154757433176
5.82333045234435
5.96153421272217
7.08057545463137
5.91841931251149
6.44639501517607
6.55573269894067
5.87687384385034
5.78919803656508
7.40899964722488
6.30701821469965
6.79999018246742
6.56177560656083
5.80992152424592
7.58470566565743
7.53478020261665
6.27518367476496
6.2508447231052
5.45320711167573
5.92445303860747
7.04575749056067
7.40907820602761
5.41204124674495
7.33992685694447
7.32390874094432
6.9348331157525
7.16119652363975
7.47539098866491
6.52899597348884
7.74742501084005
6.86407919673175
6.98369061957464
5.92081875395237
5.95860731484177
7.54575749056067
7.01575852572303
6.14621491195103
6.69897000433602
6.48168555231892
6.23683036130508
6.76955107862173
7
5.18068748245831
6.43179827593301
7.42416341594465
6.52004439522936
6.20115240703724
6.61003913520228
5.60631057467064
7.32790214206428
6.87236374744835
6.24206254851739
6.35654732351381
8.15243435114799
4.66308881642348
8.40850751649821
7.14533787780329
7.22706946189915
8.16376634346596
7.00130680780134
6.77566229591714
6.02761682427822
7.54351718964795
7.38010909188491
5.74742501084005
6.31171152147174
6.71472853005905
7.62100891702158
6.93538615071918
6.36407919673175
6.35166740486923
7.07058107428571
6.13909469239373
4.84466396253494
5.84096833251862
6.55284196865778
7.20783438781623
7.12668290053121
7.26582633479392
6.30809231700978
7.50910604430221
5.94981472744122
4.3269790928711
6.53880337302683
8.27709631913082
4.70333480973847
6
6.56863623584101
7.88807039233468
7.25121862082606
6.46901583094878
7.82189143289013
8.33669687155616
6.26428079630535
7.30986301971809
6.22123240029871
5.44611697335613
6.08061526142794
7.67892113264289
7.20335696648977
6.92054155359894
7.55191431618074
7.58754676434894
8.04575749056067
6.19191143532696
4.52724355068279
6.79793907596874
5.31983228517811
7.38813708729879
7.11945332569055
6.6994809008911
6.95860731484177
5.08460016478773
5.64004991073266
7.16077375361572
5.33161408331
7.30050946667093
6.44219474416285
5.5800293904847
6.92040295342222
7.56928059014454
5.96171542988181
6.46901583094878
7.67892113264289
6.89165320041512
7.43217903368531
6.06550154875643
8.32851947701815
8.43179827593301
6.04787897385038
6.60453626143484
5.24206254851739
7.69951355215663
6.93132294431463
5.4903985086175
7.15490195998574
7.65937938131221
6.68225812659254
7.55191431618074
7.04786679201867
7.65836910689806
6.46901583094878
6.58500688484222
6.12246867414327
8
8.15243435114799
6.45796400539985
7.2820014149988
7.79724358937813
6.88803667643664
6.45796400539985
6.63913301587665
7.21155437473608
7.92045714314283
4.2020403562628
6.6994809008911
6.32894881537396
7.50933991337045
7.09846272522933
7.25121862082606
6.05030522524758
6.01886497149335
8.17198925067877
6.49242746483335
5.11182050608168
8.39902846829917
6.66060039514038
5.24206254851739
7.52143590116159
7.52143590116159
7.52143590116159
7.39897391554397
7.22090981113951
7.39897391554397
7.82256386890819
8.76955107862173
6.76978112103846
5.54105916480787
6.6010288227
8.09854475529048
6.61989735906133
7.69951355215663
8.09799984119634
8
7.09794515448891
7.18030260736932
8.52143590116159
8.03105081971521
8.24412514432751
7.49323051013998
6.95906866455667
6.53840291605156
8.09854475529048
6.12246867414327
7.67892113264289
8.39902846829917
7.6391235373965
7.5690658053767
7.0778508989546
6.36768753297997
6.29221703873957
6.03175768112924
5.94695999305814
6.29221703873957
6.39797258320133
5.69898520517492
5.84948500216801
5.32795112122074
6.31888094231371
6.16107539292015
7.19382002601611
5.82395507063106
5.69898520517492
5.86983357977378
5.19889401609885
8.82246589682557
8.69897000433602
9
8.52143590116159
7.6587650007582
8.2207657187381
8.69897000433602
6.17390738936013
5.65357654036139
6.39794000867204
6.62206257216375
5.83992685694447
6.02113878536871
8.15243435114799
6.32894881537396
6.36826552725975
5.53880111422539
5.80624007698337
7.15246502382845
7.7698066963569
7.12246294912076
6.27786101434103
6.96040937697619
5.73877455759384
6.33097106229012
8.0479398932619
5.88802824828003
7.29119856241815
7.42693598216088
5.7423638499074
7.07133375178437
7.61092437480818
7.52143590116159
6.37947592466418
5.23828597957217
6.11959250969872
5.95930330018423
8.13380312008852
6.48940535046503
4.65096713447846
6.85194175391514
7
6.15937938131221
5.77105711471852
5.7423638499074
7.84948500216801
6.13655492962909
6.02843707390098
6.13833735898922
9
7.208404366871
7.67339374311233
6.0668563304579
5.82971921169855
6.50861729293336
5.97060810481265
5.76192753955725
5.16179023318534
5.6108170762983
8.52287874528034
7.22181256142513
5.62981865525288
6.46040937697619
6.31539207129493
6.34948500216801
5.83889035263304
6.21240607753617
6.33889035263304
6.17291172906102
6.46418165892844
6.17291172906102
5.97246380877529
6.61092437480818
6.02191578476232
6.67827366175691
6.20726963524575
6.09691001300806
6.97154757433176
6.15490195998574
7.69951355215663
7.21636169857887
6.70765960940534
7.67892113264289
5.60054698116022
7.21375007286014
6.12126706263189
6.69801665231558
5.82390874094432
6.68125513524374
5.79794044607364
6.63913301587665
7.92045714314283
6.24438539215034
6.18022916547368
5.56626625607047
6.45796400539985
7.52143590116159
6.4707869877715
7.88807039233468
7.88807039233468
7.23772471843994
6.6381400276123
6.4948228799713
6.6290304611354
7.09846272522933
6.67888995050068
6.76978112103846
6.32894881537396
5.98148302925432
7.22090981113951
6.95929933941412
6.6010288227
6.90895418484587
6.78919803656508
6.74051893582159
7.52143590116159
8.69897000433602
6.85194175391514
6.92040295342222
7.88918322518478
6.23828597957217
6.78020188227806
6.92040295342222
6.8219488109433
8
7.39897391554397
6.50262152770619
6.95929933941412
7.04786679201867
6.15244968694664
7.22090981113951
5.65778864702011
6.33862022410777
5.81123916554694
6.88803667643664
7
6.60205999132796
4.72376913806468
6.38860821971902
6.92040295342222
9
7.52143590116159
6.14133254083382
6.72124639904717
8
5.81697539509988
6.12246867414327
6.24742501084005
5.74810465847141
5.94219474416285
6.94302832384658
6.73426054147887
6.48074376550163
7.8518649012366
6.26384122684158
7.49382868670737
6.85194175391514
7.09846272522933
6.39896846102215
6.05395269865476
5.47851546330341
7.52143590116159
7.39897391554397
6.49242746483335
6.29121549793844
6.72796597782486
6.85194175391514
5.4105842181321
6.46590706912692
5.93053302987154
7.8518649012366
7.48052256620599
7.33539465213072
6.69897724275835
7.30050946667093
5.79158707501965
5.99070054909501
6.39794000867204
5.84081871951173
8.30059613489837
6.09964146085881
6.45796400539985
6.95929933941412
5.4924247806231
5.22994222551234
7
6.48074376550163
6.76978112103846
5.04999951742326
8
6.79793907596874
5.07915670250035
4
5.42972866395708
8.15243435114799
8
6.21233332229937
6.03810628617562
7.17957654509569
6.61989735906133
7.52143590116159
8.07779372256098
10.698970004336
9.22184874961636
8.28819277095881
8.69897000433602
9.85387196432176
9.26760624017703
9.09691001300806
7
10.0457574905607
9.74472749489669
9.1062529208748
9.44369749923271
8.30102999566398
9.43179827593301
10.1549019599857
8.83564714421556
7.67827366175691
5.79588001734407
7.11092437480818
8.30059613489837
7.72067570951777
8.69897000433602
5.34407424576392
6.44325138230862
8.2207657187381
6.83582569478691
6.44123094856199
8.50445566245355
10.0457574905607
7.47495519296315
8
9.76955107862173
8.30102999566398
10.698970004336
9.55284196865778
8.19111413264019
7.07004492469995
8.85078088734462
8
8.69897000433602
8.2207657187381
7.18852792847565
6.4692632049443
7.76864051263975
7.72048547967463
8.30059613489837
8.52143590116159
8.39902846829917
7.76989190226862
7.67892113264289
6.4692632049443
8.02047930383945
6.61989735906133
7.23445222656499
7.88807039233468
8.84948500216801
6.85129835044627
7.88807039233468
7.49242075436993
8.52143590116159
8.52143590116159
8.25431915308286
7.48163518380723
6.12917478106533
6.61710263484889
8.2207657187381
6.32209576473056
6.24619105395769
5.97500357153993
5.0131141255382
5.63813625346866
6.49492467887661
6.18022916547368
6.67789447885941
6.1021860775572
5.92090925082426
5.82395507063106
5.18704321825132
5.79593974104772
5.61989464337995
6.29221703873957
5.80693804930889
6.58517650649789
5.76977600633622
6.10795272943047
5.74486385791639
4.0301183562535
7.10345419991171
6.53786035696906
8.38773346869696
7.40762163271116
8.15243435114799
8.39902846829917
8.69897000433602
8.60119313492346
8
6.88803667643664
9
7.7698066963569
8.30059613489837
6.86982714091655
8.08754676434894
7.82256386890819
7.56928059014454
8.39866564842346
7.48076343968502
8.82246589682557
8.4808290331732
8.3180463912406
5.82477907173247
6.39524249272868
6.07529029310155
6.75713928675921
6.20203154686541
6.77030375612038
7.22184874961636
7.34948500216801
6.53529053714285
5.57771901709981
6.24034857538229
5.73058750553105
6.30102999566398
