# Supplementary material for: Bioalerts: a python library for the derivation of structural alerts from bioactivity and toxicity data sets
Source: J Cheminform. 2016 Mar 4;8:13. doi: 10.1186/s13321-016-0125-7 (PMC4779235; doi:10.1186/s13321-016-0125-7)
Supplement: Supplementary file 2 — 10.1186/s13321-016-0125-7 Bioalerts Tutorial (tutorial.zip). The tutorial is provided in three file formats: (i) file bioalerts_tutorial.html, which can be browsed in any HTML browser, (ii) file bioalerts_tutorial, and (iii) file bioalerts_tutorial.ipynb, which can be opened with ipython notebook. This tutorial illustrates the functionalities of bioalerts on three real world data sets available at http://github.com/isidroc/bioalerts. [file 13321_2016_125_MOESM2_ESM.zip › tutorial/datasets/COX2.smi]

CC(C(O)=O)C1=C(O)C=CC(C(=O)C2C=CC=CC=2)=C1
CC(C(O)=O)C1=C(OC)C=CC(C(=O)C2C=CC=CC=2)=C1
CC(C1=C(O)C(C(C)(C)C)=CC(C=C2SC(SC)=NC2=O)=C1)(C)C
C=CCON=C1OC(C(O)=N1)=CC1C=C(C(C)(C)C)C(O)=C(C(C)(C)C)C=1
CC(C1=C(O)C(C(C)(C)C)=CC(C=C2OC(=NC(N)=N)N=C2O)=C1)(C)C
CC(C1=C(O)C(C(C)(C)C)=CC(C=C2N=C(S)N=C2O)=C1)(C)C
CC(C1=C(O)C(C(C)(C)C)=CC(C=C2OC(=O)N=C2O)=C1)(C)C
CCON=C1SC(C(O)=N1)=CC1C=C(C(C)(C)C)C(O)=C(C(C)(C)C)C=1
C=CCON=C1SC(C(O)=N1)=CC1C=C(C(C)(C)C)C(O)=C(C(C)(C)C)C=1
CC(C1=C(O)C(C(C)(C)C)=CC(C=C2SC(N=C2O)=NC#N)=C1)(C)C
CC(C1=C(O)C(C(C)C)=CC(C=C2SC(=NOC)N=C2O)=C1)C
CC(C1=C(O)C(C(C)C)=CC(C=C2SC(=NC(N)=N)N=C2O)=C1)C
CC(C1=C(O)C(C(C)(C)C)=CC(C=C2SC(=O)N=C2O)=C1)(C)C
CC(C1=C(O)C(C(C)(C)C)=CC(C=C2SC(=NO)N=C2O)=C1)(C)C
CCON=C1OC(C(O)=N1)=CC1C=C(C(C)(C)C)C(O)=C(C(C)(C)C)C=1
CC(=C1SC(=NC(N)=N)N=C1O)C1C=C(C(C)(C)C)C(O)=C(C(C)(C)C)C=1
CC(C1=C(O)C(C(C)(C)C)=CC(C=C2SC(=S)N=C2O)=C1)(C)C
CC(C1=C(O)C(C(C)(C)C)=CC(C=C2SC(=NOC)N=C2O)=C1)(C)C
CC(C1=C(O)C(C(C)(C)C)=CC(C=C2SC(=NC(N)=N)N=C2O)=C1)(C)C
CC(C1=C(O)C(C(C)(C)C)=CC(C=C2SC(N(OC)C)=NC2=O)=C1)(C)C
CC(C1=C(O)C(C(C)(C)C)=CC(C=C2N(C(=NC(N)=N)N=C2O)C)=C1)(C)C
CC(C1=C(O)C(C(C)(C)C)=CC(C2OC(S)=NN=2)=C1)(C)C
CCCSC1SC(=NN=1)C1C=C(C(C)(C)C)C(O)=C(C(C)(C)C)C=1
CC(C1=C(O)C(C(C)(C)C)=CC(C2SC(SCCN)=NN=2)=C1)(C)C
CC(C1=C(O)C(C(C)(C)C)=CC(C2OC(SC)=NN=2)=C1)(C)C
CC(C1=C(O)C(C(C)(C)C)=CC(C2=NSC(OC)=N2)=C1)(C)C
CC(C1=C(O)C(C(C)(C)C)=CC(C2SC(SC)=NN=2)=C1)(C)C
CC(C1=C(O)C(C(C)(C)C)=CC(C2OC(NN=2)=NC(N)=N)=C1)(C)C
CCSC1OC(=NN=1)C1C=C(C(C)(C)C)C(O)=C(C(C)(C)C)C=1
CC(C1N=C(N=C(C(C)(C)C)C=1O)C1SC(SC)=NN=1)(C)C
CC(C1=C(O)C(C(C)(C)C)=CC(C2NSC(N=2)=NC#N)=C1)(C)C
CC(C1=C(OC)C(C(C)(C)C)=CC(C2SC(S)=NN=2)=C1)(C)C
CC(C1=C(O)C(C(C)(C)C)=CC(C2SC(NN=2)=NC(N)=N)=C1)(C)C
CCSC1SC(=NN=1)C1C=C(C(C)(C)C)C(O)=C(C(C)(C)C)C=1
CC(C1=C(O)C(C(C)(C)C)=CC(C2SC(NN=2)=N)=C1)(C)C
CC(C1=C(O)C(C(C)(C)C)=CC(C2OC(NN=2)=NC#N)=C1)(C)C
CC(C1=C(O)C(C(C)(C)C)=CC(C2SC(NN=2)=NC)=C1)(C)C
CC(C1=C(OC)C(C(C)(C)C)=CC(C2SC(SC)=NN=2)=C1)(C)C
CC(C1=C(O)C(C(C)(C)C)=CC(C2NOC(N=2)=NC#N)=C1)(C)C
CC(C1=C(O)C(C(C)(C)C)=CC(C2SC(OC)=NN=2)=C1)(C)C
CC(C1=C(O)C(C(C)(C)C)=CC(C2NSC(=O)N=2)=C1)(C)C
CC(C1=C(O)C(C(C)(C)C)=CC(C2NSC(=NC(N)=N)N=2)=C1)(C)C
CCN(CCSC1SC(=NN=1)C1C=C(C(C)(C)C)C(O)=C(C(C)(C)C)C=1)CC
CC(C1=C(O)C(C(C)(C)C)=CC(C2SC(NN=2)=NN)=C1)(C)C
CCSC1SC(=NN=1)C1N=C(C(C)(C)C)C(O)=C(N=1)C(C)(C)C
CC(C1=C(O)C(C(C)(C)C)=CC(C2SC(S)=NN=2)=C1)(C)C
CCOC1SC(=NN=1)C1C=C(C(C)(C)C)C(O)=C(C(C)(C)C)C=1
COC1=CN=CC(C2N(C3C=CC(S(=O)(=O)C)=CC=3)C=C(N=2)C(F)(F)F)=C1
CS(=O)(=O)C1C=CC(N2C(=NC(C(F)F)=C2)C2=CN=CC=C2)=CC=1
CC1C(C2N(C3C=CC(S(=O)(=O)C)=CC=3)C=C(N=2)C(F)(F)F)=CN=CC=1
CC1OC=C(N=1)C1N(C2C=CC(S(=O)(=O)C)=CC=2)C=C(N=1)C(F)(F)F
CC1C(C2N(C3C=CC(S(=O)(=O)N)=CC=3)C=C(N=2)C(F)(F)F)=CN=CC=1
CS(=O)(=O)C1C=CC(N2C(=NC(=C2)C#N)C2=CN=CC=C2)=CC=1
CC1N=C(N(C2C=CC(S(=O)(=O)C)=CC=2)C=1)C1=CN=CC=C1
CS(=O)(=O)C1C=CC(N2C(=NC(C(F)(F)F)=C2)C2=CSC=C2)=CC=1
CS(=O)(=O)C1C=CC(C2C(OC(=O)C=2C2C=CC=CC=2)O)=CC=1
CS(=O)(=O)C1C=CC(C2=C(C(OC2)=O)C2C=CC(O)=CC=2)=CC=1
CS(=O)(=O)C1C=CC(C2N=C(SC=2C2C=CC(F)=CC=2)C2C=CC=CC=2)=CC=1
CS(=O)(=O)C1C=CC(C2SC(=NC=2C2C=CC(F)=CC=2)C(F)(F)F)=CC=1
CS(=O)(=O)C1C=CC(C2SC(=NC=2C2C=CC(F)=CC=2)C2C(Cl)=CC=CC=2)=CC=1
CS(=O)(=O)C1C=CC(C2SC(=NC=2C2=CSC=C2)C2C(Cl)=CC=CC=2)=CC=1
CS(=O)(=O)C1C=CC(C2SC(=NC=2C2C=CC(F)=CC=2)C2=CN=CC=C2)=CC=1
CS(=O)(=O)C1C=CC(C2SC(=NC=2C2C=CC(F)=CC=2)C2SC=CC=2)=CC=1
CS(=O)(=O)C1C=CC(C2SC(=NC=2C2=C(F)C=C(F)C=C2)C2C(Cl)=CC=CC=2)=CC=1
CCOC(=O)C1SC(=C(N=1)C1C=CC(F)=CC=1)C1C=CC(S(=O)(=O)C)=CC=1
CS(=O)(=O)C1C=CC(C2SC(=NC=2C2C=CC(F)=CC=2)CCCC2C=CC=CC=2)=CC=1
CS(=O)(=O)C1C=CC(C2N=C(SC=2C2C=CC(F)=CC=2)C(F)(F)F)=CC=1
CS(=O)(=O)C1C=CC(C2SC(=NC=2C2C(F)=CC=CC=2)C2C(Cl)=CC=CC=2)=CC=1
CS(=O)(=O)C1C=CC(C2SC(=NC=2C2C=CC(F)=CC=2)CCC2C=CC=CC=2)=CC=1
CS(=O)(=O)C1C=CC(C2SC(=NC=2C2SC=CC=2)C2C(Cl)=CC=CC=2)=CC=1
CS(=O)(=O)C1C=CC(C2SC(=NC=2C2C=CC(F)=CC=2)C2C=CC(Cl)=CC=2)=CC=1
CS(=O)(=O)C1C=CC(C2SC(=NC=2C2C=CC(F)=CC=2)C2C=CN=CC=2)=CC=1
CS(=O)(=O)C1C=CC(C2SC(=NC=2C2=CC(F)=CC=C2)C2C(Cl)=CC=CC=2)=CC=1
CC(C1SC(=C(N=1)C1C=CC(F)=CC=1)C1C=CC(S(=O)(=O)C)=CC=1)(C)C
CS(=O)(=O)C1C=CC(C2SC(=NC=2C2C=CC(F)=CC=2)CC#N)=CC=1
CS(=O)(=O)C1C=CC(C2SC(=NC=2C2C=CC=CC=2)C2C(Cl)=CC=CC=2)=CC=1
CCC1SC(=C(N=1)C1C=CC(F)=CC=1)C1C=CC(S(=O)(=O)C)=CC=1
CS(=O)(=O)C1C=CC(C2SC(=NC=2C2C=CC(F)=CC=2)CCCC2C=CC(Br)=CC=2)=CC=1
CS(=O)(=O)C1C=CC(C2SC(=NC=2C2C=CC(F)=CC=2)CC2C=CC=CC=2)=CC=1
COC1C=CC(C2SC(=C(N=2)C2C=CC(F)=CC=2)C2C=CC(S(=O)(=O)C)=CC=2)=CC=1
C1C=CC(C(=O)C2C=C(CO)C=C(C=2)C=CS(=O)(=O)N)=CC=1
CCN(CC1=CC(C(=O)C2C=CC=CC=2)=CC(=C1)C=CS(=O)(=O)N)CC
CC(C(O)=O)C1=CC(C(=O)C2C=CC=CC=2)=CC(=C1)C=CS(=O)(=O)C
CC1=C(C(=O)C2C=CC=CC=2)C=C(C=CS(=O)(=O)N)C=C1
C1C=CC(C(=O)C2=CC(=C(C=CS(=O)(=O)N)C=C2)CO)=CC=1
CCC1C=C(C(=O)C2C=CC=CC=2)C=C(C=1)C=CC(OCC)=O
CCC1C=C(C(=O)C2C=CC=CC=2)C=C(C=1)C=CC(O)=N
CCC1=C(C(=O)C2C=CC=CC=2)C=C(C=CS(=O)(=O)N)C=C1
CCC1C(C=CS(=O)(=O)N)=CC=C(C(=O)C2C=CC=CC=2)C=1
CC(=CC1=CC(C(=O)C2C=CC=CC=2)=CC(=C1)C=CS(=O)(=O)N)C
CC(=O)C1=CC(C(=O)C2C=CC=CC=2)=CC(=C1)C=CS(=O)(=O)N
C1C=CC(C(=O)C2C=C(C#N)C=C(C=2)C=CS(=O)(=O)N)=CC=1
CCC1C=C(C(=O)C2C=CC=CC=2)C=C(C=1)C=CC(O)=O
CS(=O)(=O)C1C=CC(C2N=C3SC=CN3C=2C2C=CC=CC=2)=CC=1
CC1N2C(SC=1)=NC(=C2C1C=CC=CC=1)C1C=CC(S(=O)(=O)C)=CC=1
CC1SC2N(C(=C(N=2)C2C=CC(S(=O)(=O)C)=CC=2)C2C=CC=CC=2)C=1
CC1N2C(SC=1)=NC(=C2C1C=CC(S(=O)(=O)C)=CC=1)C1C=CC=CC=1
CS(=O)(=O)C1C=CC(C2N3C(SC(Cl)=C3Cl)=NC=2C2C=CC(Cl)=CC=2)=CC=1
CCOC(=O)C1N2C(SC=1)=NC(=C2C1C=CC(S(=O)(=O)C)=CC=1)C1C=CC=CC=1
CS(=O)(=O)C1C=CC(C2N3C(SC(Cl)=C3)=NC=2C2C=CC(Cl)=CC=2)=CC=1
CC1N2C(SC=1C)=NC(=C2C1C=CC(S(=O)(=O)C)=CC=1)C1C=CC=CC=1
CSC1C=CC(C2N3C(SC=C3)=NC=2C2C=CC=CC=2)=CC=1
CSC1C=CC(C2N=C3SC=CN3C=2C2C=CC=CC=2)=CC=1
COC1=C(F)C=C(C2=C(OC3C2=CC=CC=3)C2C=CC(S(=O)(=O)C)=CC=2)C=C1
CS(=O)(=O)C1C=CC(C2=C(C3C(C2)=CC=CC=3)C2C=CC(F)=CC=2)=CC=1
COC1=C(F)C=C(C2=C(OC3C2=CC=CC=3)C2C=CC(S(=O)(=O)N)=CC=2)C=C1
COC1=C(Cl)C=C(C2=C(OC3C2=CC=CC=3)C2C=CC(S(=O)(=O)N)=CC=2)C=C1
CS(=O)(=O)C1C=CC(C2OC3C(C=2C2C=CC(F)=CC=2)=CC=CC=3)=CC=1
C1C=C2C(=C(OC2=CC=1)C1C=CC(S(=O)(=O)N)=CC=1)C1C=CC(F)=CC=1
COC1=C(Cl)C=C(C2=C(OC3C2=CC=CC=3)C2C=CC(S(=O)(=O)C)=CC=2)C=C1
C1C=C2C(C(=C(C3C=CC(S(=O)(=O)N)=CC=3)C2)C2C=CC(F)=CC=2)=CC=1
C1=C(C2SC=CC=2C2C=CC(S(=O)(=O)N)=CC=2)C=CC(F)=C1
CNS(=O)(=O)C1C=CC(C2=C(SC=C2)C2C=CC(F)=CC=2)=CC=1
CC(O)=NS(=O)(=O)C1C=CC(C2=C(SC=C2)C2C=CC(F)=CC=2)=CC=1
CC(O)(C1SC(=C(C2C=CC(S(=O)(=O)N)=CC=2)C=1)C1C=CC(F)=CC=1)C
CS(=O)(=O)C1C=CC(C2SC(Br)=CC=2C2C=CC(F)=CC=2)=CC=1
CC(C1SC(=C(C2C=CC(S(=O)(=O)N)=CC=2)C=1)C1C=CC(F)=CC=1)C
COC(=O)C1SC(=C(C2C=CC(S(=O)(=O)N)=CC=2)C=1)C1C=CC(F)=CC=1
CC(O)(C1SC(=C(C2C=CC(F)=CC=2)C=1)C1C=CC(S(=O)(=O)N)=CC=1)C
CS(=O)(=O)C1C=CC(C2SC=CC=2C2C=CC(F)=CC=2)=CC=1
C1=C(C2=C(SC=C2)C2C=CC(S(=O)(=O)N)=CC=2)C=CC(F)=C1
CC1(OC(=O)C(OC2=NC=C(Cl)C=C2)=C1C1C=CC(S(=O)(=O)C)=CC=1)C
CC1(OC(=O)C(OC2N=CC=CC=2Cl)=C1C1C=CC(S(=O)(=O)C)=CC=1)C
CC1(OC(=O)C(OC2=NC=C(C3CC3)C=C2)=C1C1C=CC(S(=O)(=O)C)=CC=1)C
CC1(C2=C(OC1)C=CC(C(=O)CCCC1CC1)=C2)C
CCCCC(=O)C1C=C2C(CCN(C2=C(C(C)(C)C)C=1)C)(C)C
CCCC(=O)C1C=C2C(CSC2=C(C(C)(C)C)C=1)(C)C
CC1(C2C(OC1)=C(C1CCCC1)C=C(C(=O)CCCC1CC1)C=2)C
CC(C1=C2OCCC2=CC(C(=O)CCCC2CC2)=C1)(C)C
CC(C1=C2OCCC(C2=CC(C(=O)CCCC2CC2)=C1)(C)C)(C)C
CCCCC(=O)C1C=C2C(CCSC2=C(C(C)(C)C)C=1)(C)C
CCC1(C2=C(OC1)C=CC(C(=O)CCCC1CC1)=C2)C
CS(=O)(=O)N=C1C(OC2C=CC=CC=2)=CNC=C1
CC1C(C2C(C3C=CC(S(=O)(=O)C)=CC=3)=CC(F)=C(F)C=2)=CN=CC=1
CS(=O)(=O)C1C=CC(C2=C(SC=C2Br)C2C=CC(F)=CC=2)=CC=1
CC1SC(C2N(N=C(C(F)(F)F)C=2)C2C=CC(S(=O)(=O)N)=CC=2)=CC=1
C1C(C2N(N=C(C(F)(F)F)C=2)C2C=CC(S(=O)(=O)N)=CC=2)=CC2OCOC=2C=1
CC1OC=C(N=1)C1N(C2C=CC(S(=O)(=O)N(C)C)=CC=2)C=C(N=1)C(F)(F)F
CC1N(C(C2C=CC(S(=O)(=O)C)=CC=2)=CC=1)C1CCC(F)CC1
CS(=O)(=O)C1C=CC(C2=C(C3C=CC(F)=CC=3)C=C3C(COC3)=C2)=CC=1
C=CC1(CC2C(C3(C(C(CCC3)(CC=CC(O)=O)C)CC2)C)=CC1)C
C=CC1(CC2C(C3(C(C(C=CC(O)=O)(CCC3)C)CC2)C)=CC1)C
C=CC1(CC2C(C3(C(C(CCC3)(C=CC=CC(=O)O)C)CC2)C)=CC1)C
C=CC1(CC2C(C3(C(C(CC(O)=NS(=O)(=O)C4C=CC(I)=CC=4)(CCC3)C)CC2)C)=CC1)C
C=CC1(CC2C(C3(C(C(CCC(O)=NS(=O)(=O)C4C=CC(I)=CC=4)(CCC3)C)CC2)C)=CC1)C
CC(O)=NS(=O)(=O)C1C=CC(C2=C(C(OC2)=O)C2C=CC(S(=O)(=O)C)=CC=2)=CC=1
CS(=O)(=O)C1C=CC(C2=C(C(OC2)=O)C2C=CC(S(=O)(=O)N=[N+]=[N-])=CC=2)=CC=1
CS(=O)(=O)C1C=CC(C2C(OCC=2C2C=CC(S(=O)(=O)N=[N+]=[N-])=CC=2)=O)=CC=1
CC(O)=NS(=O)(=O)C1C=CC(C2C(OCC=2C2C=CC(S(=O)(=O)C)=CC=2)=O)=CC=1
CC1N=C(N2C(=O)C3C(CC2=O)=CC=CC=3)N=C(C=1)C
C1C=C2C(=O)N(C(=O)C2=CC=1)C1C(=O)N=C(O)CC1
CC1(N2C(=O)C3C(N)=CC=CC=3C2=O)C(=O)N=C(O)CC1
CC1(N2C(=O)C3C(C2=O)=CC=CC=3)C(=O)N=C(O)CC1
C1C=C2C(=O)N(C(=O)C2=CC=1)C1C(O)=NCCC1
CC1N=C(N2C(=O)C3C(CC2=O)=CC=CC=3)N=C(OC)C=1
CC1(N2C(=O)C3=C(C2=O)C=CC([N+](=O)[O-])=C3)C(=O)N=C(O)CC1
CC1C=C(N2C(=O)C3C(C2=O)=CC=CC=3)C(=C(C=1)C)C
CC1C=C(N2C(=O)C3C(C2=O)=CC=CC=3)C=C(C=1)C
CC1(N2C(=O)C3C([N+](=O)[O-])=CC=CC=3C2=O)C(=O)N=C(O)CC1
COC1N=C(N2C(=O)C3C(CC2=O)=CC=CC=3)N=C(OC)C=1
C1C=C2C(=O)N(N3C(=O)N=C(O)CC3)C(=O)C2=CC=1
CC1C=C(N2C(=O)C3C(CC2=O)=CC=CC=3)N=C(C=1)C
CC1C(=C(N2C(=O)C3C(C2=O)=CC=CC=3)C(=C(C=1)C)C)C
C1C=C2C(=O)N(C(=O)C2=CC=1)CCN1C(=O)N=C(O)C=C1
CC1C=C(N2C(=O)C3C(CC2=O)=CC=CC=3)C=C(C=1)C
C1C=C2C(=O)N(C(=O)C2=CC=1)C1C(O)=NC(O)=NC=1
C1=C(N2N=C(C(F)(F)F)C3SCC4C(C=32)=CC(F)=C(F)C=4)C=CC(S(=O)(=O)N)=C1
C1=C(F)C=C2C(C3N(N=C(C=3SC2)C#N)C2C=CC(S(=O)(=O)N)=CC=2)=C1
C1C=C2C(C3N(N=C(C(F)(F)F)C=3SC2)C2C=CC(S(=O)(=O)N)=CC=2)=CC=1
COC1=C(F)C=C2C3N(N=C(C(F)(F)F)C=3S(=O)CC2=C1)C1C=CC(S(=O)(=O)N)=CC=1
CC1=C(F)C=C2C3N(N=C(C(F)(F)F)C=3SCC2=C1)C1C=CC(S(=O)(=O)N)=CC=1
C1C=C2C3N(N=C(C(F)(F)F)C=3CSC2=CC=1)C1C=CC(S(=O)(=O)N)=CC=1
COC1=C(F)C=C2C3N(N=C(C(F)(F)F)C=3SCC2=C1)C1C=CC(S(=O)(=O)N)=CC=1
COC1C=C2C(C3N(N=C(C(F)(F)F)C=3SC2)C2C=CC(S(=O)(=O)N)=CC=2)=CC=1
C1C=C2C(C3N(N=C(C(F)(F)F)C=3CC2)C2C=CC(S(=O)(=O)N)=CC=2)=CC=1
C1=C(F)C=C2C(C3N(N=C(C(F)(F)F)C=3SC2)C2C=CC(S(=O)(=O)N)=CC=2)=C1
C1C=C2C3N(N=C(C(F)(F)F)C=3COC2=CC=1)C1C=CC(S(=O)(=O)N)=CC=1
CC1=CC2=C(C3N(N=C(C(F)(F)F)C=3SC2)C2C=CC(S(=O)(=O)N)=CC=2)C=C1
C1C2=C(C3N(N=C(C(F)(F)F)C=3SC2)C2C=CC(S(=O)(=O)N)=CC=2)C=C(F)C=1
COC1=C(F)C=C2C3N(N=C(C(F)(F)F)C=3SCC2=C1)C1C=CC(S(=O)(=O)C)=CC=1
COC1=C(F)C=C2C3N(N=C(C(F)F)C=3SCC2=C1)C1C=CC(S(=O)(=O)N)=CC=1
CC1C=CC(C2N(N=C(C(F)(F)F)C=2)C2C=CC(N=[N+]=[N-])=CC=2)=CC=1
C1C=CC(C2C(OCC=2C2C=CC(N=[N+]=[N-])=CC=2)=O)=CC=1
CC1C=CC(C2=NN(C(C(F)(F)F)=C2)C2C=CC(N=[N+]=[N-])=CC=2)=CC=1
CC1(OC(=O)C(=C1C1C=CC(S(=O)(=O)C)=CC=1)C1SC=CC=1)O
C1CC2(CC(=C(C3C=CC(F)=CC=3)C2)C2C=CC(S(=O)(=O)N)=CC=2)C1
C=CC1C2(C3(C(C4(C(C(C(CCC=C(C)C)C)CC4)(CC3)C)C)CC1O)C2)CCC(O)=O
CC(S(=O)(=O)C1=C(O)N(C(=O)C2=C1C=C(Cl)C=C2)CC1=CC(F)=C(F)C=C1)C
CC(S(=O)(=O)C1=C(O)N(C(=O)C2=C1C=C(Cl)C=C2)CC1C=CC=CC=1)C
C1C=CC(CN2C(O)=C(S(=O)(=O)C3C=CC=CC=3)C3C(C2=O)=CC=CC=3)=CC=1
CC(S(=O)(=O)C1=C(O)N(C(=O)C2C1=CC=CC=2)CC1C=CC=CC=1)C
CC(S(=O)(=O)C1=C(O)N(C(=O)C2C1=CC=CC=2)CC1=CC(F)=C(F)C=C1)C
CC(S(=O)(=O)C1=C(O)N(C(=O)C2C1=CC=CC=2)CC1C=CC(F)=CC=1)C
CCC1C=CC(SC2=C(NS(=O)(=O)C)C=C3C(C(=O)CC3)=C2)=CC=1
CS(=O)(=O)NC1=C(NC2=C(F)C=C(F)C=C2)C=C2C(=O)CCC2=C1
CSC1C=CC(OC2=C(NS(=O)(=O)C)C=C3C(C(=O)CC3)=C2)=CC=1
COC1C=CC(SC2=C(NS(=O)(=O)C)C=C3C(C(=O)CC3)=C2)=CC=1
CS(=O)(=O)NC1=C(SC2C(F)=CC=CC=2)C=C2C(=O)CCC2=C1
CC1C=CC(SC2=C(NS(=O)(=O)C)C=C3C(C(=O)CC3)=C2)=CC=1
CS(=O)(=O)NC1=C(SC2C=CC(Br)=CC=2)C=C2C(=O)CCC2=C1
CS(=O)(=O)NC1=C(SC2C(F)=CC=CC=2F)C=C2C(=O)CCC2=C1
CC1C(SC2=C(NS(=O)(=O)C)C=C3C(C(=O)CC3)=C2)=CC=CC=1
CS(=O)(=O)NC1=C(SC2SC=CC=2)C=C2C(=O)CCC2=C1
CS(=O)(=O)NC1=C(SC2C=CN=CC=2)C=C2C(=O)CCC2=C1
CS(=O)(=O)NC1=C(OC2CCCCC2)C=C2C(=O)CCC2=C1
C1C2C(C(=O)C1)=CC(SC1=C(F)C=C(F)C=C1)=C(NS(=O)(=O)C(F)(F)F)C=2
CS(=O)(=O)NC1=C(OC2=C(F)C=C(F)C=C2)C=C2C(=O)CCC2=C1
CS(=O)(=O)NC1=C(SC2=C(Cl)C=C(Cl)C=C2)C=C2C(=O)CCC2=C1
CS(=O)(=O)NC1=C(SC2C=CC(F)=CC=2)C=C2C(=O)CCC2=C1
CS(=O)(=O)NC1=C(SC2CCCCC2)C=C2C(=O)CCC2=C1
CS(=O)(=O)C1C=CC(C2=C(C(=O)N(C3C(F)=CC=CC=3)C2)C2C=CC=CC=2)=CC=1
CS(=O)(=O)C1C=CC(C2=C(C(=O)N(C3C=CC=CC=3)C2)C2C=CC=CC=2)=CC=1
CS(=O)(=O)C1C=CC(C2=C(C(=O)N(C3C=CC(F)=CC=3)C2)C2C=CC=CC=2)=CC=1
COC1C=CC(C2C(=O)N(C3C=CC=CC=3)CC=2C2C=CC(S(=O)(=O)C)=CC=2)=CC=1
COC1C=CC(C2C(=O)N(C3C(Cl)=CC=CC=3)CC=2C2C=CC(S(=O)(=O)C)=CC=2)=CC=1
CS(=O)(=O)C1C=CC(C2=C(C(=O)N(C3C(F)=CC=CC=3)C2)C2C=CC(F)=CC=2)=CC=1
CS(=O)(=O)C1C=CC(C2=C(C(=O)N(C3C=CC(C(F)(F)F)=CC=3)C2)C2C=CC=CC=2)=CC=1
CC1C=CC(N2C(=O)C(=C(C3C=CC(S(=O)(=O)C)=CC=3)C2)C2C=CC(F)=CC=2)=CC=1
CS(=O)(=O)C1C=CC(C2=C(C(=O)N(C3C=CC(C(F)(F)F)=CC=3)C2)C2C=CC(F)=CC=2)=CC=1
CS(=O)(=O)C1C=CC(C2=C(C(=O)N(C3C=C(Cl)C=CC=3)C2)C2C=CC=CC=2)=CC=1
CS(=O)(=O)C1C=CC(C2=C(C(=O)N(C3C=CC=CC=3)C2)C2=CC(F)=C(F)C=C2)=CC=1
COC1C=CC(C2C(=O)N(C3C=C(F)C=CC=3)CC=2C2C=CC(S(=O)(=O)C)=CC=2)=CC=1
COC1C(N2C(=O)C(=C(C3C=CC(S(=O)(=O)C)=CC=3)C2)C2C=CC(F)=CC=2)=CC=CC=1
COC1C=CC(C2C(=O)N(C3C=CC(F)=CC=3)CC=2C2C=CC(S(=O)(=O)C)=CC=2)=CC=1
CC1C=CC(N2C(=O)C(=C(C3C=CC(S(=O)(=O)C)=CC=3)C2)C2C=CC=CC=2)=CC=1
CS(=O)(=O)C1C=CC(C2=C(C(=O)N(C3C=CC=CC=3)C2)C2C=CC(F)=CC=2)=CC=1
COC1C=CC(N2C(=O)C(=C(C3C=CC(S(=O)(=O)C)=CC=3)C2)C2C=CC(F)=CC=2)=CC=1
CCCCCCCCCCCCCCCC1=C(C(O)=CC=C1)CSC1NC2=C(N=1)C=CC(OC)=C2
CCCCCCCCCCCCCCCC1=C(C(OC)=CC=C1)CSC1NC2=C(N=1)C=CC(=C2)C
CCCCCCCCCCCCCCCC1=C(C(OC)=CC=C1)CSC1OC2C(N=1)=CC=CC=2
CCCCCCCCCCCCCCCC1=C(C(OC)=CC=C1)CSC1SC2C(N=1)=CC=CC=2
CCCCCCCCCCCCCCCC1=C(C(OC)=CC=C1)CSC1NC2=C(N=1)C=CC([N+](=O)[O-])=C2
CCCCCCCCCCCCCCCC1=C(C(OCC)=CC=C1)CSC1NC2=C(N=1)C=CC(OC)=C2
CCCCCCCCCCCCCCCC1=C(C(OCC)=CC=C1)CSC1NC2C(N=1)=CC=CC=2
CS(=O)(=O)C1C=CC(C2N(N=C(CO[N+](=O)[O-])C=2)C2CCCCC2)=CC=1
COC1C=CC(N2N=C(C(=O)CCCO[N+](=O)[O-])C=C2C2C=CC(S(=O)(=O)C)=CC=2)=CC=1
CS(=O)(=O)C1C=CC(C2N(N=C(C=2)C=CCC[N+](=O)[O-])C2CCCCC2)=CC=1
CS(=O)(=O)C1C=CC(C2=C(SC=C2)C2C=CC=CC=2)=CC=1
COC1C=CC(C2SC=CC=2C2C=CC(S(=O)(=O)C)=CC=2)=CC=1
CC1SC(=C(C2C=CC(S(=O)(=O)C)=CC=2)C=1)C1C=CC(F)=CC=1
CS(=O)(=O)C1C=CC(C2C(C3C=CC=CC=3)=CSC=2)=CC=1
CS(=O)(=O)C1C=CC(C2=C(SC(N)=C2)C2C=CC(F)=CC=2)=CC=1
CSC1C=CC(C2C(C3C=CC(S(=O)(=O)C)=CC=3)=CSC=2)=CC=1
CS(=O)(=O)C1C=CC(C2=C(SC(SC3C=CC=CC=3)=C2)C2C=CC(F)=CC=2)=CC=1
CC1C=CC(C2SC=CC=2C2C=CC(S(=O)(=O)C)=CC=2)=CC=1
CS(=O)(=O)C1C=CC(C2=C(SC3=C2CCCC3)C2C=CC=CC=2)=CC=1
CS(=O)(=O)C1C=CC(C2=C(SC([N+](=O)[O-])=C2)C2C=CC(F)=CC=2)=CC=1
CC1C=CC(C2C(C3C=CC(S(=O)(=O)C)=CC=3)=CSC=2)=CC=1
CS(=O)(=O)C1C=CC(C2=C(SC(=C2)CC#N)C2C=CC(F)=CC=2)=CC=1
CS(=O)(=O)C1C=CC(C2=C(SC=C2)C2C=CC(O)=CC=2)=CC=1
CCCCSC1C(OC(=O)C)=CC=CC=1
CCCCC#CCSC1C(OC(=O)CBr)=CC=CC=1
CCCCCCCSC1C(OC(=O)C)=CC=CC=1
CCCCC#CCSC1C(OC(=O)C)=CC=CC=1
CCCCCC#CCSC1C(OC(=O)C)=CC=CC=1
CC(OC1C(SCCC2C=CC=CC=2)=CC=CC=1)=O
CC(OC1C(SCCCCCBr)=CC=CC=1)=O
CCCCCSC1C(OC(=O)C)=CC=CC=1
CC(OC1C(SCCCCCCBr)=CC=CC=1)=O
CCCSC1C(OC(=O)C)=CC=CC=1
CCCCC=CCSC1C(OC(=O)C)=CC=CC=1
CCCC#CCSC1C(OC(=O)C)=CC=CC=1
CCCCCCSC1C(OC(=O)C)=CC=CC=1
CC(OC1C(SCCCCCCI)=CC=CC=1)=O
CCCC#CCCSC1C(OC(=O)C)=CC=CC=1
CC(OC1C(SCCCCCC(O)=O)=CC=CC=1)=O
CC#CCSC1C(OC(=O)C)=CC=CC=1
CCC#CCSC1C(OC(=O)C)=CC=CC=1
CC(OCCCCCSC1C(OC(=O)C)=CC=CC=1)=O
C#CCSC1C(OC(=O)C)=CC=CC=1
CCCCOCCSC1C(OC(=O)C)=CC=CC=1
CCCCC#CC(SC1C(OC(=O)C)=CC=CC=1)C
CC1SC(=C(N=1)C1C=CC(Cl)=CC=1)C1C=CC(S(=O)(=O)N)=CC=1
CC1SC(=C(N=1)C1C=CC=CC=1)C1C=CC(S(=O)(=O)N)=CC=1
CC1SC(=C(N=1)C1C=CC(S(=O)(=O)N)=CC=1)C1C=CC(Br)=CC=1
COC1=C(F)C=C(C2N=C(SC=2C2C=CC(S(=O)(=O)N)=CC=2)C2C(Cl)=CC=CC=2)C=C1
CC1SC(=C(N=1)C1=CC(F)=C(OC)C=C1)C1C=CC(S(=O)(=O)N)=CC=1
COC1=C(F)C=C(C2NC(SC=2C2C=CC(S(=O)(=O)N)=CC=2)=NCC2C=CC=CC=2)C=C1
C1C=C(C2SC(=C(N=2)C2C=CC(F)=CC=2)C2C=CC(S(=O)(=O)N)=CC=2)C(Cl)=CC=1
CC1SC(=C(N=1)C1C=CC(S(=O)(=O)N)=CC=1)C1C=CC=CC=1
C1=C(C2N=C(SC=2C2C=CC(S(=O)(=O)N)=CC=2)COC2C=C(Cl)C=C(Cl)C=2)C=CC(F)=C1
CC1SC(=C(N=1)C1C=CC(S(=O)(=O)N)=CC=1)C1C=CC(Cl)=CC=1
C1CC(=C(C2C=CC(S(=O)(=O)N)=CC=2)C1)C1C=C(F)C(F)=C(F)C=1
CS(=O)(=O)C1C=CC(C2C(=CC3OCOC=3C=2)CC2C=CC=CC=2)=CC=1
CS(=O)(=O)C1C=CC(C2C(C(=O)C3=CC(F)=CC=C3)=CC3OCOC=3C=2)=CC=1
C1C=CC(CC2C(C3C=CC(S(=O)(=O)N)=CC=3)=CC3OCOC=3C=2)=CC=1
CS(=O)(=O)C1C=CC(C2C(=CC3OCOC=3C=2)C=C2CCCCCC2)=CC=1
CS(=O)(=O)C1C=CC(C2C(=CC3OCOC=3C=2)C=C2CCCCC2)=CC=1
CC1(C(=O)C(=C1C1C=CC(S(=O)(=O)C)=CC=1)C1C=CC(F)=CC=1)C
C=C1C(=C(C2C=CC(S(=O)(=O)C)=CC=2)C1)C1C=CC=CC=1
C=C1C(C(=C1C1C=CC=CC=1)C1C=CC(S(=O)(=O)C)=CC=1)(C)C
CS(=O)(=O)C1C=CC(C2=C(C(=O)C2)C2C=CC=CC=2)=CC=1
CC1(C(=O)C(=C1C1C=CC(S(=O)(=O)C)=CC=1)C1C=CC=CC=1)C
CC1(C(=NO)C(=C1C1C=CC(S(=O)(=O)C)=CC=1)C1C=CC=CC=1)C
CC1(C(O)C(=C1C1C=CC(S(=O)(=O)C)=CC=1)C1C=CC=CC=1)C
CC1(C(=O)C(=C1C1C=CC=CC=1)C1C=CC(S(=O)(=O)C)=CC=1)C
CS(=O)(=O)C1C=CC(C2C3(C(=O)C=2C2C=CC=CC=2)CCCC3)=CC=1
CC1C(CN2N=CC(=C(C2=O)C2C=CC=CC=2)C2C=CC(S(=O)(=O)C)=CC=2)=CC=CC=1
CS(=O)(=O)C1C=CC(C2=C(C(=O)N(N=C2)CC2SC=CC=2)C2C=CC(F)=CC=2)=CC=1
CS(=O)(=O)C1C=CC(C2=C(C(=O)N(N=C2)C2CC2)C2C=CC(F)=CC=2)=CC=1
CN1S(=O)(=O)C2=C(C(=C1O)C(=O)NC1=C(Cl)C=C(Cl)C=C1)C=C(Cl)C=C2
CC1N=C(SC=1)N=C(O)C1N(S(=O)(=O)C2C(C=1O)=CC=CC=2)C
CC1SC(N=C(O)C2N(S(=O)(=O)C3=C(SC=C3)C=2O)C)=NC=1
CN1S(=O)(=O)C2=C(C(=C1O)C(=O)NC1C(Cl)=CC=CC=1)C=C(Cl)C=C2
CN1C(=O)C(=C(O)NC2C=CC=CC=2)C2C(C1=O)=CC=CC=2
CN1S(=O)(=O)C2=C(C(=C1O)C(=O)NC1=C(F)C=C(F)C=C1)C=C(Cl)C=C2
CN1C(=O)C(=C(O)NC2C=CC(Cl)=CC=2)C2C(C1=O)=CC=CC=2
CN1C(=O)C(=C(O)NC2=C(Cl)C=C(Cl)C=C2)C2=C(C1=O)C=CC(Cl)=C2
CN1S(=O)(=O)C2=C(C(=C1O)C(=O)NC1=C(Br)C=C(Br)C=C1)C=C(Cl)C=C2
CN1S(=O)(=O)C2=C(C(=C1O)C(O)=NC1C=CC(Cl)=CC=1)C=C(Cl)C=C2
COCC1=CC(C2N(C3C=CC(S(=O)(=O)C)=CC=3)C=C(N=2)C(F)(F)F)=CC=C1
CSC1=C(Cl)C=C(C2N(C3C=CC(S(=O)(=O)C)=CC=3)C=C(N=2)C(F)(F)F)C=C1
CS(=O)(=O)C1C=CC(C2N(C3C=CC(F)=CC=3)C=C(N=2)C(F)(F)F)=CC=1
CC1=C(C2N(C3C=CC(S(=O)(=O)C)=CC=3)C=C(N=2)C(F)(F)F)C=C(C(OC)=C1)C
CS(=O)(=O)C1C=CC(N2C(=NC(COC3C=CC(Cl)=CC=3)=C2)C2C=CC(Cl)=CC=2)=CC=1
CS(=O)(=O)C1C=CC(N2C(=NC(CSC3C=CC(Cl)=CC=3)=C2)C2C=CC(Cl)=CC=2)=CC=1
CNC1C=CC(C2N(C3C=CC(S(=O)(=O)C)=CC=3)C=C(N=2)C(F)(F)F)=CC=1
CS(=O)(=O)C1C=CC(C2=C(N=CC=C2)C2=CN=CC=C2)=CC=1
COC1C=CC(C2N(N=C(C(F)(F)F)C=2)C2=CC(F)=C(S(=O)(=O)N)C=C2)=CC=1
COC1C=CC(C2N(N=C(C(F)(F)F)C=2)C2=C(F)C=C(S(=O)(=O)N)C=C2)=CC=1
CSC1C=CC(C2N(N=C(C(F)(F)F)C=2)C2=C(F)C=C(S(=O)(=O)N)C=C2)=CC=1
CC1(OC(=O)C(OC2CCCCC2)=C1C1C=CC(S(=O)(=O)C)=CC=1)C
CC1N(C(C2C=CC(S(=O)(=O)C)=CC=2)=CC=1COC1C=C(Cl)C=CC=1)C1C=CC(F)=CC=1
CC1N(C(C2C=CC(S(=O)(=O)C)=CC=2)=CC=1CN(C)C)C1C=CC(F)=CC=1
CS(=O)(=O)C1C=CC(C2N(C3C=CC(F)=CC=3)C=CC=2)=CC=1
CC1N(C(C2C=CC(S(=O)(=O)C)=CC=2)=CC=1COC1C=CC(Cl)=CC=1)C1C=CC(F)=CC=1
CC1N(C(C2C=CC(S(=O)(=O)C)=CC=2)=CC=1)C1CCCCC1
CC1N(C(C2C=CC(S(=O)(=O)C)=CC=2)=CC=1S(=O)(=O)C(F)(F)F)C1C=CC(F)=CC=1
CN(S(=O)(=O)C1C=CC(N2C(C3C=CC(F)=CC=3)=CC=C2CCC(O)=O)=CC=1)C
CCCCCOC(=O)CC1C2=C(N(C(=O)C3C=CC(Cl)=CC=3)C=1C)C=CC(OC)=C2
CCOC1C=C(N=C(O)CC2C3=C(N(C(=O)C4C=CC(Cl)=CC=4)C=2C)C=CC(OC)=C3)C=CC=1
CC1N(C(=O)C2C=CC(Cl)=CC=2)C2=C(C=1CC(OCCN1CCOCC1)=O)C=C(OC)C=C2
CC(N=C(O)CC1C2=C(N(C(=O)C3C=CC(Cl)=CC=3)C=1C)C=CC(OC)=C2)C(OC)=O
CC1C=CC(C(N=C(O)CC2C3=C(N(C(=O)C4C=CC(Cl)=CC=4)C=2C)C=CC(OC)=C3)C)=CC=1
CC1N(C(=O)C2C=CC(Cl)=CC=2)C2=C(C=1CC(O)=NC1=CN=CC=C1)C=C(OC)C=C2
CCCCCCCCOC(=O)CC1C2=C(N(C(=O)C3C=CC(Cl)=CC=3)C=1C)C=CC(OC)=C2
CC1N(C(=O)C2C=CC(Cl)=CC=2)C2=C(C=1CC(=O)NC1C=CC(N=C(O)C)=CC=1)C=C(OC)C=C2
CCCCCCCOC(=O)CC1C2=C(N(C(=O)C3C=CC(Cl)=CC=3)C=1C)C=CC(OC)=C2
CCCCCCOC(=O)CC1C2=C(N(C(=O)C3C=CC(Cl)=CC=3)C=1C)C=CC(OC)=C2
CC1C=CC(CN=C(O)CC2C3=C(N(C(=O)C4C=CC(Cl)=CC=4)C=2C)C=CC(OC)=C3)=CC=1
CCN1N=CC=C1NC(=O)CC1C2=C(N(C(=O)C3C=CC(Cl)=CC=3)C=1C)C=CC(OC)=C2
CC1N(C2=C(C=1CC(O)=O)C=C(OC)C=C2)CC1C=CC(Br)=CC=1
CC1N(C(=O)C2C=CC(Cl)=CC=2)C2=C(C=1CC(OC1CCCCC1)=O)C=C(OC)C=C2
CCCCC=CCOC(=O)CC1C2=C(N(C(=O)C3C=CC(Cl)=CC=3)C=1C)C=CC(OC)=C2
CCCCCCCCN=C(O)CC1C2=C(N(C(=O)C3C=CC(Cl)=CC=3)C=1C)C=CC(OC)=C2
CC1N(C(=O)C2C=CC(Cl)=CC=2)C2=C(C=1CC(=O)NC1C=CC(SC)=CC=1)C=C(OC)C=C2
CC1N(C(=O)C2C=CC(Cl)=CC=2)C2=C(C=1CC(O)=NC1=CN=CC(Cl)=C1)C=C(OC)C=C2
CC1N(C(=O)C2C=CC(Cl)=CC=2)C2=C(C=1CC(=O)NC1C=CC(Cl)=CC=1)C=C(OC)C=C2
CCN(C(=O)CC1C2=C(N(C(=O)C3C=CC(Cl)=CC=3)C=1C)C=CC(OC)=C2)CC
CCC#CCC(OC(=O)CC1C2=C(N(C(=O)C3C=CC(Cl)=CC=3)C=1C)C=CC(OC)=C2)C
CC1N(C(=O)C2C=CC(Cl)=CC=2)C2=C(C=1CC(OCCN=C(OC(C)(C)C)O)=O)C=C(OC)C=C2
CC1N(C(=O)C2C=CC(Cl)=CC=2)C2=C(C=1CC(O)=NC1NC=CNC=1)C=C(OC)C=C2
CC(OC(=O)CC1C2=C(N(C(=O)C3C=CC(Cl)=CC=3)C=1C)C=CC(OC)=C2)C
CC1N(C(=O)C2C=CC(Cl)=CC=2)C2=C(C=1CC(O)=NC1=C(N=CC=C1)Cl)C=C(OC)C=C2
CC1N(C(=O)C2C=CC(Cl)=CC=2)C2=C(C=1CC(OC1C=CC(OC)=CC=1)=O)C=C(OC)C=C2
CC1N(C(=O)C2C=CC(Cl)=CC=2)C2=C(C=1CC(=O)NC1C=CC(C(=O)N)=CC=1)C=C(OC)C=C2
CC1N(C(=O)C2C=CC(Cl)=CC=2)C2=C(C=1CC(O)=NOCC1C=CC([N+](=O)[O-])=CC=1)C=C(OC)C=C2
CC1N(C(=O)C2C=CC(Cl)=CC=2)C2=C(C=1CC(O)=NC)C=C(OC)C=C2
CC1N(C(=O)C2C=CC(Cl)=CC=2)C2=C(C=1CC(=O)NC1C=CC(CC(OC)=O)=CC=1)C=C(OC)C=C2
CC1C(C(O)=NC2C=CC=CC=2)=CC(OC)=C(N=C(O)CC2C3=C(N(C(=O)C4C=CC(Cl)=CC=4)C=2C)C=CC(OC)=C3)C=1
CC1N(C(=O)C2C=CC(Cl)=CC=2)C2=C(C=1CC(O)=NCCOC(=O)C=CC1C=CC(N(C)C)=CC=1)C=C(OC)C=C2
CC1SC(N=C(O)CC2C3=C(N(C(=O)C4C=CC(Cl)=CC=4)C=2C)C=CC(OC)=C3)=NC=1
CC1N(C(=O)C2C=CC(Cl)=CC=2)C2=C(C=1CC(O)=NCCCCl)C=C(OC)C=C2
CC1N(C(=O)C2C=CC(Cl)=CC=2)C2=C(C=1CC(O)=NCC(OC)=O)C=C(OC)C=C2
CC1C(CN=C(O)CC2C3=C(N(C(=O)C4C=CC(Cl)=CC=4)C=2C)C=CC(OC)=C3)=CC=CC=1
CC1N(C(=O)C2C=CC(Cl)=CC=2)C2=C(C=1CC(OC1C=CC(N=C(O)C)=CC=1)=O)C=C(OC)C=C2
CC1N(C(=O)C2C=CC(Cl)=CC=2)C2=C(C=1CC(O)=NOCC1C=CC=CC=1)C=C(OC)C=C2
CC1N(C(=O)C2C=CC(Cl)=CC=2)C2=C(C=1CC(=O)NC1C=CC(C3C=CC=CC=3)=CC=1)C=C(OC)C=C2
CC1N(C(=O)C2C=CC(Cl)=CC=2)C2=C(C=1CC(OC1C=CC(SC)=CC=1)=O)C=C(OC)C=C2
CC1N(C(=O)C2C=CC(Cl)=CC=2)C2=C(C=1CC(=O)NC1C=CC(OC)=CC=1)C=C(OC)C=C2
CCOC(=O)CC1C2=C(N(C(=O)C3C=CC(Cl)=CC=3)C=1C)C=CC(OC)=C2
CC1C=CC(C(N=C(O)CC2C3=C(N(C(=O)C4C=CC(Cl)=CC=4)C=2C)C=CC(OC)=C3)C)=CC=1
CC1N(C(=O)C2C=CC(Cl)=CC=2)C2=C(C=1CC(=O)NC1C=CC(F)=CC=1)C=C(OC)C=C2
CCCCC#CCOC(=O)CC1C2=C(N(C(=O)C3C=CC(Cl)=CC=3)C=1C)C=CC(OC)=C2
CC1N(C(=O)C2C=CC(Cl)=CC=2)C2=C(C=1CC(OC1C3C(C=CC=1)=CC=CC=3)=O)C=C(OC)C=C2
CC1N(C(=O)C2C=CC(Cl)=CC=2)C2=C(C=1CC(OC1=CN=CC=C1)=O)C=C(OC)C=C2
CCCCCCCCCN=C(O)CC1C2=C(N(C(=O)C3C=CC(Cl)=CC=3)C=1C)C=CC(OC)=C2
CC1N(C(=O)C2C=CC(Cl)=CC=2)C2=C(C=1CC(O)=NNCC1C=CC=CC=1)C=C(OC)C=C2
CC1N(C(=O)C2C=CC(Cl)=CC=2)C2=C(C=1CC(OC1C(SC)=CC=CC=1)=O)C=C(OC)C=C2
CC1N(C(=O)C2C=CC(Cl)=CC=2)C2=C(C=1CC(=O)N(C)C)C=C(OC)C=C2
CC1N(C(=O)C2C=CC(Cl)=CC=2)C2=C(C=1CC(O)=N)C=C(OC)C=C2
CC1N(C(=O)C2C=CC(Cl)=CC=2)C2=C(C=1CC(O)=NCC1C=CC(C(=O)C)=CC=1)C=C(OC)C=C2
CC1N(C(=O)C2C=CC(Cl)=CC=2)C2=C(C=1CC(O)=NC1=CC(SC)=CC=C1)C=C(OC)C=C2
CCCCOC(=O)CC1C2=C(N(C(=O)C3C=CC(Cl)=CC=3)C=1C)C=CC(OC)=C2
CC1N(C(=O)C2C=CC(Cl)=CC=2)C2=C(C=1CC(OCCC1CCCCC1)=O)C=C(OC)C=C2
CCCCOCCOC(=O)CC1C2=C(N(C(=O)C3C=CC(Cl)=CC=3)C=1C)C=CC(OC)=C2
CC1N(C(=O)C2C=CC(Cl)=CC=2)C2=C(C=1CC(OC1C=CC(F)=CC=1)=O)C=C(OC)C=C2
CC(N=C(O)CC1C2=C(N(C(=O)C3C=CC(Cl)=CC=3)C=1C)C=CC(OC)=C2)C(OC)=O
CC1N(C(=O)C2C=CC(Cl)=CC=2)C2=C(C=1CC(OC)=O)C=C(OC)C=C2
CCCOC(=O)CC1C2=C(N(C(=O)C3C=CC(Cl)=CC=3)C=1C)C=CC(OC)=C2
CCOC1C=CC(C2N(C3C=CC(S(=O)(=O)C)=CC=3)C=NC=2Cl)=CC=1
CC1C=CC(C2N(C3C=CC(S(=O)(=O)C)=CC=3)C=NC=2Cl)=CC=1
CS(=O)(=O)C1C=CC(N2C(=C(N=C2)Cl)C2C=CC(N)=CC=2)=CC=1
CC1N(C(C2C=CC(S(=O)(=O)C)=CC=2)=CN=1)C1C=CC(F)=CC=1
CS(=O)(=O)C1C=CC(N2C(=C(N=C2)Br)C2C=CC(F)=CC=2)=CC=1
CC1N=CN(C=1C1C=CC(F)=CC=1)C1C=CC(S(=O)(=O)C)=CC=1
COC1=CC(F)=C(C2N(C3C=CC(S(=O)(=O)C)=CC=3)C=NC=2Cl)C=C1
CS(=O)(=O)C1C=CC(N2C(=C(N=C2)Cl)C2C=CC(F)=CC=2)=CC=1
CS(=O)(=O)C1C=CC(N2C(=C(N=C2)Cl)C2C=CC(Cl)=CC=2)=CC=1
CS(=O)(=O)C1C=CC(N2C(=C(N=C2)Cl)C2C(Cl)=CC=NC=2)=CC=1
CS(=O)(=O)C1C=CC(N2C(=C(N=C2)Cl)C2C=CN=CC=2)=CC=1
CS(=O)(=O)C1C=CC(N2C(=C(N=C2)Cl)C2C=C3C(OCC3)=CC=2)=CC=1
CCOC1=C(Cl)C=C(C2N(C3C=CC(S(=O)(=O)C)=CC=3)C=NC=2Cl)C=C1
CCN(C1C=CC(C2N(C3C=CC(S(=O)(=O)C)=CC=3)C=NC=2Cl)=CC=1)CC
C1=C(N2C(=C(N=C2)Cl)C2C=C(Cl)C=C(Cl)C=2)C=CC(S(=O)(=O)N)=C1
COC1=C(F)C=CC(C2N(C3C=CC(S(=O)(=O)N)=CC=3)C=NC=2Cl)=C1
CS(=O)(=O)C1C=CC(C2N(C(=NC=2)C(=O)C2C=CC=CC=2)C2C=CC(F)=CC=2)=CC=1
CS(=O)(=O)C1C=CC(N2C(=C(N=C2)Cl)C2C(F)=CC=CC=2)=CC=1
CCCC1C=CC(C2N(C3C=CC(S(=O)(=O)C)=CC=3)C=NC=2Cl)=CC=1
CSC1C=CC(C2N(C3C=CC(S(=O)(=O)C)=CC=3)C=NC=2Cl)=CC=1
CCOC1C(C2N(C3C=CC(S(=O)(=O)C)=CC=3)C=NC=2Cl)=CN=CC=1
CCCOC1C=CC(C2N(C3C=CC(S(=O)(=O)C)=CC=3)C=NC=2Cl)=CC=1
CC1C(OC)=CC=C(C2N(C3C=CC(S(=O)(=O)C)=CC=3)C=NC=2Cl)C=1
CS(=O)(=O)C1C=CC(N2C(=C(N=C2)Cl)C2C=C(F)C=C(F)C=2)=CC=1
C1C=CC(C2N(C3C=CC(S(=O)(=O)N)=CC=3)C=NC=2Cl)=CC=1
CS(=O)(=O)C1C=CC(C2N(C(=NC=2)C#N)C2C=CC(F)=CC=2)=CC=1
CC1=C(OC)C=C(C2N(C3C=CC(S(=O)(=O)C)=CC=3)C=NC=2Cl)C=C1
CC1OC2=C(C=C(C3N(C4C=CC(S(=O)(=O)C)=CC=4)C=NC=3Cl)C=C2)C1
CS(=O)(=O)C1C=CC(C2N(C(=NC=2)Br)C2C=CC(F)=CC=2)=CC=1
CC1=C(F)C=C(C2N(C3C=CC(S(=O)(=O)C)=CC=3)C=NC=2Cl)C=C1
COC1=C(Cl)C=C(C2N(C3C=CC(S(=O)(=O)C)=CC=3)C=NC=2Cl)C=C1
CS(=O)(=O)C1C=CC(N2C(=C(N=C2)Cl)C2=CC(F)=CC=C2)=CC=1
CCOC1=C(F)C=C(C2N(C3C=CC(S(=O)(=O)C)=CC=3)C=NC=2Cl)C=C1
CS(=O)(=O)C1C=CC(C2N(C(=NC=2)Cl)C2C=CC(F)=CC=2)=CC=1
CS(=O)(=O)C1C=CC(N2C(=C(N=C2)Cl)C2C=CC(OC(F)(F)F)=CC=2)=CC=1
C1C(C2N(C3C=CC(S(=O)(=O)N)=CC=3)C=NC=2Cl)=CN=C(Cl)C=1
COC1=C(Cl)C=C(C2N(C3C=CC(S(=O)(=O)N)=CC=3)C=NC=2Cl)C=C1
CS(=O)(=O)C1C=CC(N2C(=C(N=C2)Cl)C2=C(F)C=C(F)C=C2)=CC=1
COC1=C(F)C=CC(C2N(C3C=CC(S(=O)(=O)C)=CC=3)C=NC=2Cl)=C1
CCOC1=C(F)C=C(C2N(C3C=CC(S(=O)(=O)N)=CC=3)C=NC=2Cl)C=C1
CCSC1C=CC(C2N(C3C=CC(S(=O)(=O)C)=CC=3)C=NC=2Cl)=CC=1
COC1C(Cl)=CC(C2N(C3C=CC(S(=O)(=O)C)=CC=3)C=NC=2Cl)=CC=1Cl
CC1C(C2N(C3C=CC(S(=O)(=O)C)=CC=3)C=NC=2Cl)=CN=CC=1
CS(=O)(=O)C1C=CC(N2C(=C(N=C2)Cl)C2C=CC=CC=2)=CC=1
COC1C=CC(C2N(C3C=CC(S(=O)(=O)C)=CC=3)C=NC=2Cl)=CC=1
CS(=O)(=O)C1C=CC(N2C(=C(N=C2)Cl)C2=C(Cl)C(Cl)=CC=C2)=CC=1
CC1C(Cl)=CC=C(C2N(C3C=CC(S(=O)(=O)C)=CC=3)C=NC=2Cl)C=1
CN(C1=C(Cl)C=C(C2N(C3C=CC(S(=O)(=O)C)=CC=3)C=NC=2Cl)C=C1)C
C1=C(C2N(C3C=CC(S(=O)(=O)N)=CC=3)C=NC=2Cl)C=CC(F)=C1
CC1C=CC(C2N(C3C=CC(S(=O)(=O)N)=CC=3)C=NC=2Cl)=CC=1
CC(C1C=CC(C2N(C3C=CC(S(=O)(=O)C)=CC=3)C=NC=2Cl)=CC=1)C
CS(=O)(=O)C1C=CC(N2C(=C(N=C2)Cl)C2=CC3OCOC=3C=C2)=CC=1
CCOC1=C(Cl)C=C(C2N(C3C=CC(S(=O)(=O)N)=CC=3)C=NC=2Cl)C=C1
COC1=C(Cl)C=C(C2C(C3C=CC(S(=O)(=O)C)=CC=3)=CC=CC=2)C=C1
CS(=O)(=O)C1C=CC(C2C(C3C=CC(F)=CC=3)=CC3OCOC=3C=2)=CC=1
CC1=CN=C(C2C(C3C=CC(S(=O)(=O)N)=CC=3)=CC(F)=C(F)C=2)C=C1
CC1=NC=C(C2C(C3C=CC(S(=O)(=O)C)=CC=3)=CC(F)=C(F)C=2)C=C1
CC1=NC=C(C2C(C3C=CC(S(=O)(=O)N)=CC=3)=CC(F)=C(F)C=2)C=C1
CC1=CN=C(C2C(C3C=CC(S(=O)(=O)C)=CC=3)=CC(F)=C(F)C=2)C=C1
CS(=O)(=O)NC1C=CC(C2N(N=C(C(F)(F)F)C=2)C2C=CC(Cl)=CC=2)=CC=1
COC1C=CC(N2N=C(C(F)(F)F)C=C2C2C=CC(N)=CC=2)=CC=1
CC1=NN(C(C2C=CC(NS(=O)(=O)C)=CC=2)=C1)C1C=CC(Br)=CC=1
CN(C1C=CC(N2N=C(C(F)(F)F)C=C2C2C=CC(NS(=O)(=O)C)=CC=2)=CC=1)C
CC1=NN(C(C2C=CC(NS(=O)(=O)C)=CC=2)=C1)C1C=CC(Cl)=CC=1
COC1C=CC(N2N=C(C(F)(F)F)C=C2C2C=CC(NS(=O)(=O)C)=CC=2)=CC=1
CS(=O)(=O)NC1C=CC(C2N(N=C(C(F)(F)F)C=2)C2C=CC(F)=CC=2)=CC=1
CS(=O)(=O)NC1C=CC(C2N(N=C(C(F)F)C=2)C2C=CC(F)=CC=2)=CC=1
CC1=NN(C(C2C=CC(N=C(O)C)=CC=2)=C1)C1C=CC(Br)=CC=1
CC(O)=NC1C=CC(C2N(N=C(C(F)(F)F)C=2)C2C=CC(Br)=CC=2)=CC=1
CS(=O)(=O)NC1C=CC(C2N(N=C(C(F)(F)F)C=2)C2C=CC(N)=CC=2)=CC=1
CS(=O)(=O)NC1C=CC(C2N(N=C(C(F)(F)F)C=2)C2C=CC(Br)=CC=2)=CC=1
CS(=O)(=O)NC1C=CC(C2N(N=C(C(F)F)C=2)C2C=CC(Cl)=CC=2)=CC=1
CS(=O)(=O)NC1C=CC(C2N(N=C(C(F)(F)F)C=2)C2C=CC=CC=2)=CC=1
C1=C(C2C(OCC=2C2C=CC(S(=O)(=O)N)=CC=2)=O)C=CC(F)=C1
CC1SC(C2N=C(OC=2C2=CC(F)=C(S(=O)(=O)N)C=C2)C)=CC=1
CC1OC(=C(N=1)C1C=CC(F)=CC=1)C1=CC(F)=C(S(=O)(=O)N)C=C1
CC1OC(=C(N=1)C1CCCCC1)C1=CC(N)=C(S(=O)(=O)N)C=C1
CC1C(S(=O)(=O)N)=CC=C(C2OC(=NC=2C2CCCCC2)C)C=1
CC(C1OC(=C(N=1)C1CCCCC1)C1=CC(F)=C(S(=O)(=O)N)C=C1)C
CC1OC(=C(N=1)C1CCCCC1)C1=CC(F)=C(S(=O)(=O)N)C=C1
CCC1OC(=C(N=1)C1CCCCC1)C1=CC(F)=C(S(=O)(=O)N)C=C1
CC1SC(C2N=C(OC=2C2C=CC(S(=O)(=O)N)=CC=2)C)=CC=1
CC1OC(=C(N=1)C1CCCCC1)C1=CC(O)=C(S(=O)(=O)N)C=C1
CCOC1=CC(OCC)=CC(C2C=CC(C(C(O)=O)C)=CC=2)=C1
CC1C=C(C2=C(F)C=C(C(C(O)=O)C)C=C2)C=C(C=1)C
CC(C(O)=O)C1C=CC(C2=CC3=C(NC=C3)C=C2)=CC=1
CCOC1C=C(C2=C(F)C=C(C(C(O)=O)C)C=C2)C=CC=1
CCSC1C=C(C2C=CC(C(C(O)=O)C)=CC=2)C=CC=1
C=CCC1=CC(C2C=CC(C(C(O)=O)C)=CC=2)=CC=C1
CC(C(O)=O)C1=CC(F)=C(C2C=C(OC)C=C(OC)C=2)C=C1
CC=CC1C=NC=C(C2C=CC(C(C(O)=O)C)=CC=2)C=1
CC(C(O)=O)C1C=CC(C2C=CC=CC=2)=CC=1
C=CC1C=NC=C(C2C=CC(C(C(O)=O)C)=CC=2)C=1
CC1NC2=C(C=C(C3C=CC(C(C(O)=O)C)=CC=3)C=C2)C=1
CCOC1=CC(OCC)=CC(C2=C(F)C=C(C(C(O)=O)C)C=C2)=C1
C=CC1=CC(C2C=CC(C(C(O)=O)C)=CC=2)=CC=C1
CCC1=CC(C2C=CC(C(C(O)=O)C)=CC=2)=CC=C1
CS(=O)(=O)C1C=CC(C2C(OC3C=2C2C(CC3)=CC=CC=2)=O)=CC=1
CSC1C=CC(C2C(OC3(O)C=2C2C(CC3)=CC=CC=2)=O)=CC=1
CSC1C=CC(C2C(OC3C=2C2C(CC3)=CC=CC=2)=O)=CC=1
CC1=CC2C3=C(C(OC3CCC=2C=C1)=O)C1C=CC(S(=O)(=O)C)=CC=1
CC1=CC2C3=C(C(OC3CCC=2C=C1)=O)C1C=CC(SC)=CC=1
CC1=CC2C3C(OC(=O)C=3C3C=CC(SC)=CC=3)(O)CCC=2C=C1
CC1OC(=C(N=1)C1CCCCC1)C1C=CC(S(=O)(=O)C)=CC=1
CC1OC(=C(N=1)C1C=CC=CC=1)C1C=CC(S(=O)(=O)C)=CC=1
CC1OC(=C(N=1)C1SC(Cl)=CC=1)C1C=CC(S(=O)(=O)C)=CC=1
CC1OC(=C(N=1)C1CCCC1)C1C=CC(S(=O)(=O)C)=CC=1
CC1OC(=C(N=1)C1C=CC(S(=O)(=O)C)=CC=1)C1SC(Cl)=CC=1
CC1OC(=C(N=1)C1SC(Cl)=CC=1)C1C=CC(S(=O)(=O)N)=CC=1
CC1OC(=C(N=1)C1CCCCC1)C1C=CC(S(=O)(=O)NC)=CC=1
CCC1OC(=C(N=1)C1CCCCC1)C1C=CC(S(=O)(=O)C)=CC=1
CC1SC(C2N=C(OC=2C2C=CC(S(=O)(=O)C)=CC=2)C)=CC=1
CCC1SC(C2N=C(OC=2C2C=CC(S(=O)(=O)C)=CC=2)C)=CC=1
CCS(=O)(=O)C1C=CC(C2OC(=NC=2C2C=CC(F)=CC=2)C)=CC=1
CC1OC(=C(N=1)C1C=CC(F)=CC=1)C1C=CC(S(=O)(=O)C)=CC=1
CC1OC(=C(N=1)C1CCCCCC1)C1C=CC(S(=O)(=O)C)=CC=1
CC1OC(=C(N=1)C1C=CC(S(=O)(=O)C)=CC=1)C1C=CC(F)=CC=1
C=CCN1N=C(C(=C1C(F)(F)F)C1C=CC(F)=CC=1)C1C=CC(S(=O)(=O)C)=CC=1
CCOC(=O)CN1N=C(C(=C1C(F)(F)F)C1C=CC(F)=CC=1)C1C=CC(S(=O)(=O)C)=CC=1
CS(=O)(=O)C1C=CC(C2=NN(C(C(F)(F)F)=C2C2C=CC(F)=CC=2)CC(O)=NC2C=CC=CC=2)=CC=1
CS(=O)(=O)C1C=CC(C2=NN(C(C(F)(F)F)=C2C2C=CC(F)=CC=2)CCC2C=CC=CC=2)=CC=1
CS(=O)(=O)C1C=CC(C2=NN(C=C2C2C=CC(F)=CC=2)CCC2C=CC=CC=2)=CC=1
CCN1N=C(C(=C1C(F)(F)F)C1C=CC(F)=CC=1)C1C=CC(S(=O)(=O)C)=CC=1
CCN1N=C(C(=C1C(F)(F)F)C1C=CC(F)=CC=1)C1C=CC(S(=O)(=O)N)=CC=1
CC(OC1C(C2C(OCC=2C2C=CC(S(=O)(=O)C)=CC=2)=O)=CC=CC=1)=O
CC(OC1C=CC(C2C(OCC=2C2C=CC(S(=O)(=O)C)=CC=2)=O)=CC=1)=O
CS(=O)(=O)C1C=CC(C2=C(C(OC2)=O)C2C(O)=CC=CC=2)=CC=1
CC(OC1C=C(C2C(OCC=2C2C=CC(S(=O)(=O)C)=CC=2)=O)C=CC=1)=O
CS(=O)(=O)C1C=CC(C2=C(C(OC2)=O)C2=CC(O)=CC=C2)=CC=1
CS(=O)(=O)C1C=CC(C2C(C3CCCCC3)=CC=CC=2)=CC=1
COC(=O)C1=CC(=C(C2C=CC=CC=2)C=C1)C1C=CC(S(=O)(=O)C)=CC=1
CS(=O)(=O)C1C=CC(C2C(C3=NC4C(C=C3)=CC=CC=4)=CC=CC=2)=CC=1
CS(=O)(=O)C1C=CC(C2C(C3=CN=CC=C3)=CC=CC=2)=CC=1
COC1=CC2C(=CC(C3C(C4C=CC(S(=O)(=O)C)=CC=4)=CC=CC=3)=CC=2)C=C1
CS(=O)(=O)C1C=CC(C2C(N3CCCCC3)=CC=CC=2)=CC=1
CS(=O)(=O)C1C=CC(C2C(OC3C=CC=CC=3)=CC=CC=2)=CC=1
CS(=O)(=O)C1C=CC(C2C(C3CCCCC=3)=CC=CC=2)=CC=1
CS(=O)(=O)C1C=CC(C2=C(C3C=CC=CC=3)C=C([N+](=O)[O-])C=C2)=CC=1
CS(=O)(=O)C1C=CC(C2C(C3C=CC=CC=3)=CC3C(C=2)=CC=CC=3)=CC=1
CS(=O)(=O)C1C=CC(C2=C(C3C=CC=CC=3)C=CC([N+](=O)[O-])=C2)=CC=1
CC1(O)C(OC2N=CC(C(F)(F)F)=CC=2C2C=CC(S(=O)(=O)C)=CC=2)CCC1
CC(SC1N=CC(C(F)(F)F)=CC=1C1C=CC(S(=O)(=O)C)=CC=1)CO
CS(=O)(=O)C1C=CC(C2=C(N3CC(CO)CCC3)N=CC(C(F)(F)F)=C2)=CC=1
CC(O)(COC1N=CC(C(F)(F)F)=CC=1C1C=CC(S(=O)(=O)C)=CC=1)C
CS(=O)(=O)C1C=CC(C2=C(OC(C(F)(F)F)C(F)(F)F)N=CC(C(F)(F)F)=C2)=CC=1
CS(=O)(=O)C1C=CC(C2=C(OCC(F)(F)F)N=CC(C(F)(F)F)=C2)=CC=1
CC(OC1N=CC(C(F)(F)F)=CC=1C1C=CC(S(=O)(=O)C)=CC=1)C(O)(C)C
CCC(O)(C(OC1N=CC(C(F)(F)F)=CC=1C1C=CC(S(=O)(=O)C)=CC=1)C)CC
CS(=O)(=O)C1C=CC(C2=C(OCC3(O)CCCC3)N=CC(C(F)(F)F)=C2)=CC=1
CC(O)(CSC1N=CC(C(F)(F)F)=CC=1C1C=CC(S(=O)(=O)C)=CC=1)C
C1C=C(N=CC=1)C1N(N=C(C(F)(F)F)C=1)C1C=CC(S(=O)(=O)N)=CC=1
C1=C(C2N(N=C(C3SC(Cl)=CC=3)C=2)C2C=CC(S(=O)(=O)N)=CC=2)C=CC(Cl)=C1
C1C=C(N=C(O)C2=NN(C(C3C=CC(F)=CC=3)=C2)C2C=CC(S(=O)(=O)N)=CC=2)C=C(Cl)C=1
C1C(C2N(N=C(C(F)F)C=2)C2C=CC(S(=O)(=O)N)=CC=2)=CC2OCOC=2C=1
C1C=CC(COCC2=NN(C(C3C=CC(Cl)=CC=3)=C2)C2C=CC(S(=O)(=O)N)=CC=2)=CC=1
C1=C(C#N)C=CC(C2N(N=C(C(F)F)C=2)C2C=CC(S(=O)(=O)N)=CC=2)=C1
C1=C(N2N=C(C(F)(F)F)C=C2C2C=CN=CC=2)C=CC(S(=O)(=O)N)=C1
COC1C=CC(C2=NN(C(C3C=CC(Cl)=CC=3)=C2)C2C=CC(S(=O)(=O)N)=CC=2)=CC=1
C1=C(C2N(N=C(C(F)(F)F)C=2)C2C=CC(S(=O)(=O)N)=CC=2)C=CC(C(=O)O)=C1
COC(=O)C1=NN(C(C2C=CC(F)=CC=2)=C1)C1C=CC(S(=O)(=O)N)=CC=1
CC1OC(C2N(N=C(C(F)F)C=2)C2C=CC(S(=O)(=O)N)=CC=2)=CC=1
C1=C(C2N(N=C(C(O)=O)C=2Cl)C2C=CC(S(=O)(=O)N)=CC=2)C=CC(Cl)=C1
C1=C(C2N(N=C(C(F)F)C=2)C2C=CC(S(=O)(=O)N)=CC=2)C=CC(C(=O)O)=C1
C1C=NC=C(C2N(N=C(C(F)(F)F)C=2)C2C=CC(S(=O)(=O)N)=CC=2)C=1
CC(OC1C(OC(C=1C1C=CC(S(=O)(=O)C)=CC=1)(CC(F)(F)F)C)=O)C
CCC1(OC(=O)C(OC(C)C)=C1C1C=CC(S(=O)(=O)C)=CC=1)C
CC1OC(=C(OC2C=CC(C(=O)O)=CC=2)C(=O)C=1)C1C=CC(S(=O)(=O)C)=CC=1
CC1OC(=C(C(=O)C=1)C1=CC2C(C=C1)=CC=CC=2)C1C=CC(S(=O)(=O)C)=CC=1
CC1OC(=C(C(=O)C=1)CC1C=CC=CC=1)C1C=CC(S(=O)(=O)C)=CC=1
CC1OC(=C(OC2=CC(Cl)=C(Cl)C=C2)C(=O)C=1)C1C=CC(S(=O)(=O)C)=CC=1
CC1OC(=C(C(=O)C=1)C1CCCCC1)C1C=CC(S(=O)(=O)C)=CC=1
CC(C1=C(OC(=CC1=O)C)C1C=CC(S(=O)(=O)C)=CC=1)C
COC(=O)C1N(C(=O)C2C=CC(Cl)=CC=2)C2C(C=1)=CC(S(=O)(=O)C)=CC=2
COC(=O)C1N(C2C(C=1)=CC(S(=O)(=O)C)=CC=2)CC1C=CC(Br)=CC=1
CS(=O)(=O)C1C=CC(C2=NN3C(N=CC=C3)=C2C2C=CC(F)=CC=2)=CC=1
CC1=C(N2N=C(C(=C2N=C1)C1C=CC(F)=CC=1)C1C=CC(S(=O)(=O)C)=CC=1)C
CC1=NC2N(N=C(C=2C2C=CC(F)=CC=2)C2C=CC(S(=O)(=O)C)=CC=2)C(=C1)C
CC1C(=NC2N(N=C(C=2C2C=CC(F)=CC=2)C2C=CC(S(=O)(=O)C)=CC=2)C=1)C
CC1=CN2N=C(C(=C2N=C1)C1C=CC(F)=CC=1)C1C=CC(S(=O)(=O)C)=CC=1
CC1=NC2N(N=C(C=2C2C=CC(F)=CC=2)C2C=CC(S(=O)(=O)C)=CC=2)C=C1
CC1=C(N2N=C(C(=C2N=C1C)C1C=CC(F)=CC=1)C1C=CC(S(=O)(=O)C)=CC=1)C
CC1N2N=C(C(=C2N=CC=1)C1C=CC(F)=CC=1)C1C=CC(S(=O)(=O)C)=CC=1
CS(=O)(=O)NC1=C(SC2C(F)=C(F)C=CC=2)C=C2C(=O)CCC2=C1
CS(=O)C1C=CC(C(NC2SC=CN=2)C(=O)C2C=CC(F)=CC=2)=CC=1
CS(=O)C1C=CC(C(NC2=CN=CC=C2)C(=O)C2C=CC(F)=CC=2)=CC=1
CC1=NN(C2=C1C(O)=NC1=C2C=C([N+](=O)[O-])C=C1)C1C=CC(S(=O)(=O)N)=CC=1
CC1=NN(C2=C1C(O)=NC1=C2C=C([N+](=O)[O-])C=C1)C1C=CC=CC=1
CC1=C(Cl)C(NC2C(C(OC)=O)=CC=CC=2)=C(Cl)C=C1
CC1=C(Cl)C(NC2C(C(O)=NCCOC3C=CC=CC=3)=CC=CC=2)=C(Cl)C=C1
CC1=C(Cl)C(NC2C(C(O)=NCCC3C=CC=CC=3)=CC=CC=2)=C(Cl)C=C1
CC1=C(Cl)C(NC2C(C(O)=NOC(C)(C)C)=CC=CC=2)=C(Cl)C=C1
CC1=C(Cl)C(NC2C(C(O)=NCCO)=CC=CC=2)=C(Cl)C=C1
CCCCCCCCN=C(O)C1C(NC2C(Cl)=C(C=CC=2Cl)C)=CC=CC=1
CC1=C(Cl)C(NC2C(C(O)=NCCCCl)=CC=CC=2)=C(Cl)C=C1
CCOC(=O)CN=C(O)C1C(NC2C(Cl)=C(C=CC=2Cl)C)=CC=CC=1
CC1=C(Cl)C(NC2C(C(O)=NCCBr)=CC=CC=2)=C(Cl)C=C1
CC1=C(Cl)C(NC2C(C(O)=NCCCOC)=CC=CC=2)=C(Cl)C=C1
CC1=C(Cl)C(NC2C(C(O)=NC(C(O)=O)C)=CC=CC=2)=C(Cl)C=C1
CC1=C(Cl)C(NC2C(C(O)=NCCOC)=CC=CC=2)=C(Cl)C=C1
CC1=C(Cl)C(NC2C(C(O)=NNCC3C=CC=CC=3)=CC=CC=2)=C(Cl)C=C1
CC1=C(Cl)C(NC2C(C(O)=NCC(O)=O)=CC=CC=2)=C(Cl)C=C1
CC1=C(Cl)C(NC2C(C(O)=NC(C(OC)=O)C)=CC=CC=2)=C(Cl)C=C1
CC1=C(Cl)C(NC2C(C(O)=NC(C(OC)=O)C)=CC=CC=2)=C(Cl)C=C1
CC1=C(Cl)C(NC2C(C(O)=NCC(OC)=O)=CC=CC=2)=C(Cl)C=C1
CC1=C(Cl)C(NC2C(C(O)=NOCC3C=CC=CC=3)=CC=CC=2)=C(Cl)C=C1
CC1=C(Cl)C(NC2C(C(O)=NOCC3C=CC([N+](=O)[O-])=CC=3)=CC=CC=2)=C(Cl)C=C1
CC1=C(Cl)C(NC2C(C(O)=NOC)=CC=CC=2)=C(Cl)C=C1
C1=C(C(=O)O)C=CC(N2C(OC=C2C2C=CC(S(=O)(=O)N)=CC=2)=O)=C1
CCCN(C(=O)C1C=C2C(COC2=C(C(C)(C)C)C=1)(C)C)C1CC1
CC(C1=C2OCC(C2=CC(NC2C(C(O)=O)=CC=CC=2)=C1)(C)C)(C)C
CC(C1=C2OCC(C2=CC(C2N=C3SC=CN3C=2)=C1)(C)C)(C)C
CC(C1=C2OCC(C2=CC(C(O)=NC2CC2)=C1)(C)C)(C)C
CC(C1=C2OCC(C2=CC(C(O)=NCCOC)=C1)(C)C)(C)C
CC(C1=C2OCC(C2=CC(=C1)C=C1C(OCC1)=O)(C)C)(C)C
CCN(C(=O)C1C=C2C(COC2=C(C(C)(C)C)C=1)(C)C)C
CCN=C(O)C1C=C2C(COC2=C(C(C)(C)C)C=1)(C)C
CC(C1=C2OCC(C2=CC(C(=O)N(C2CC2)C)=C1)(C)C)(C)C
CC(C1=C2OCC(C2=CC(C2=NOC(C2)(C)C)=C1)(C)C)(C)C
CCCCN=C(O)C1C=C2C(COC2=C(C(C)(C)C)C=1)(C)C
CC(C1=C2OCC(C2=CC(C2SC=CC=2)=C1)(C)C)(C)C
CC(C1=C2OCC(C2=CC(C(=O)C2N(C=CC=2)C)=C1)(C)C)(C)C
CCCN=C(O)C1C=C2C(COC2=C(C(C)(C)C)C=1)(C)C
CCCCCN=C(O)C1C=C2C(COC2=C(C(C)(C)C)C=1)(C)C
CC(O)=NC1C=C2C(COC2=C(C(C)(C)C)C=1)(C)C
CC(C1=C2OCC(C2=CC(C(=O)C2SC=CC=2)=C1)(C)C)(C)C
CC(C1=C2OCC(C2=CC(=C1)C=CC1SC=CC=1)(C)C)(C)C
CC(C1=C2OCC(C2=CC(C2N=C(SC=2)NC(N)=N)=C1)(C)C)(C)C
CC(C1=C2OCC(C2=CC(C=C2SC(N=C2O)=N)=C1)(C)C)(C)C
CC1(OC(=O)C(OCC2CC2)=C1C1C=CC(S(=O)(=O)C)=CC=1)C
CCC(OC1C(OC(C=1C1C=CC(S(=O)(=O)C)=CC=1)(C)C)=O)C
CCOC1C(OC(C=1C1C=CC(S(=O)(=O)C)=CC=1)(C)C)=O
CC1(OC(=O)C(OC)=C1C1C=CC(S(=O)(=O)C)=CC=1)C
CC1(OC(=O)C(OC2CC2)=C1C1C=CC(S(=O)(=O)C)=CC=1)C
CC(OC1C(OC(C=1C1C=CC(S(=O)(=O)C)=CC=1)(C)C)=O)C1CC1
COC1C=CC(NNC(=O)C2C=CC(Cl)=CC=2)=CC=1
COC1C=CC(C(=O)NNC2C=CC(Cl)=CC=2)=CC=1
C1=C(C(=O)NNC2C=CC(Cl)=CC=2)C=CC(Cl)=C1
C1C=CC(C(O)=NNC2C=CC(Cl)=CC=2)=CC=1
C1C=CC(N2N=C(C3=C2CCCC3)C2C=CC(Cl)=CC=2)=CC=1
COC1C=CC(C2=NN(C3=C2CCCCC3)C2C=CC=CC=2)=CC=1
CC1C=CC(NNC(=O)C2C=CC(Cl)=CC=2)=CC=1
C1C=CC(NNC(=O)C2C=CC(Cl)=CC=2)=CC=1
COC1C=CC(N2N=C(C3=C2CCCCC3)C2C=CC(Cl)=CC=2)=CC=1
COC1C=CC(N2N=C(C3=C2CCC(F)C3)C2C=CC(Cl)=CC=2)=CC=1
CC(=O)N(O)C1CC2C(=NN(C=2CC1)C1C=CC(OC)=CC=1)C1C=CC(Cl)=CC=1
COC1C=CC(NN=C(O)C2C=CC=CC=2)=CC=1
C1C=CC(C2=NN(C3=C2CCCCC3)C2C=CC=CC=2)=CC=1
COC1C=CC(N2N=C(C3=C2CCC(O)C3)C2C=CC(Cl)=CC=2)=CC=1
C1C=CC(N2N=C(C3=C2CCC3)C2C=CC(Cl)=CC=2)=CC=1
CC1C=CC(NN=C(O)C2C=CC=CC=2)=CC=1
C1C=CC(C2=NN(C3=C2CCCC3)C2C=CC=CC=2)=CC=1
C1C=CC(N2N=C(C3=C2CCCCC3)C2C=CC(Cl)=CC=2)=CC=1
C1CCC2N(N=C(C=2CC1)C1C=CC(Cl)=CC=1)C1C=CC(Cl)=CC=1
C1C=CC(C2=NN(C3=C2CCC3)C2C=CC=CC=2)=CC=1
CC1C=CC(N2N=C(C3=C2CCCCC3)C2C=CC(Cl)=CC=2)=CC=1
C1C=CC(C(O)=NNC2C=CC=CC=2)=CC=1
C1=C(C2C(C3C=CC(S(=O)(=O)N)=CC=3)=CSC=2)C=CC(F)=C1
COC1=C(F)C=C(C2C(C3C=CC(S(=O)(=O)N)=CC=3)=CSC=2)C=C1
COC1=C(F)C=C(C2C(C3C=CC(S(=O)(=O)C)=CC=3)=CSC=2)C=C1
CS(=O)(=O)C1C=CC(C2=C(SC(Br)=C2C2C=CC(F)=CC=2)Br)=CC=1
CC1N=C(SC2=C(NS(=O)(=O)C)C=C3C(C(=O)CC3)=C2)SC=1C
C1C=C(C2N(N=C(C(F)(F)F)C=2)C2C=C(C(S(=O)(=O)N)=CC=2)CO)C(Cl)=CC=1
CSC1C=CC(C2N(N=C(C(F)(F)F)C=2)C2C=C(C(S(=O)(=O)N)=CC=2)CO)=CC=1
C1C=C(Cl)C=C(C2N(N=C(C(F)(F)F)C=2)C2C=C(C(S(=O)(=O)N)=CC=2)CO)C=1
CC1C=CC(C2N(N=C(C(F)(F)F)C=2)C2C=C(C(S(=O)(=O)N)=CC=2)CN=C(O)C)=CC=1
C1=C(C2N(N=C(C(F)(F)F)C=2)C2C=C(C(S(=O)(=O)N)=CC=2)CO)C=CC(Cl)=C1
CC1=CC(C2N(N=C(C(F)(F)F)C=2)C2C=C(C(S(=O)(=O)N)=CC=2)CO)=CC=C1
CCSC1C=CC(C2N(N=C(C(F)(F)F)C=2)C2C=C(C(S(=O)(=O)N)=CC=2)CO)=CC=1
CC(O)=NCC1C(S(=O)(=O)N)=CC=C(N2N=C(C(F)(F)F)C=C2C2C=CC(Cl)=CC=2)C=1
CCC(OCC1C(S(=O)(=O)N)=CC=C(N2N=C(C(F)(F)F)C=C2C2C=CC(=CC=2)C)C=1)=O
CC(O)=NCC1C(S(=O)(=O)N)=CC=C(N2N=C(C(F)(F)F)C=C2C2C=CC(OC)=CC=2)C=1
CCC1C=CC(C2N(N=C(C(F)(F)F)C=2)C2C=C(C(S(=O)(=O)N)=CC=2)CO)=CC=1
COC1C=CC(C2N(N=C(C(F)(F)F)C=2)C2C=C(C(S(=O)(=O)N)=CC=2)CO)=CC=1
COC1C(C2N(N=C(C(F)(F)F)C=2)C2C=C(C(S(=O)(=O)N)=CC=2)CO)=CC=CC=1
C1C=C(F)C=C(C2N(N=C(C(F)(F)F)C=2)C2C=C(C(S(=O)(=O)N)=CC=2)CO)C=1
CC1C=CC(C2N(N=C(C(F)(F)F)C=2)C2C=C(C(S(=O)(=O)N)=CC=2)CO)=CC=1
CCOC1C=CC(C2N(N=C(C(F)(F)F)C=2)C2C=C(C(S(=O)(=O)N)=CC=2)CO)=CC=1
C1C=C(C2N(N=C(C(F)(F)F)C=2)C2C=C(C(S(=O)(=O)N)=CC=2)CO)C(F)=CC=1
C1C=CC(C2N(N=C(C(F)(F)F)C=2)C2C=C(C(S(=O)(=O)N)=CC=2)CO)=CC=1
C1=C(C2N(N=C(C(F)(F)F)C=2)C2C=C(C(S(=O)(=O)N)=CC=2)CO)C=CC(Br)=C1
COC1C=CC(C2N(N=C(C(F)(F)F)C=2)C2C=C(C(S(=O)(=O)C)=CC=2)CO)=CC=1
C1=C(C2N(N=C(C(F)(F)F)C=2)C2C=C(C(S(=O)(=O)N)=CC=2)CO)C=CC(F)=C1
CS(=O)(=O)C1C=CC(C2=C(C3C=CC(C(F)(F)F)=CC=3)CC3(C2)CC3)=CC=1
C1=C(C2=C(C3C=CC(S(=O)(=O)N)=CC=3)CC3(C2)CC3)C=CC(C(F)(F)F)=C1
CS(=O)(=O)C1C=CC(C2=C(SN=C2)C2C=CC(F)=CC=2)=CC=1
CC(O)(C1SC=C(C=1C1C=CC(F)=CC=1)C1C=CC(S(=O)(=O)C)=CC=1)C
CS(=O)(=O)C1C=CC(C2N(N=C(C(F)(F)F)C=2)C2C=CC(F)=CC=2)=CC=1
CS(=O)(=O)C1C=CC(C2=C(C3CC2CC3)C2C=CC(F)=CC=2)=CC=1
CS(=O)(=O)C1C=CC(C2SNNC=2C2C=CC(F)=CC=2)=CC=1
CC(O)CN1C2C(SC3C1=CC=CC=3)=CC=CC=2
CC(OC1C=CC(Cl)=CC=1)(C(O)=NCCCN1C2C(SC3C1=CC=CC=3)=CC=CC=2)C
CC(C(O)=NCCCN1C2C(SC3C1=CC=CC=3)=CC=CC=2)(COC1C=CC(Br)=CC=1)C
CC(S)CN1C2C(SC3C1=CC=CC=3)=CC=CC=2
CN1OC(=C(C2C=CC(F)=CC=2)C1)C1C=CC=CC=1
CN1OC(=C(C2C=CC=CC=2)C1)C1C=CC(F)=CC=1
CC1N(OC(=C1C1C=CC(F)=CC=1)C1C=CC(S(=O)(=O)C)=CC=1)C
CN1OC(=C(C2C=CC(S(=O)(=O)C)=CC=2)C1)C1C=CC=CC=1
CS(=O)(=O)C1C=CC(C2=NOC(C(F)(F)F)=C2C2C=CC=CC=2)=CC=1
CC1N(OC(=C1C1C=CC=CC=1)C1C=CC(S(=O)(=O)C)=CC=1)C
CC1N(C(=O)C2C=CC(Cl)=CC=2)C2=C(C=1CC(O)=NN1C(CO)CCC1)C=C(OC)C=C2
CC1N(C(=O)C2C=CC(Cl)=CC=2)C2=C(C=1CC(O)=NCCCCCCO)C=C(OC)C=C2
CC1N(C(=O)C2C=CC(Cl)=CC=2)C2=C(C=1CC(O)=NC(CO)CC1C=CC=CC=1)C=C(OC)C=C2
CC1N(C(=O)C2C=CC(Cl)=CC=2)C2=C(C=1CC(O)=NCCCCCO)C=C(OC)C=C2
CC(O)CN=C(O)CC1C2=C(N(C(=O)C3C=CC(Cl)=CC=3)C=1C)C=CC(OC)=C2
CC(O)CN=C(O)CC1C2=C(N(C(=O)C3C=CC(Cl)=CC=3)C=1C)C=CC(OC)=C2
CC(CC(N=C(O)CC1C2=C(N(C(=O)C3C=CC(Cl)=CC=3)C=1C)C=CC(OC)=C2)CO)C
CC(N=C(O)CC1C2=C(N(C(=O)C3C=CC(Cl)=CC=3)C=1C)C=CC(OC)=C2)COC
CC1N(C(=O)C2C=CC(Cl)=CC=2)C2=C(C=1CC(O)=NC(CO)CC1C=CC=CC=1)C=C(OC)C=C2
CCC(C(N=C(O)CC1C2=C(N(C(=O)C3C=CC(Cl)=CC=3)C=1C)C=CC(OC)=C2)CO)C
CC(CC(N=C(O)CC1C2=C(N(C(=O)C3C=CC(Cl)=CC=3)C=1C)C=CC(OC)=C2)CO)C
CC1N(C(=O)C2C=CC(Cl)=CC=2)C2=C(C=1CC(O)=NCC(O)C1C=CC=CC=1)C=C(OC)C=C2
CC1N(C(=O)C2C=CC(Cl)=CC=2)C2=C(C=1CC(O)=NCC(O)C1C=CC=CC=1)C=C(OC)C=C2
CCC(N=C(O)CC1C2=C(N(C(=O)C3C=CC(Cl)=CC=3)C=1C)C=CC(OC)=C2)C
CCC(N=C(O)CC1C2=C(N(C(=O)C3C=CC(Cl)=CC=3)C=1C)C=CC(OC)=C2)C
CC1N(C(=O)C2C=CC(Cl)=CC=2)C2=C(C=1CC(O)=NN1C(CO)CCC1)C=C(OC)C=C2
CC(N=C(O)CC1C2=C(N(C(=O)C3C=CC(Cl)=CC=3)C=1C)C=CC(OC)=C2)COC
CC1N(C(=O)C2C=CC(Cl)=CC=2)C2=C(C=1CC1SC=C(N=1)C1C=CC([N+](=O)[O-])=CC=1)C=C(OC)C=C2
CC1N(C(=O)C2C=CC(Br)=CC=2)C2=C(C=1CC1SC=C(N=1)C1C=CC([N+](=O)[O-])=CC=1)C=C(OC)C=C2
CC1N(C(=O)C2C=CC(Cl)=CC=2)C2=C(C=1CC1SC=C(N=1)C1C=CC(Br)=CC=1)C=C(OC)C=C2
CC1N(C(=O)C2C=CC(Cl)=CC=2)C2=C(C=1CC1SC=C(N=1)C1=CC3C(C=C1)=CC=CC=3)C=C(OC)C=C2
CC1N(C(=O)C2C=CC(Cl)=CC=2)C2=C(C=1CC1NC(SC=1)=N)C=C(OC)C=C2
CC1N(C(=O)C2C=CC(Br)=CC=2)C2=C(C=1CC1SC=C(N=1)C1C=CC(Cl)=CC=1)C=C(OC)C=C2
CC1N(C(=O)C2C=CC(Cl)=CC=2)C2=C(C=1CC1SC=C(N=1)C1=CC(Br)=CC=C1)C=C(OC)C=C2
CC1N(C(=O)C2C=CC(Cl)=CC=2)C2=C(C=1CC1SC=C(N=1)C1C3C(SC=1)=CC=CC=3)C=C(OC)C=C2
CC1N(C(=O)C2C=CC(Cl)=CC=2)C2=C(C=1CC1SC=C(N=1)C1C=CC(Cl)=CC=1)C=C(OC)C=C2
CC1N(C(=O)C2C=CC(Cl)=CC=2)C2=C(C=1CC1SC=C(N=1)C1C=CC(C(=O)O)=CC=1)C=C(OC)C=C2
CC1N(C(=O)C2C=CC(Cl)=CC=2)C2=C(C=1CC1SC=C(N=1)C1C=CC(F)=CC=1)C=C(OC)C=C2
CC1N(C(=O)C2C=CC(Br)=CC=2)C2=C(C=1CC1SC=C(N=1)C1C=CC(Br)=CC=1)C=C(OC)C=C2
CCOC1(OC(=O)C(=C1C1C=CC(S(=O)(=O)C)=CC=1)C1C=CC(F)=CC=1)C
CC(OC1(OC(=O)C(=C1C1C=CC(S(=O)(=O)C)=CC=1)C1C=CC(F)=CC=1)C)C
CC(C(O)=O)C1C=CC(CC2C(O)CCC2)=CC=1
CC(C(O)=O)C1C=CC(CC2C(O)CCC2)=CC=1
CC(C(O)=O)C1C=CC(CC2C(=O)CCC2)=CC=1
CCC1(CC(=C(C2C=CC(F)=CC=2)C1)C1C=CC(S(=O)(=O)C)=CC=1)CC
CS(=O)(=O)C1C=CC(C2=C(C3C=CC=CC=3)CCC2)=CC=1
CS(=O)(=O)C1C=CC(C2=C(C3C=CC(C#N)=CC=3)CCC2)=CC=1
CS(=O)(=O)C1C=CC(C2NC(Cl)=C(Cl)C=2C2C=CC(F)=CC=2)=CC=1
CS(=O)(=O)C1C=CC(C2NC(Br)=CC=2C2C=CC(F)=CC=2)=CC=1
CS(=O)(=O)C1C=CC(C2NC(I)=CC=2C2C=CC(F)=CC=2)=CC=1
CS(=O)(=O)C1C=CC(C2NC([N+](=O)[O-])=CC=2C2C=CC(F)=CC=2)=CC=1
CS(=O)(=O)C1C=CC(C2NC=CC=2C2C=CC(F)=CC=2)=CC=1
CS(=O)(=O)C1C=CC(C2NC(Cl)=CC=2C2C=CC(F)=CC=2)=CC=1
CS(=O)(=O)C1C=CC(C2NC(SC#N)=CC=2C2C=CC(F)=CC=2)=CC=1
CSC1NC(=C(C2C=CC(F)=CC=2)C=1)C1C=CC(S(=O)(=O)C)=CC=1
CS(=O)(=O)C1C=CC(C2NC(C#N)=CC=2C2C=CC(F)=CC=2)=CC=1
CS(=O)(=O)C1C=CC(C2NC(S(=O)(=O)C)=CC=2C2C=CC(F)=CC=2)=CC=1
CS(=O)(=O)C1C=CC(C2NC(Cl)=C(Br)C=2C2C=CC(F)=CC=2)=CC=1
CN1C(=C(C2C=CC(F)=CC=2)C=C1Br)C1C=CC(S(=O)(=O)C)=CC=1
CN1C(=C(C2C=CC(F)=CC=2)C=C1)C1C=CC(S(=O)(=O)C)=CC=1
CN1C(Cl)=C(Cl)C(=C1C1C=CC(S(=O)(=O)C)=CC=1)C1C=CC(F)=CC=1
CN1C(Br)=C(Br)C(=C1C1C=CC(S(=O)(=O)C)=CC=1)C1C=CC(F)=CC=1
C1C2C3=C(NC(=C3C(CC2)C1)C1C=CC(F)=CC=1)C1C=CC(F)=CC=1
C1C2C3=C(NC(=C3C(C2)C1)C1C=CC(F)=CC=1)C1C=CC(F)=CC=1
CS(=O)(=O)C1C=CC(C2SC3N(N=C(N=3)C(F)(F)F)C=2C2C=CC=CC=2)=CC=1
CC(C1=NN2C(SC(=C2C2C=CC=CC=2)C2C=CC(S(=O)(=O)C)=CC=2)=N1)C
CS(=O)(=O)C1C=CC(C2SC3N(N=CN=3)C=2C2=CC(F)=C(F)C=C2)=CC=1
COC1C=C(C2N3N=CN=C3SC=2C2C=CC(S(=O)(=O)C)=CC=2)C=CC=1
CS(=O)(=O)C1C=CC(C2N3C(SC=2C2C=CC=CC=2)=NN=C3)=CC=1
CS(=O)(=O)C1C=CC(C2SC3N(N=CN=3)C=2C2C=CC(F)=CC=2)=CC=1
CS(=O)(=O)C1C=CC(C2SC3N(N=CN=3)C=2C2C=C(F)C=C(F)C=2)=CC=1
CCC1=NN2C(SC(=C2C2C=CC=CC=2)C2C=CC(S(=O)(=O)C)=CC=2)=N1
CS(=O)(=O)C1C=CC(C2SC3N(C=2C2C=CC=CC=2)C=NN=3)=CC=1
CS(=O)(=O)C1C=CC(C2SC3N(N=C(N=3)C(F)(F)F)C=2C2=CC(F)=CC=C2)=CC=1
CC1=CC(C2N3N=C(N=C3SC=2C2C=CC(S(=O)(=O)C)=CC=2)C(F)(F)F)=CC=C1
CS(=O)(=O)C1C=CC(C2N3N=CN=C3SC=2C2C=CC=CC=2)=CC=1
CS(=O)(=O)C1C=CC(N2N=C(CO)C=C2C2C=CC=CC=2)=CC=1
CC(CCCC(=O)C1C=C2C(COC2=C(C(C)(C)C)C=1)(C)C)C
CC(C1=C2OCC(C2=CC(C(=O)CN(CC2CC2)C)=C1)(C)C)(C)C
CC(C1=C2OCC(C2=CC(C(=O)CC(Cl)(C)C)=C1)(C)C)(C)C
CC(C1=C2OCC(C2=CC(C(=O)C=CCC2CC2)=C1)(C)C)(C)C
CC(C1=C2OCC(C2=CC(C(=O)C2C=CC=CC=2)=C1)(C)C)(C)C
CC(C1=C2OCC(C2=CC(C(=O)CS(=O)CC2CC2)=C1)(C)C)(C)C
CC(C1=C2OCC(C2=CC(C(=O)CS(=O)(=O)CC2CC2)=C1)(C)C)(C)C
CCCCCC(=O)C1C=C2C(COC2=C(C(C)(C)C)C=1)(C)C
CC(C1=C2OCC(C2=CC(C(=O)CSCC2CC2)=C1)(C)C)(C)C
CS(=O)(=O)C1C=CC(C2=C(NN3NC=CC=C23)C2=CC(F)=CC=C2)=CC=1
CS(=O)(=O)C1C=CC(C2=C(NN3NC=CC=C23)C2C=CC=CC=2)=CC=1
CC1C=CC(C2NN3NC=CC=C3C=2C2C=CC(S(=O)(=O)C)=CC=2)=CC=1
CCOC1C=CC(C2NN3NC=CC=C3C=2C2C=CC(S(=O)(=O)N)=CC=2)=CC=1
C1=CNN2NC(=C(C2=C1)C1C=CC(S(=O)(=O)N)=CC=1)C1C=CC(OC(F)(F)F)=CC=1
CC1NN2NC(=C(C2=CC=1)C1C=CC(S(=O)(=O)C)=CC=1)C1C=CC(F)=CC=1
CCC1NN2NC(=C(C2=CC=1)C1C=CC(S(=O)(=O)C)=CC=1)C1C=CC(F)=CC=1
COC1NN2NC(=C(C2=CC=1)C1C=CC(S(=O)(=O)C)=CC=1)C1C=CC(F)=CC=1
COC1NN2NC(=C(C2=CC=1)C1C=CC(S(=O)(=O)N)=CC=1)C1C=CC(F)=CC=1
CC1C=CC(C2NN3NC(OC)=CC=C3C=2C2C=CC(S(=O)(=O)C)=CC=2)=CC=1
CCOC1C=CC(C2NN3NC(SC)=CC=C3C=2C2C=CC(S(=O)(=O)N)=CC=2)=CC=1
CS(=O)(=O)C1C=CC(C2=C(NN3NC(S(=O)(=O)C)=CC=C23)C2C=CC(F)=CC=2)=CC=1
CCOC1C=CC(C2NN3NC(S(=O)(=O)C)=CC=C3C=2C2C=CC(S(=O)(=O)N)=CC=2)=CC=1
CCOC1NN2NC(=C(C2=CC=1)C1C=CC(S(=O)(=O)C)=CC=1)C1C=CC(F)=CC=1
CC(OC1NN2NC(=C(C2=CC=1)C1C=CC(S(=O)(=O)C)=CC=1)C1C=CC(F)=CC=1)C
CCOC1C=CC(C2NN3NC=CC=C3C=2C2C=CC(S(=O)(=O)C)=CC=2)=CC=1
CS(=O)(=O)C1C=CC(C2=C(NN3NC=CC=C23)C2C=CC(F)=CC=2)=CC=1
COC1C=CC(C2SCC(=O)N2CCN2C(SCC2=O)C2C=CC(OC)=CC=2)=CC=1
CS(=O)(=O)C1C=CC(C2=C(C(F)=C(F)C=C2)C2C=CC(F)=CC=2)=CC=1
C1=C(C2C(F)=C(F)C=CC=2C2C=CC(S(=O)(=O)N)=CC=2)C=CC(F)=C1
CS(=O)(=O)C1C=CC(C2=C(C(F)=C(F)C=C2)C2=CC(Cl)=C(F)C=C2)=CC=1
C1=C(C2=C(C(F)=C(F)C=C2)C2=CC(Cl)=C(F)C=C2)C=CC(S(=O)(=O)N)=C1
CC1C(F)=CC=C(C2C(F)=C(F)C=CC=2C2C=CC(S(=O)(=O)C)=CC=2)C=1
CC1C(F)=CC=C(C2C(F)=C(F)C=CC=2C2C=CC(S(=O)(=O)N)=CC=2)C=1
COC1=C(F)C=C(C2C(F)=C(F)C=CC=2C2C=CC(S(=O)(=O)C)=CC=2)C=C1
COC1=C(F)C=C(C2C(F)=C(F)C=CC=2C2C=CC(S(=O)(=O)N)=CC=2)C=C1
COC1=C(Cl)C=C(C2C(F)=C(F)C=CC=2C2C=CC(S(=O)(=O)C)=CC=2)C=C1
COC1=C(Cl)C=C(C2C(F)=C(F)C=CC=2C2C=CC(S(=O)(=O)N)=CC=2)C=C1
COC1C(Cl)=CC(C2C(F)=C(F)C=CC=2C2C=CC(S(=O)(=O)N)=CC=2)=CC=1Cl
CC1C(OC)=CC=C(C2C(F)=C(F)C=CC=2C2C=CC(S(=O)(=O)C)=CC=2)C=1
CC1C(OC)=CC=C(C2C(F)=C(F)C=CC=2C2C=CC(S(=O)(=O)N)=CC=2)C=1
COC1=C(OC)C=C(C2C(F)=C(F)C=CC=2C2C=CC(S(=O)(=O)C)=CC=2)C=C1
COC1=C(OC)C=C(C2C(F)=C(F)C=CC=2C2C=CC(S(=O)(=O)N)=CC=2)C=C1
CS(=O)(=O)C1C=CC(C2=C(C(F)=C(F)C=C2)C2=CC3OCOC=3C=C2)=CC=1
C1=C(C2=C(C(F)=C(F)C=C2)C2=CC3OCOC=3C=C2)C=CC(S(=O)(=O)N)=C1
CC1C=CC(C2C(F)=C(F)C=CC=2C2C=CC(S(=O)(=O)C)=CC=2)=CC=1
CC1C=CC(C2C(F)=C(F)C=CC=2C2C=CC(S(=O)(=O)N)=CC=2)=CC=1
CC1=C(Cl)C=C(C2C(F)=C(F)C=CC=2C2C=CC(S(=O)(=O)C)=CC=2)C=C1
CC1=C(Cl)C=C(C2C(F)=C(F)C=CC=2C2C=CC(S(=O)(=O)N)=CC=2)C=C1
CC1C(=CC(C2C(F)=C(F)C=CC=2C2C=CC(S(=O)(=O)C)=CC=2)=CC=1)C
CC1C(=CC(C2C(F)=C(F)C=CC=2C2C=CC(S(=O)(=O)N)=CC=2)=CC=1)C
CC1C(Cl)=CC=C(C2C(F)=C(F)C=CC=2C2C=CC(S(=O)(=O)C)=CC=2)C=1
CC1C(Cl)=CC=C(C2C(F)=C(F)C=CC=2C2C=CC(S(=O)(=O)N)=CC=2)C=1
CN(C1=C(Cl)C=C(C2C(F)=C(F)C=CC=2C2C=CC(S(=O)(=O)C)=CC=2)C=C1)C
CN(C1=C(Cl)C=C(C2C(F)=C(F)C=CC=2C2C=CC(S(=O)(=O)N)=CC=2)C=C1)C
CS(=O)(=O)C1C=CC(C2=C(C(F)=C(F)C=C2)C2=CC3OCCOC=3C=C2)=CC=1
C1=C(C2=C(C(F)=C(F)C=C2)C2=CC3OCCOC=3C=C2)C=CC(S(=O)(=O)N)=C1
CS(=O)(=O)C1C=CC(C2=C(C(Cl)=C(Cl)C=C2)C2C=CC(F)=CC=2)=CC=1
CS(=O)(=O)C1C=CC(C2=C(C3OCOC=3C=C2)C2C=CC(F)=CC=2)=CC=1
CC1C=CC(N2N=C(C3(OCCC3)OC)C=C2C2C=CC(S(=O)(=O)C)=CC=2)=CC=1
CS(=O)(=O)C1=CC2NC(C(O)=N)=C(SC3C=CC(F)=CC=3)C=2C=C1
CS(=O)(=O)C1=CC2NC(C(O)=N)=C(SC3=C(F)C=C(F)C=C3)C=2C=C1
CC1ON=C(C=1C1C=CC=CC=1)C1C=CC=CC=1
CCC1ON=C(C=1C1C=CC=CC=1)C1C=CC=CC=1
CS(=O)(=O)C1C=CC(C2=C(N=CC(C(F)(F)F)=C2)C(=O)C2C=CC=CC=2)=CC=1
CC1NC2=C(C=1SC1=C(F)C=C(F)C=C1)C=CC(S(=O)(=O)C)=C2
CS(=O)(=O)C1C=CC(C2OC=C(Cl)C(=O)C=2C2=CC(F)=C(C3C=CC=CC=3)C=C2)=CC=1
CC1OC(=C(OC2=C(Cl)C=C(Cl)C=C2)C(=O)C=1)C1C=CC(S(=O)(=O)C)=CC=1
CC1(CN2C(=C(C(=C2CC(O)=O)C2C=CC(Cl)=CC=2)C2C=CC=CC=2)C1)C
C1C=CC(C2=NOC(=C2C2C=CC(S(=O)(=O)N)=CC=2)CF)=CC=1
C1C=CC(C2=NOC(=C2C2C=CC(S(=O)(=O)N)=CC=2)CCF)=CC=1
CC(C(O)=O)C1=CC(F)=C(C2C=CC=CC=2)C=C1
COC1C(N2C(=NC3C2=CC=CC=3)C2C=CC(S(=O)(=O)N)=CC=2)=CC=CC=1
C1C=C2N=C(N(C2=CC=1)C1C=CC(Cl)=CC=1)C1C=CC(S(=O)(=O)N)=CC=1
C1=C(C2N(C3C=CC(O)=CC=3)C=C(N=2)C2=C(Cl)C=C(O)C=C2)C=CC(O)=C1
C1=C(N2C(=NC(C3=C(Cl)C=C(O)C=C3)=C2)C2=C(Cl)C=C(O)C=C2)C=CC(O)=C1
CC1OC(CN(C2N(N=C(C(F)F)C=2C#N)C2=NC=C(S(=O)(=O)C)C=C2)C1)C
CC1=NC=C(C2N=CC(Cl)=CC=2C2C=CC(S(=O)C)=CC=2)C=C1
CC1=NC=C(C2N=CC(Cl)=CC=2C2C=CC(S(=O)C)=CC=2)C=C1
CC1OC(=C(OC2=C(F)C=C(Br)C=C2)C(=O)C=1)C1C=CC(S(=O)C)=CC=1
CC1OC(=C(OC2=C(F)C=C(Cl)C=C2)C(=O)C=1)C1C=CC(S(=O)C)=CC=1
CC1OC(=C(OC2=C(F)C=C(F)C=C2)C(=O)C=1)C1C=CC(S(=O)C)=CC=1
CC1OC(=C(OC2=C(F)C=C(Br)C=C2)C(=O)C=1)C1C=CC(S(=O)C)=CC=1
CC1OC(=C(OC2=C(F)C=C(Cl)C=C2)C(=O)C=1)C1C=CC(S(=O)C)=CC=1
CC1OC(=C(OC2=C(F)C=C(F)C=C2)C(=O)C=1)C1C=CC(S(=O)C)=CC=1
CC1OC(=C(OC2=C(F)C=C(Br)C=C2)C(=O)C=1)C1C=CC(S(=O)C)=CC=1
CC1OC(=C(OC2=C(F)C=C(Cl)C=C2)C(=O)C=1)C1C=CC(S(=O)C)=CC=1
CC1OC(=C(OC2=C(F)C=C(F)C=C2)C(=O)C=1)C1C=CC(S(=O)C)=CC=1
CC1=CC2C(C3C4C(N=CC=3)=C(C=CC=4)C)=C(N(C=2C=C1)CC(O)=O)C
C1C=CC(C2C(OCC=2C2C=CC(C3=NNNN3)=CC=2)=O)=CC=1
CC1C=CC(C2N(N=C(C(F)(F)F)C=2)C2C=CC(C3=NNNN3)=CC=2)=CC=1
C1=C(N=NC2=CC(O)=C(O)C=C2)C=CC(S(=O)(=O)N)=C1
COC1=C(O)C=CC(N=NC2C=CC(S(=O)(=O)N)=CC=2)=C1
COC1C=CC(N=NC2C=CC(S(=O)(=O)N)=CC=2)=CC=1
COC1=C(OC)C=C(N=NC2C=CC(S(=O)(=O)N)=CC=2)C=C1
CSC1=C(N=NC2C=CC(S(=O)(=O)N)=CC=2)C=CC(N)=C1
C1=C(N=NC2=CC(C(O)=O)=C(O)C=C2)C=CC(S(=O)(=O)N)=C1
C1=C(N=NC2=CC(Cl)=C(O)C=C2)C=CC(S(=O)(=O)N)=C1
C1C=CC(N=C(OC2=C(OC(O)=NC3C=CC=CC=3)C=C(N=NC3C=CC(S(=O)(=O)N)=CC=3)C=C2)O)=CC=1
CC(C1C=CC(NC(OC2=C(OC(=O)NC3C=CC(C(C)C)=CC=3)C=C(N=NC3C=CC(S(=O)(=O)N)=CC=3)C=C2)=O)=CC=1)C
C1C(C2N(C3C=CC(S(=O)(=O)N)=CC=3)C=NC=2Cl)=CC(F)=C(OCCO[N+](=O)[O-])C=1
C1C(C2N(C3C=CC(S(=O)(=O)N)=CC=3)C=NC=2Cl)=CC(F)=C(OCCO)C=1
C(CO[N+](=O)[O-])COC1=C(F)C=C(C2N(C3C=CC(S(=O)(=O)N)=CC=3)C=NC=2Cl)C=C1
CS(=O)(=O)C1C=CC(N2C(=C(N=C2)Cl)C2=CC(F)=C(OCCO[N+](=O)[O-])C=C2)=CC=1
CS(=O)(=O)C1C=CC(N2C(=C(N=C2)Cl)C2=CC(F)=C(OCCO)C=C2)=CC=1
CS(=O)(=O)C1C=CC(N2C(=C(N=C2)Cl)C2=CC(F)=C(OCCCO[N+](=O)[O-])C=C2)=CC=1
CS(=O)(=O)C1C=CC(N2C(=C(N=C2)Cl)C2=CC(F)=C(OCC(O[N+](=O)[O-])CO[N+](=O)[O-])C=C2)=CC=1
COC1=C(OC)C=C(OCC2=NN(C(C3C=CC=CC=3)=C2)C2C=CC(S(=O)(=O)C)=CC=2)C=C1
COC1C=C(OCC2=NN(C(C3C=CC=CC=3)=C2)C2C=CC(S(=O)(=O)C)=CC=2)C=C(OC)C=1
CS(=O)(=O)C1C=CC(N2N=C(COC3=CC4OCOC=4C=C3)C=C2C2C=CC=CC=2)=CC=1
CCOC1=CC(OCC2=NN(C(C3C=CC=CC=3)=C2)C2C=CC(S(=O)(=O)C)=CC=2)=CC=C1
COC1=C(OC)C(OC)=CC(OCC2=NN(C(C3C=CC=CC=3)=C2)C2C=CC(S(=O)(=O)C)=CC=2)=C1
CS(=O)(=O)C1C=CC(N2N=C(COC3C=C(N4CCOCC4)C=CC=3)C=C2C2C=CC=CC=2)=CC=1
CS(=O)(=O)C1C=CC(N2N=C(COC3C=C(F)C=C(C#N)C=3)C=C2C2C=CC=CC=2)=CC=1
CS(=O)(=O)C1C=CC(N2N=C(COC3C=C([N+](=O)[O-])C=CC=3)C=C2C2C=CC=CC=2)=CC=1
COC1=CC(OCC2=NN(C(C3C=CC=CC=3)=C2)C2C=CC(S(=O)(=O)C)=CC=2)=CC(F)=C1
COC1(C2C=C(OCC3=NN(C(C4C=CC=CC=4)=C3)C3=CC(Cl)=C(Cl)C=C3)C=C(F)C=2)CCOCC1
CC1C(=CC(N2N=C(COC3C=C(F)C=C(C4(OC)CCOCC4)C=3)C=C2C2C=CC=CC=2)=CC=1)C
COC1(C2C=C(OCC3=NN(C(C4C=CC=CC=4)=C3)C3C=CC(S(=O)(=O)N)=CC=3)C=C(F)C=2)CCOCC1
COC1(C2C=C(OCC3=NN(C(C4C=CC=CC=4)=C3)C3C=CC(OC(F)(F)F)=CC=3)C=C(F)C=2)CCOCC1
COC1C=CC(N2N=C(COC3C=C(F)C=C(C4(OC)CCOCC4)C=3)C=C2C2C=CC=CC=2)=CC=1
CC1C=CC(N2N=C(COC3C=C(F)C=C(C4(OC)CCOCC4)C=3)C=C2C2C=CC=CC=2)=CC=1
COC1(C2C=C(OCC3=NN(C(C4C=CC=CC=4)=C3)C3C=CC(Cl)=CC=3)C=C(F)C=2)CCOCC1
COC1(C2C=C(OCC3=NN(C(C4C=CC=CC=4)=C3)C3C=CC(F)=CC=3)C=C(F)C=2)CCOCC1
COC1(C2C=C(OCC3=NN(C(C4C=CC=CC=4)=C3)C3C=CC=CC=3)C=C(F)C=2)CCOCC1
CS(=O)(=O)N=C1C(OC2C(Cl)=CC=CC=2)=CNC=C1
CCCS(=O)(=O)N=C1C(OC2C=CC(Cl)=CC=2)=CNC=C1
CN(C1C(=NS(=O)(=O)C(F)(F)F)C=CNC=1)C1C=CC=CC=1
C1C=CC(SC2C(=NS(=O)(=O)C(F)(F)F)C=CNC=2)=CC=1
CCS(=O)(=O)N=C1C(OC2C=CC(Cl)=CC=2)=CNC=C1
CCS(=O)(=O)N=C1C(OC2C=CC=CC=2)=CNC=C1
C1C(Cl)=CC(Cl)=C(OC2C(=NS(=O)(=O)C(F)(F)F)C=CNC=2)C=1
COC1C=CC(OC2C(=NS(=O)(=O)C(F)(F)F)C=CNC=2)=CC=1
C1=C(Br)C=CC(OC2C(=NS(=O)(=O)C(F)(F)F)C=CNC=2)=C1
C1=C(Cl)C=CC(OC2C(=NS(=O)(=O)C(F)(F)F)C=CNC=2)=C1
C1C=C(Cl)C(OC2C(=NS(=O)(=O)C(F)(F)F)C=CNC=2)=CC=1
CS(=O)(=O)N=C1C(OC2=C(Cl)C=C(Cl)C=C2)=CNC=C1
COC1C=CC(OC2C(=NS(=O)(=O)C)C=CNC=2)=CC=1
CS(=O)(=O)N=C1C(OC2C=CC(Br)=CC=2)=CNC=C1
CS(=O)(=O)N=C1C(OC2C=CC(Cl)=CC=2)=CNC=C1
CS(=O)(=O)N=C1C(OC2C=C(Cl)C=CC=2)=CNC=C1
C1C(C2OC(=O)C3C(OCC32)C2=CC(O)=C(O)C=C2)=CC(O)=C(O)C=1
C1C(C2OC3C(C(=O)C=2O)=C(O)C=C(O)C=3)=CC(O)=C(O)C=1
C1C(C(O)C2C(C(OC2)C2=CC(O)=C(O)C=C2)CO)=CC(O)=C(O)C=1
CC1=C(OC)C(=O)C2=C(OC3C(=CC(O)=CC=3)CC2)C1=O
CC1C(OC)=C2OC3C(=C(O)C=CC=3)CCC2=C(OC)C=1O
COC1=C(OC)C(OC)=C(C2=CC3C(CC2)=CC=CC=3)C=C1
COC1=C(OC)C(OC)=C(C2CC3C(C=2)=CC=CC=3)C=C1
COC1C(C2CC3C(C=2)=CC=CC=3)=CC=CC=1
COC1C=C2C(C=C(C3=CC(OC)=C(OC)C=C3)CC2)=CC=1
CC1(OC2C(=CC(O)=CC=2)C=C1)CO
CC1=C(O)C(=C2C(OC(C(O)=O)(CC2)C)=C1C)C
C1C=C(F)C(N2C=C(CC(O)=O)C=C2)=CC=1
C1C=C(F)C(N2C(CC(O)=O)=CC=C2)=CC=1
C1=CN(C2=CC3OCCOC=3C=C2)C(CC(O)=O)=C1
CC(C(O)=O)C1=CC2OCCOC=2C=C1
CCOC(=O)CC1=C(N(C(C2C=CC(S(=O)(=O)C)=CC=2)=C1)C1C=C(F)C=CC=1)C
CC1N(C(=O)C2C=CC(Cl)=CC=2)C2=C(C=1CCNC(O)=NCCCO[N+](=O)[O-])C=C(OC)C=C2
CC1N(C(=O)C2C=CC(Cl)=CC=2)C2=C(C=1CC(O)=NCC(CO[N+](=O)[O-])(C)C)C=C(OC)C=C2
CC1N(C(=O)C2C=CC(Cl)=CC=2)C2=C(C=1CC(O)=NCCCO[N+](=O)[O-])C=C(OC)C=C2
CC1N(C(=O)C2C=CC(Cl)=CC=2)C2C(C=1CC(O)=NCCCO[N+](=O)[O-])=CC(OC)=C(Cl)C=2
CC1N(C(=O)C2C=CC(Cl)=CC=2)C2C(C=1CC(O)=O)=CC(OC)=C(Cl)C=2
CC1N(C(=O)C2C=CC(Cl)=CC=2)C2=C(C=1CC(O)=NCCCO)C=C(O)C=C2
CC1N(C(=O)C2C=CC(Cl)=CC=2)C2=C(C=1CC(O)=NCCCO[N+](=O)[O-])C=C(OS(=O)(=O)N)C=C2
CC1N(C(=O)C2C=CC(Cl)=CC=2)C2=C(C=1CC(O)=NCCCO[N+](=O)[O-])C=C(O)C=C2
CC1N(C(=O)C2C=CC(Cl)=CC=2)C2=C(C=1CC(O)=O)C=C(O)C=C2
CC1N(C(=O)C2C=CC(Cl)=CC=2)C2=C(C=1CCNC(=O)C1C=CC(O[N+](=O)[O-])=CC=1)C=C(OC)C=C2
CS(=O)(=O)C1C=CC(C2SCC(=O)N2C2C=CC=CC=2)=CC=1
COC1C=CC(N2C(SCC2=O)C2C=CC(S(=O)(=O)C)=CC=2)=CC=1
CC1C=CC(N2C(SCC2=O)C2C=CC(S(=O)(=O)C)=CC=2)=CC=1
CS(=O)(=O)C1C=CC(C2SCC(=O)N2C2C=CC(F)=CC=2)=CC=1
CC1ON=C(C=1C1C=CC(S(=O)(=O)NO)=CC=1)C1C=CC=CC=1
CC1N(C2=C(C=1CCOC(=O)C1C=CC(Cl)=CC=1)C=C(OC)C=C2)CC1C=CC(Br)=CC=1
CC1N(C2=C(C=1CCNC(=O)C1C=CC(Cl)=CC=1)C=C(OC)C=C2)CC1C=CC(Br)=CC=1
CC(=NOCC1C(NC2C(Cl)=CC=CC=2Cl)=CC=CC=1)C(=O)O
CCOC1=C(C(OCC)=CC=C1)C1=C(F)C=C(C(C(O)=O)C)C=C1
C1C=CC(C=NC2C=CC(S(=O)(=O)N)=CC=2)=CC=1
COC(=O)C1C=CC(N=CC2C=CC(S(=O)(O)=N)=CC=2)=CC=1
COC(=O)C1=C(O)C=CC(N=CC2C=CC(S(=O)(=O)N)=CC=2)=C1
COC1=C(OC)C=C(N=CC2C=CC(S(=O)(=O)N)=CC=2)C=C1
COC1C=CC(N=CC2C=CC(S(=O)(=O)N)=CC=2)=CC=1
C1=C(C=NC2C=CC(O)=CC=2)C=CC(S(=O)(=O)N)=C1
CN(C1C=CC(N=CC2C=CC(S(=O)(=O)N)=CC=2)=CC=1)C
C1=C(C=NC2C=CC(C(F)(F)F)=CC=2)C=CC(S(=O)(=O)N)=C1
CC1C=CC(N=CC2C=CC(S(=O)(=O)N)=CC=2)=CC=1
C1=C(C=NC2C=CC(F)=CC=2)C=CC(S(=O)(=O)N)=C1
C1C=CC(N=CC2C=CC(S(=O)(=O)N)=CC=2)=CC=1
COC1=C(O)C(OC)=CC(C=NC2C=CC(S(=O)(=O)N)=CC=2)=C1
COC1=C(OC)C(OC)=CC(C=NC2C=CC(S(=O)(=O)N)=CC=2)=C1
COC1=CC(OC)=CC(C=NC2C=CC(S(=O)(=O)N)=CC=2)=C1
COC1=C(OC)C=C(C=NC2C=CC(S(=O)(=O)N)=CC=2)C=C1
COC1=C(O)C=C(C=NC2C=CC(S(=O)(=O)N)=CC=2)C=C1
CCOC1=C(O)C=CC(C=NC2C=CC(S(=O)(=O)N)=CC=2)=C1
C1C(C=NC2C=CC(S(=O)(=O)N)=CC=2)=CC(C(O)=O)=C(O)C=1
COC1=C(O)C=CC(C=NC2C=CC(S(=O)(=O)N)=CC=2)=C1
C1C(C=NC2C=CC(S(=O)(=O)N)=CC=2)=CC(O)=C(O)C=1
C1C=C(O)C=C(C=NC2C=CC(S(=O)(=O)N)=CC=2)C=1
COC1C=C(C=NC2C=CC(S(=O)(=O)N)=CC=2)C=CC=1
COC1C=CC(C=NC2C=CC(S(=O)(=O)N)=CC=2)=CC=1
CC1C=CC(C=NC2C=CC(S(=O)(=O)N)=CC=2)=CC=1
C1=C(C=NC2C=CC(S(=O)(=O)N)=CC=2)C=CC(C(F)(F)F)=C1
C1=C(C=NC2C=CC(S(=O)(=O)N)=CC=2)C=CC(O)=C1
CN(C1C=CC(C=NC2C=CC(S(=O)(=O)N)=CC=2)=CC=1)C
C1C=C([N+](=O)[O-])C=C(C=NC2C=CC(S(=O)(=O)N)=CC=2)C=1
C1=C(C=NC2C=CC(S(=O)(=O)N)=CC=2)C=CC([N+](=O)[O-])=C1
COC(=O)C1C=CC(C=NC2C=CC(S(=O)(O)=N)=CC=2)=CC=1
C1=C(C=NC2C=CC(S(=O)(=O)N)=CC=2)C=CC(F)=C1
C1C=CC(CN=C2N=C(NC(C(F)(F)F)=C2)C2C=CC(S(=O)(=O)N)=CC=2)=CC=1
CS(=O)(=O)C1C=CC(C2=NC(=NCC3C4C(SC=3)=CC=CC=4)C=C(N2)C(F)(F)F)=CC=1
C1C=C2C(SC=C2CN=C2N=C(NC(C(F)(F)F)=C2)C2C=CC(S(=O)(=O)N)=CC=2)=CC=1
C1C=C(N=CC=1)CN=C1N=C(NC(C(F)(F)F)=C1)C1C=CC(S(=O)(=O)N)=CC=1
CCCCCN=C1N=C(NC(C(F)(F)F)=C1)C1C=CC(S(=O)(=O)C)=CC=1
CS(=O)(=O)C1C=CC(C2=NC(=NCC3CCCCC3)C=C(N2)C(F)(F)F)=CC=1
CC1C(N=C(NC=1Cl)C1C=CC(S(=O)(=O)C)=CC=1)=NCC1C=CC(F)=CC=1
CS(=O)(=O)C1C=CC(C2=NC(=NCC3C=CC(F)=CC=3)C=C(N2)Cl)=CC=1
CCC1C(N=C(NC=1C(F)(F)F)C1C=CC(S(=O)(=O)C)=CC=1)=NCC1C=CC(F)=CC=1
CC1C(N=C(NC=1C(F)(F)F)C1C=CC(S(=O)(=O)C)=CC=1)=NCC1C=CC(F)=CC=1
CC1C=CC(CN=C2N=C(NC(Cl)=C2C)C2C=CC(S(=O)(=O)C)=CC=2)=CC=1
CC1C=CC(CN=C2N=C(NC(Cl)=C2)C2C=CC(S(=O)(=O)C)=CC=2)=CC=1
CCC1C(N=C(NC=1C(F)(F)F)C1C=CC(S(=O)(=O)C)=CC=1)=NCC1SC=CC=1
CC1C(N=C(NC=1C(F)(F)F)C1C=CC(S(=O)(=O)C)=CC=1)=NCC1SC=CC=1
CC1C(N=C(NC=1C(F)(F)F)C1C=CC(S(=O)(=O)C)=CC=1)=NCC1C=CC=CC=1
CS(=O)(=O)C1C=CC(C2N=C(OC3CCCC3)C=C(N=2)NCC2SC=CC=2)=CC=1
COCCOC1=NC(=NC(NCC2SC=CC=2)=C1)C1C=CC(S(=O)(=O)C)=CC=1
CCOC1=NC(=NC(NCC2SC=CC=2)=C1)C1C=CC(S(=O)(=O)C)=CC=1
CCS(=O)C1=NC(=NC(NCC2SC=CC=2)=C1)C1C=CC(S(=O)(=O)C)=CC=1
CCN(C1=NC(=NC(NCC2SC=CC=2)=C1)C1C=CC(S(=O)(=O)C)=CC=1)CC
CS(=O)(=O)C1C=CC(C2=NC(=NCC3SC=CC=3)C=CN2)=CC=1
CC(N=C1N=C(NC(NCC2SC=CC=2)=C1)C1C=CC(S(=O)(=O)C)=CC=1)C
CC(N=C1N=C(NC(NCC2C=CC=CC=2)=C1)C1C=CC(S(=O)(=O)C)=CC=1)C
CS(=O)(=O)C1C=CC(C2=NC(=O)C=C(N2)NCC2SC=CC=2)=CC=1
CS(=O)(=O)C1C=CC(C2=NC(=O)C=C(N2)NCC2C=CC=CC=2)=CC=1
CCS(=O)(=O)C1=NC(=NC(NCC2SC=CC=2)=C1)C1C=CC(S(=O)(=O)C)=CC=1
CCS(=O)(=O)C1=NC(=NC(NCC2C=CC=CC=2)=C1)C1C=CC(S(=O)(=O)C)=CC=1
CCSC1=NC(=NC(NCC2SC=CC=2)=C1)C1C=CC(S(=O)(=O)C)=CC=1
CCSC1=NC(=NC(NCC2C=CC=CC=2)=C1)C1C=CC(S(=O)(=O)C)=CC=1
CS(=O)(=O)C1C=CC(C2=NC(=NCC3C=CC=CC=3)C=C(N2)Cl)=CC=1
COC1=NC(=NC(NCC2SC=CC=2)=C1)C1C=CC(S(=O)(=O)C)=CC=1
COC1=NC(=NC(NCC2C=CC=CC=2)=C1)C1C=CC(S(=O)(=O)C)=CC=1
CC(C1NC(=NC(=NCC2SC=CC=2)C=1)C1C=CC(S(=O)(=O)C)=CC=1)(C)C
CC(C1NC(=NC(=NCC2C=CC=CC=2)C=1)C1C=CC(S(=O)(=O)C)=CC=1)(C)C
CC(C1NC(=NC(=NCC2SC=CC=2)C=1)C1C=CC(S(=O)(=O)C)=CC=1)C
CC(C1NC(=NC(=NCC2C=CC=CC=2)C=1)C1C=CC(S(=O)(=O)C)=CC=1)C
CS(=O)(=O)C1C=CC(C2=NC(=NCC3SC(Cl)=CC=3)C=C(N2)C(F)(F)F)=CC=1
CC1SC(CN=C2N=C(NC(C(F)(F)F)=C2)C2C=CC(S(=O)(=O)C)=CC=2)=CC=1
CC1=C(SC=C1)CN=C1N=C(NC(C(F)(F)F)=C1)C1C=CC(S(=O)(=O)C)=CC=1
CS(=O)(=O)C1C=CC(C2=NC(=NCC3C=CC(N)=CC=3)C=C(N2)C(F)(F)F)=CC=1
CS(=O)(=O)C1C=CC(C2=NC(=NCC3C=CC(O)=CC=3)C=C(N2)C(F)(F)F)=CC=1
COC1C=CC(CN=C2N=C(NC(C(F)(F)F)=C2)C2C=CC(S(=O)(=O)C)=CC=2)=CC=1
CS(=O)(=O)C1C=CC(C2=NC(=NCC3C=CC(C(F)(F)F)=CC=3)C=C(N2)C(F)(F)F)=CC=1
CS(=O)(=O)C1C=CC(C2=NC(=NCC3C=C(F)C=C(F)C=3)C=C(N2)C(F)(F)F)=CC=1
CC1=CC(CN=C2N=C(NC(C(F)(F)F)=C2)C2C=CC(S(=O)(=O)C)=CC=2)=CC=C1
CC1C(CN=C2N=C(NC(C(F)(F)F)=C2)C2C=CC(S(=O)(=O)C)=CC=2)=CC=CC=1
CS(=O)(=O)C1C=CC(C2=NC(=NCC3C=CC(F)=CC=3)C=C(N2)C(F)(F)F)=CC=1
CC1C=CC(CN=C2N=C(NC(C(F)(F)F)=C2)C2C=CC(S(=O)(=O)C)=CC=2)=CC=1
CN1C(CCN=C2N=C(NC(C(F)(F)F)=C2)C2C=CC(S(=O)(=O)C)=CC=2)=CC=C1
CS(=O)(=O)C1C=CC(C2=NC(=NCCC3SC=CC=3)C=C(N2)C(F)(F)F)=CC=1
CS(=O)(=O)C1C=CC(C2N=C(SCC3SC=CC=3)C=C(N=2)C(F)(F)F)=CC=1
CS(=O)(=O)C1C=CC(C2N=C(SCC3C=CC=CC=3)C=C(N=2)C(F)(F)F)=CC=1
CC(N=C1N=C(NC(C(F)(F)F)=C1)C1C=CC(S(=O)(=O)C)=CC=1)C1C=CC=CC=1
CN(C1=NC(=NC(C(F)(F)F)=C1)C1C=CC(S(=O)(=O)C)=CC=1)CC1C=CC=CC=1
CCC1C(NC2C(CC(O)=O)=CC=CC=2)=C(C=CC=1)C
CC1=C(NC2C(CC(O)=O)=CC=CC=2)C(=CC=C1)C
C1C=C(C(NC2C(Cl)=CC=CC=2C(F)(F)F)=CC=1)CC(O)=O
C1C=C(C(NC2C(F)=CC=CC=2C(F)(F)F)=CC=1)CC(O)=O
CC1=C(NC2C(CC(O)=O)=CC=CC=2)C(Cl)=CC=C1
CC1=CC(=C(NC2C(Cl)=CC=CC=2C)C=C1)CC(O)=O
CC1=CC(=C(NC2C(Cl)=CC(Cl)=CC=2Cl)C=C1)CC(O)=O
CN1CCN(C(=O)C2SC(=C(N=2)C2C=CC(OC)=CC=2)C2C=CC(OC)=CC=2)CC1
COC1C=CC(C2C(=NOC=2CC(O)=O)C2C=CC(OC)=CC=2)=CC=1
CC(=CCC1=C(O)C=CC(=C1)C=CC1C=C(O)C=C(O)C=1)C
CC(O)(C(O)CC1=C(O)C=CC(=C1)C=CC1C=C(O)C=C(O)C=1)C
CC(COC(=O)C=CC1C=CC(O)=CC=1)=CCC1C(O)=C(C(=O)C=CC2C=CC(O)=CC=2)C=CC=1O
CC1OC(OC2C(OC3C(=C(O)C=C(O)C=3)C2)C2C=CC(O)=CC=2)C(O)C(O)C1O
C1C2=C(OC(C3C=C(O)C=C(O)C=3)=C2)C=C(O)C=1
CC(=CCC1C2OC(C3C=C(O)C=C(O)C=3)=CC=2C=CC=1O)C
CC(=CCC1C(O)=CC(O)=C(C=1)C=CC1C=C(O)C=C(O)C=1)C
CC(COC(=O)C=CC1C=CC(O)=CC=1)=CCC1C(O)=C(C(=O)C=CC2C=CC(O)=CC=2)C=CC=1O
C1C(O)=CC(O)=C(C2OC3C(C(=O)C2)=C(O)C=C(O)C=3)C=1
C1=C(C2OC3C(=C(O)C=C(O)C=3)CC2O)C=CC(O)=C1
CC1C(OC2C(=C(O)C=C(O)C=2)C1)C1=CC(O)=C(O)C=C1
CC1C(C2C(C(O)=O)(CCC3(C4(C(C5(C(C(C(O)CC5)(C)C)CC4)C)CC=C23)C)C)CC1)C
CC1(CC2C(C(O)=O)(CCC3(C4(C(C5(C(C(C(O)CC5)(C)C)CC4)C)CC=C23)C)C)CC1)C
CCCOCCC1=C(N(C(C2C=CC(S(=O)(=O)C)=CC=2)=C1)C1C=CC=CC=1)C
CCC1OC(C2=CC(OC)=C(O)C=C2)=CC=1
CCCCCCC1OC(C2=CC(OC)=C(O)C=C2)=CC=1
COC1C=CC(C2=C(SN=C2)C2C=CC(OC)=CC=2)=CC=1
C1=C(C2=C(SN=C2)C2C=CC(Cl)=CC=2)C=CC(Cl)=C1
CC1C=CC(C2C(SSC=2C2C=CC(S(=O)(=O)C)=CC=2)=S)=CC=1
CC1C=CC(C2SSC(=S)C=2C2C=CC(Cl)=CC=2)=CC=1
COC1C=CC(C2C(SSC=2C2C=CC(OC)=CC=2)=S)=CC=1
CS(=O)(=O)C1C=CC(C2SSC(=O)C=2C2C=CC=CC=2)=CC=1
COC1C=CC(C2C(SSC=2C2C=CC(OC)=CC=2)=O)=CC=1
CS(=O)(=O)C1C=CC(C2C(SSC=2C2C=CC=CC=2)=O)=CC=1
CC(OC1C(C(OC(CO[N+](=O)[O-])CO[N+](=O)[O-])=O)=CC=CC=1)=O
CC1N(C(=O)C2C=CC(Cl)=CC=2)C2=C(C=1CC(OC(CO[N+](=O)[O-])CO[N+](=O)[O-])=O)C=C(OC)C=C2
CC(CC1C=CC(C(C(OC(CO[N+](=O)[O-])CO[N+](=O)[O-])=O)C)=CC=1)C
CC(OCON=[N+]([O-])N1C(COC(=O)C2C(OC(=O)C)=CC=CC=2)CCC1)=O
CC1N(C(=O)C2C=CC(Cl)=CC=2)C2=C(C=1CC(OCC1N([N+]([O-])=NOCOC(=O)C)CCC1)=O)C=C(OC)C=C2
CC(CC1C=CC(C(C(OCC2N([N+]([O-])=NOCOC(=O)C)CCC2)=O)C)=CC=1)C
CCCN1C(=O)C(=C(C2C=CC(S(=O)(=O)C)=CC=2)C1)C1C=CC(CO)=CC=1
C1=C(C2C3C(C(C4C(O)=CC(O)=CC=43)C3C=CC(O)=CC=3)C3=C2C(O)=CC(O)=C3)C=CC(O)=C1
C(C1=CC2C(C(OC=2C=C1)C1C=CC(O)=CC=1)C1C=C(O)C=C(O)C=1)=CC1C=C(O)C=C(O)C=1
C(C1=CC2C(C(OC=2C=C1)C1C=CC(O)=CC=1)C1C=C(OC2OC(C(O)C(O)C2O)CO)C=C(O)C=1)=CC1C=C(O)C=C(O)C=1
CC(O[N+](=O)[O-])COC(=O)C(C1=CC2NC3=C(C=2C=C1)C=C(Cl)C=C3)C
CC(C(OCCO[N+](=O)[O-])=O)C1=CC2NC3=C(C=2C=C1)C=C(Cl)C=C3
CC(C(OCC(O[N+](=O)[O-])CO[N+](=O)[O-])=O)C1C=CC(C(=O)C2SC=CC=2)=CC=1
CC(O[N+](=O)[O-])COC(=O)C(C1C=CC(C(=O)C2SC=CC=2)=CC=1)C
CC(C(OCCO[N+](=O)[O-])=O)C1C=CC(C(=O)C2SC=CC=2)=CC=1
CC(C(O)=O)C1C=CC(C(=O)C2SC=CC=2)=CC=1
CC(C(OCC(O[N+](=O)[O-])CO[N+](=O)[O-])=O)C1=CC(C(=O)C2C=CC=CC=2)=CC=C1
CC(O[N+](=O)[O-])COC(=O)C(C1=CC(C(=O)C2C=CC=CC=2)=CC=C1)C
CC(C(OCCO[N+](=O)[O-])=O)C1=CC(C(=O)C2C=CC=CC=2)=CC=C1
CCOC(=O)C(O)C1=C(N(C(C2C=CC(S(=O)(=O)C)=CC=2)=C1)C1C=C(F)C=CC=1)C
CS(=O)(=O)NC1C(C(O)=NN=CC2C=CC=CC=2)=CC2OCOC=2C=1
C(C1C=CC(S(=O)(=O)N)=CC=1)#CC1=CN(C(F)F)C(=O)C=C1
CS(=O)(=O)C1C=CC(=CC=1)C#CC1=CN(C(F)F)C(=O)C=C1
CS(=O)(=O)C1C=C(C#CC2=CN(C(F)F)C(=O)C=C2)C=CC=1
CS(=O)(=O)C1C(C#CC2=CN(C(F)F)C(=O)C=C2)=CC=CC=1
CS(=O)(=O)C1C=CC(N2NNC=C2C2C=CC(F)=CC=2)=CC=1
CS(=O)(=O)C1C=CC(N2NNC=C2C2C=CC(Cl)=CC=2)=CC=1
CN(C1C=CC(C2N(NNC=2)C2C=CC(S(=O)(=O)C)=CC=2)=CC=1)C
COC1C=CC(C2N(NNC=2)C2C=CC(S(=O)(=O)C)=CC=2)=CC=1
CC1C=CC(C2N(NNC=2)C2C=CC(S(=O)(=O)C)=CC=2)=CC=1
CS(=O)(=O)C1C=CC(N2NNC=C2C2C=CC=CC=2)=CC=1
CS(=O)(=O)C1C=CC(N2NNC(C3C=CC(F)=CC=3)=C2)=CC=1
CS(=O)(=O)C1C=CC(N2NNC(C3C=CC(Cl)=CC=3)=C2)=CC=1
COC1C=CC(C2NNN(C3C=CC(S(=O)(=O)C)=CC=3)C=2)=CC=1
CC1C=CC(C2NNN(C3C=CC(S(=O)(=O)C)=CC=3)C=2)=CC=1
CS(=O)(=O)C1C=CC(N2NNC(C3C=CC=CC=3)=C2)=CC=1
COC1C=CC(=CC=1)C=CC1C=C(O)C=C(O)C=1
COC1=CC(OC)=CC(=C1)C=CC1C=CC(O)=CC=1
CCC(C1C=CC(N(C)C)=CC=1)=CC1C=C(O)C=C(O)C=1
CCC(C1=CC2C(C=C1)=CC=CC=2)=CC1C=C(O)C=C(O)C=1
CCC(C1=CC(F)=CC=C1)=CC1C=C(O)C=C(O)C=1
CCC(C1C=C(O)C=C(O)C=1)=CC1C=CC(N(C)C)=CC=1
CC(C1=CC(F)=CC=C1)=CC1C=C(O)C=C(O)C=1
CC(C1C=CC(OC)=CC=1)=CC1C=C(O)C=C(O)C=1
CC(C1C=C(O)C=C(O)C=1)=CC1C=CC(N(C)C)=CC=1
CC(C1C=C(O)C=C(O)C=1)=CC1=CC(OC)=C(OC)C=C1
CC(C1C=C(O)C=C(O)C=1)=CC1C=CC(O)=CC=1
CC(C1C=CC(O)=CC=1)=CC1C=CC(C(F)(F)F)=CC=1
CC(C1C=CC(O)=CC=1)=CC1C=C(O)C=C(O)C=1
COC1=CC(OC)=CC(=C1)C=CC1C=CC([N+](=O)[O-])=CC=1
C(C1C=CC([N+](=O)[O-])=CC=1)=CC1C=C(O)C=C(O)C=1
C1C=C(F)C=C(C=CC2C=C(O)C=C(O)C=2)C=1
COC1=C(OC)C=C(C=C1)C=CC1C=C(O)C=C(O)C=1
CC(C1=CC(O)=C(O)C=C1)=CC1C=CC(C(F)(F)F)=CC=1
CC(C(N(C)C)C(OC1C2(OC(=O)C)C(C2C2C(O)(C3C(C(=O)C(=C3)C)CC(CO)=C2)C1C)(C)C)=O)C
CC1(CC2C(C(O)=O)(CCC3(C4(C(C5(C(C(C(C(OC)=O)CC5)(C)C)CC4)C)CC=C23)C)C)CC1)C
CC(C(N(C)C)C(OC1C2(OC(=O)C)C(C2C2C(O)(C3C(O)(C(=O)C(=C3)C)CC(CO)=C2)C1C)(C)C)=O)C
CCCCCCCCCCCCCCCCCC(OC1C(C2C(C(O)C1)(C1C(C3(C(C(C(O)(CCC=C(C)C)C)CC3)CC1)C)(CC2)C)C)(C)C)=O
CC1C=CC(N2C(SC=C2C2C=CC(Br)=CC=2)=NN=CC2C(=NN(C3C=CC(S(=O)(=O)N=CN(C)C)=CC=3)C=2)C2C=CC=CC=2)=CC=1
CN(C=NS(=O)(=O)C1C=CC(N2N=C(C(=C2)C=NN=C2SCC(=O)N2C2C=CC(Cl)=CC=2)C2C=CC=CC=2)=CC=1)C
CC1C=CC(N2C(SCC2=O)=NN=CC2C(=NN(C3C=CC(S(=O)(=O)N=CN(C)C)=CC=3)C=2)C2C=CC=CC=2)=CC=1
C1C=CC(C2OC(CO)CC2(O)C2C=CC=CC=2)=CC=1
C1=C(C2OC(CO)CC2(O)C2C=CC(Cl)=CC=2)C=CC(Cl)=C1
CS(=O)(=O)C1C=CC(C2OC(CO)CC2(O)C2C=CC(S(=O)(=O)C)=CC=2)=CC=1
C1=C(C2OC(C(O)=O)CC2(O)C2C=CC(Cl)=CC=2)C=CC(Cl)=C1
C1C=C(C2OC(C(O)=O)CC2(O)C2C(Cl)=CC=CC=2)C(Cl)=CC=1
C1=C(C2OC(C(O)=O)CC2(O)C2C=CC(F)=CC=2)C=CC(F)=C1
CC1C(C2(C(C(CCC2)(C)C)CC1)C)=CC1C(O)=C(O)C=CC=1OC
C1C=CC(C(SC2N(N)C(=O)C3=C(N=2)C=CC(Br)=C3)C(O)=O)=CC=1
CS(=O)(=O)NN1C(SC2C=C([N+](=O)[O-])C=C([N+](=O)[O-])C=2)=NC2SC(C3C=CC=CC=3)=CC=2C1=O
CC(SC1N(N)C(=O)C2C(N=1)=CC=CC=2)C(O)=O
CS(=O)(=O)C1C=CC(N2N=C(C(F)(F)F)C=C2C2=CC(=NC=C2)Cl)=CC=1
C1=C(N2N=C(C(F)(F)F)C=C2C2=CC(=O)N(C(F)F)C=C2)C=CC(S(=O)(=O)N)=C1
CS(=O)(=O)C1C=CC(N2N=C(C(F)(F)F)C=C2C2=CC(=O)N(C(F)F)C=C2)=CC=1
C1=C(N2N=C(C(F)(F)F)C=C2C2=CC(=NC=C2)Cl)C=CC(S(=O)(=O)N)=C1
CC(C1=C(O)C(C(C)(C)C)=CC(C2SSC(=S)C=2)=C1)(C)C
CC(C1=C(OC)C(C(C)(C)C)=CC(C2SSC(=S)C=2)=C1)(C)C
COC1C=CC(C2OC(=O)C(=C(C3C=CC=CC=3)C=2)C2C=CC(S(=O)(=O)C)=CC=2)=CC=1
C=CCSSC=CCS(=O)CC=C
C1=C(C2OC3C(C(=O)C=2)=C(O)C=C(O)C=3)C=CC(O)=C1
CC1C2C(C3OC(=O)C(C3C(OC(=O)C)C1)=C)(C(=O)CC2)C
C1C=CC(CCOC(=O)C=CC2=CC(O)=C(O)C=C2)=CC=1
CC1C2C(C(=O)CC2O)(CC2C(OC(=O)C2=C)C1)C
CC1C2(C(C(C(CC2)C)(CC2C(O)=CC=C(O)C=2)C)CCC=1)C
C=C1C(OC2C1CC1C(C2)(C=CC(=O)C1=C)C)=O
C=C1C(OC2C3OC3(CCC=C(C(OC)=O)C(OC(=O)C)C(OC(=O)C3(OC3C)C)C12)C)=O
C=C1C(OC2C3OC3(C3OC3C=C(C(O)=O)C(OC(=O)C)C(OC(=O)C3(OC3C)C)C12)C)=O
CC1C2OC2C=C(C(OC)=O)C(O)C(OC(=O)C2(OC2C)C)C2C(OC(=O)C2=C)C=1
CC(=CCC1=C(O)C2C(=O)C3C(OC=2C=C1O)=CC(O)=C(O)C=3CC=C(C)C)C
C1C(O)=C(O)C(O)=CC=1C1OC2C(C(=O)C=1OC1OC(C(O)=O)C(O)C(O)C1O)=C(O)C=C(O)C=2
CC1CCC2C(OC(=O)C2=C)C2OC2(CCC=1)C
CC1C2(OC(=O)CC2)C(O)(C2OC(=O)C(C2CC1)=C)C
CC1OC(=O)C2C(O)=CC(O)=C(Cl)C=2CC(=O)C=CC=CC2OC2C1
CC(=CCC12OC3=C(C1(OC1=C(C2=O)C(O)=C(C(O)=C1)C1C(C(=O)C2=C(O)C=C(O)C=C2)C(C2=C(O)C=C(O)C=C2)CC(=C1)C)O)C=CC(O)=C3)C
CC1C2C(C3OC(O)(C4(C(OC(C34)C1)=O)C)C)(C(=O)C=C2)C
CC(C12OC1C1OC31C1(OC1CC1C3(CCC3C(OCC=31)=O)C)C2O)C
COC1C2OC(C3C=CC=CC=3)=CC(=O)C=2C(O)=CC=1O
COC1=C(O)C=C2OC3=C(C(OC)=C(O)C=C3)C(=O)C2=C1
C1C=C2C(=O)C3=C(OC2=CC=1)C(O)=C(O)C=C3
COC1C=CC(NC2N3C(=NC=2C2C=CC(S(=O)(=O)C)=CC=2)C=CC=C3)=CC=1
C1C=CC(NC2N3C(=NC=2C2N=CC=CC=2)C=CC=C3)=CC=1
CC(=O)C1C=C2OC(C3C=CC=CC=3)=CC(=O)C2=C(C(=O)C)C=1
CC1N=C(N=C(C2C=CC(S(=O)(=O)C)=CC=2)C=1)NC1CCCCC1
CS(=O)(=O)C1C=CC(C2NC(N=C(OCC(F)(F)F)C=2)=NC2CCCCC2)=CC=1
CC1C=CC(N(C2N=C(C(F)(F)F)C=C(N=2)C2C=CC(S(=O)(=O)C)=CC=2)C)=CC=1
CS(=O)(=O)C1C=CC(C2NC(N=C(C(F)(F)F)C=2)=NCC2CCOCC2)=CC=1
CS(=O)(=O)C1C=CC(C2NC(N=C(C(F)(F)F)C=2)=NC2CCOCC2)=CC=1
CS(=O)(=O)C1C=CC(C2NC(N=C(C(F)(F)F)C=2)=NCC2CCCCC2)=CC=1
C1CCC(N=C2N=C(C(F)(F)F)C=C(N2)C2C=CC(S(=O)(=O)N)=CC=2)CC1
CCCN=C1N=C(C(F)(F)F)C=C(N1)C1C=CC(S(=O)(=O)C)=CC=1
CS(=O)(=O)C1C=CC(C2NC(N=C(C(F)(F)F)C=2)=N)=CC=1
CS(=O)(=O)C1C=CC(C2NC(N=C(C(F)(F)F)C=2)=NCC2C=CC(F)=CC=2)=CC=1
CS(=O)(=O)C1C=CC(C2N=C(N=C(C(F)(F)F)C=2)NC2C=CC(F)=CC=2)=CC=1
CC1C=CC(NC2N=C(C(F)(F)F)C=C(N=2)C2C=CC(S(=O)(=O)C)=CC=2)=CC=1
CS(=O)(=O)C1C=CC(C2NC(N=C(C(F)(F)F)C=2)=NC2C=CC=CC=2)=CC=1
CS(=O)(=O)C1C=CC(C2N=C(OCC3CCCCCC3)N=C(C(F)(F)F)C=2)=CC=1
CS(=O)(=O)C1C=CC(C2N=C(OCC3CCCCC3)N=C(C(F)(F)F)C=2)=CC=1
CS(=O)(=O)C1C=CC(C2N=C(OCC3CCCC3)N=C(C(F)(F)F)C=2)=CC=1
CC(OC1N=C(C(F)(F)F)C=C(N=1)C1C=CC(S(=O)(=O)C)=CC=1)(C)C
CC(OC1N=C(C(F)(F)F)C=C(N=1)C1C=CC(S(=O)(=O)C)=CC=1)C
CS(=O)(=O)C1C=CC(C2C(=NC(=NC=2)CC2CCCCC2)C2C=CC(F)=CC=2)=CC=1
CN1C(CC2N=C(C(C3C=CC(S(=O)(=O)C)=CC=3)=CN=2)C2C=CC(F)=CC=2)=CC=C1
CS(=O)(=O)C1C=CC(C2C(=NC(NC3C=CC=CC=3)=NC=2)C2C=CC(F)=CC=2)=CC=1
CN(C1N=C(C(C2C=CC(S(=O)(=O)C)=CC=2)=CN=1)C1C=CC(F)=CC=1)C1C=CC=CC=1
CS(=O)(=O)C1C=CC(C2C(=NC(=NC=2)CC2C=CC=CC=2)C2C=CC(F)=CC=2)=CC=1
CS(=O)(=O)C1C=CC(C2C(=NC(=NC=2)CC2=C(F)C=C(F)C=C2)C2C=CC(F)=CC=2)=CC=1
CS(=O)(=O)C1C=CC(C2C(=NC(=NC=2)CC2C=CC(F)=CC=2)C2C=CC(F)=CC=2)=CC=1
CS(=O)(=O)C1C=CC(C2C(=NC(NC=2)=NCC2C=CC=CC=2)C2C=CC(F)=CC=2)=CC=1
CC(C1N=C(C(C2C=CC(S(=O)(=O)C)=CC=2)=CN=1)C1C=CC(F)=CC=1)C
CS(=O)(=O)C1C=CC(C2C(=NC(=NC=2)CCC2C=CC=CC=2)C2C=CC(F)=CC=2)=CC=1
CS(=O)(=O)C1C=CC(C2C(=NC(=NC=2)CC2N=CC=CC=2)C2C=CC(F)=CC=2)=CC=1
CS(=O)(=O)C1C=CC(C2C(=NC(=NC=2)C(O)C2C=CC=CC=2)C2C=CC(F)=CC=2)=CC=1
CS(=O)(=O)C1C=CC(C2C(=NC(=NC=2)CC2C(O)=CC=CC=2)C2C=CC(F)=CC=2)=CC=1
CS(=O)(=O)C1C=CC(C2C(=[N+]([O-])C(=NC=2)CC2C=CC=CC=2)C2C=CC(F)=CC=2)=CC=1
C1C(C2=CC(=O)N(C(F)F)C=C2)=CC(O)=C(C(O)=O)C=1
C1C(C2=CC(=O)N(C(F)F)C=C2)=CC(C(O)=O)=C(O)C=1
CC(O)=NS(=O)(=O)C1=C(C(O)=O)C=C(C2=CC(=O)N(C(F)F)C=C2)C=C1
CC(O)=NS(=O)(=O)C1=C(C(O)=O)C=CC(C2=CC(=O)N(C(F)F)C=C2)=C1
CS(=O)(=O)C1C=CC(N2N=C(C(F)(F)F)C=C2C2C=CC(CC(O)=O)=CC=2)=CC=1
C1=C(CC(O)=O)C=CC(C2N(N=C(C(F)(F)F)C=2)C2C=CC(S(=O)(=O)N)=CC=2)=C1
CC(OCON=[N+]([O-])N(CCOC(=O)CC1C=CC(C2N(N=C(C(F)(F)F)C=2)C2C=CC(S(=O)(=O)C)=CC=2)=CC=1)C)=O
CC(OCON=[N+]([O-])N(CCOC(=O)CC1C=CC(C2N(N=C(C(F)(F)F)C=2)C2C=CC(S(=O)(=O)N)=CC=2)=CC=1)C)=O
CC(OCON=[N+]([O-])N1C(COC(=O)CC2C=CC(C3N(N=C(C(F)(F)F)C=3)C3C=CC(S(=O)(=O)C)=CC=3)=CC=2)CCC1)=O
CC(OCON=[N+]([O-])N1C(COC(=O)CC2C=CC(C3N(N=C(C(F)(F)F)C=3)C3C=CC(S(=O)(=O)N)=CC=3)=CC=2)CCC1)=O
C1C=CC(C2C(OC(=O)C=2C2=CC3OCOC=3C=C2)=O)=CC=1
CSC1C=CC(C2C(OC(=O)C=2C2C=CC=CC=2)=O)=CC=1
CC(OC1C=CC(C2C(OC(=O)C=2C2C=CC(S(=O)(=O)C)=CC=2)=O)=CC=1)=O
CC(O)=NC1C=CC(C2C(OC(=O)C=2C2C=CC(SC)=CC=2)=O)=CC=1
C1C=CC(C2C(O)=NC(=O)C=2C2=CC(O)=C(O)C=C2)=CC=1
C1C=CC(C2C(O)=NC(=O)C=2C2C=C(O)C(O)=C(O)C=2)=CC=1
CSC1C=CC(C2C(=O)N=C(O)C=2C2C=CC=CC=2)=CC=1
CS(=O)(=O)C1C=CC(C2C(=O)N=C(O)C=2C2C=CC=CC=2)=CC=1
C1C=CC(C2C(O)=NC(=O)C=2C2C=CC(S(=O)(=O)N)=CC=2)=CC=1
CSC1C=CC(C2C(=O)N=C(O)C=2C2C=CC(O)=CC=2)=CC=1
CC(OC(=O)CC1=C(N(C(C2C=CC(S(=O)(=O)C)=CC=2)=C1)C1C=CC=CC=1)C)C
CC(OC(=O)CC1=C(N(C(C2C=CC(S(=O)(=O)C)=CC=2)=C1)C1C=C(F)C=CC=1)C)C
CC1N(C(C2C=CC(S(=O)(=O)C)=CC=2)=CC=1CC(O)=O)C1C=CC=CC=1
CC1N(C(C2C=CC(S(=O)(=O)C)=CC=2)=CC=1CC(O)=O)C1C=C(F)C=CC=1
C1=C(Br)C=CC(S2=NS(=O)(=O)C3=C2C=CC([N+](=O)[O-])=C3)=C1
CS(=O)(=O)C1C=CC(N2N=C(C(F)(F)F)C=C2C2CCN(CC2)CCCCO[N+](=O)[O-])=CC=1
C(CN1CCC(C2N(N=C(C(F)(F)F)C=2)C2C=CC(S(=O)(=O)N)=CC=2)CC1)CCO[N+](=O)[O-]
CS(=O)(=O)C1C=CC(N2N=C(C(F)(F)F)C=C2C2CCN(CC=2)CCCCO[N+](=O)[O-])=CC=1
C(CN1CCC(C2N(N=C(C(F)(F)F)C=2)C2C=CC(S(=O)(=O)N)=CC=2)=CC1)CCO[N+](=O)[O-]
CC(C(O)=O)C1C=CC(C2=CC(=O)N(C(F)F)C=C2)=CC=1
CC1C(C2=CC(=O)N(C(F)F)C=C2)=CC=CC=1CC(O)=O
CC(C(O)=O)C1C(C2=CC(=O)N(C(F)F)C=C2)=CC=CC=1
C1=C(CC(O)=O)C=CC(C2=CC(=O)N(C(F)F)C=C2)=C1
C1C=C(C2=CC(=O)N(C(F)F)C=C2)C=C(CC(O)=O)C=1
C1C=C(C(C2=CC(=O)N(C(F)F)C=C2)=CC=1)CC(O)=O
C1C=C2C(O)=C(NS(=O)(=O)C2=CC=1)C(=O)NC1C=CC(C2C=CC(Cl)=CC=2)=CC=1
C1C=C2C(O)=C(NS(=O)(=O)C2=CC=1)C(=O)NC1C=CC(OC2C=CC(Cl)=CC=2)=CC=1
C1C=C2C(O)=C(NS(=O)(=O)C2=CC=1)C(O)=NC1=CC(Cl)=C(C(=O)C2C=CC(Cl)=CC=2)C=C1
C1C=C2C(O)=C(NS(=O)(=O)C2=CC=1)C(O)=NC1C=C(C(=O)C2C=CC(Cl)=CC=2)C=CC=1
C1C=C2C(O)=C(NS(=O)(=O)C2=CC=1)C(=O)NC1C=CC(C2=CC(Cl)=CC=C2)=CC=1
C1C=CC(C2C=CC(NC(=O)C3NS(=O)(=O)C4C(C=3O)=CC=CC=4)=CC=2)=CC=1
C1C=C2C(O)=C(NS(=O)(=O)C2=CC=1)C(=O)NC1C=CC(C2=C(Cl)C(Cl)=CC=C2)=CC=1
CC1=C(C(C2C=CC(NC(=O)C3NS(=O)(=O)C4C(C=3O)=CC=CC=4)=CC=2)=CC=C1)C
C1C=C2C(O)=C(NS(=O)(=O)C2=CC=1)C(O)=NC1=CN=C(C2=CC(Cl)=C(Cl)C=C2)C=C1
C1C=C(Cl)C(NC2C(=NS(=O)(=O)C(F)(F)F)C=CNC=2)=CC=1
C1C=C(NC2C(=NS(=O)(=O)C(F)(F)F)C=CNC=2)C=C(Cl)C=1
C1=C(Cl)C=CC(NC2C(=NS(=O)(=O)C(F)(F)F)C=CNC=2)=C1
C1=C(Br)C=CC(NC2C(=NS(=O)(=O)C(F)(F)F)C=CNC=2)=C1
CC1C(NC2C(=NS(=O)(=O)C(F)(F)F)C=CNC=2)=CC=CC=1
CC1=CC(NC2C(=NS(=O)(=O)C(F)(F)F)C=CNC=2)=CC=C1
CC1C=CC(NC2C(=NS(=O)(=O)C(F)(F)F)C=CNC=2)=CC=1
CCC1C(NC2C(=NS(=O)(=O)C(F)(F)F)C=CNC=2)=CC=CC=1
CCC1=CC(NC2C(=NS(=O)(=O)C(F)(F)F)C=CNC=2)=CC=C1
CCC1C=CC(NC2C(=NS(=O)(=O)C(F)(F)F)C=CNC=2)=CC=1
COC1C(NC2C(=NS(=O)(=O)C(F)(F)F)C=CNC=2)=CC=CC=1
COC1C=C(NC2C(=NS(=O)(=O)C(F)(F)F)C=CNC=2)C=CC=1
COC1C=CC(NC2C(=NS(=O)(=O)C(F)(F)F)C=CNC=2)=CC=1
CS(=O)(=O)N=C1C(NC2C=CC=CC=2)=CNC=C1
CS(=O)(=O)N=C1C(NC2C(Cl)=CC=CC=2)=CNC=C1
CS(=O)(=O)N=C1C(NC2C=C(Cl)C=CC=2)=CNC=C1
CS(=O)(=O)N=C1C(NC2C=CC(Cl)=CC=2)=CNC=C1
CS(=O)(=O)N=C1C(NC2C=C(Br)C=CC=2)=CNC=C1
CS(=O)(=O)N=C1C(NC2C=CC(Br)=CC=2)=CNC=C1
CC1C(NC2C(=NS(=O)(=O)C)C=CNC=2)=CC=CC=1
CC1=CC(NC2C(=NS(=O)(=O)C)C=CNC=2)=CC=C1
CC1C=CC(NC2C(=NS(=O)(=O)C)C=CNC=2)=CC=1
CCC1C=CC(NC2C(=NS(=O)(=O)C)C=CNC=2)=CC=1
COC1C=CC(NC2C(=NS(=O)(=O)C)C=CNC=2)=CC=1
C1CC(NC2C(=NS(=O)(=O)C(F)(F)F)C=CNC=2)CC1
C1CCC(NC2C(=NS(=O)(=O)C(F)(F)F)C=CNC=2)CC1
CS(=O)(=O)N=C1C(NC2CCCCC2)=CNC=C1
C1CCC(NC2C(=NS(=O)(=O)C(F)(F)F)C=CNC=2)CCC1
CS(=O)(=O)N=C1C(NC2CCCCCC2)=CNC=C1
C1C=CC(NC2C(=NS(=O)(=O)CCC(F)(F)F)C=CNC=2)=CC=1
C1=CN(C(F)F)C(=O)C(CC(O)=O)=C1
C1C(CC(O)=O)=CC(=O)N(C(F)F)C=1
C1C(=CN(C(F)F)C(=O)C=1)CC(O)=O
CC(C(O)=O)C1C(=O)N(C(F)F)C=CC=1
CC(C(O)=O)C1=CC(=O)N(C(F)F)C=C1
CC(C(O)=O)C1=CN(C(F)F)C(=O)C=C1
COC1=CC2=C(N(C(=O)C3C=CC=CC=3)C3=C2CNCC3)C=C1
COC1=CC2=C(N(C(=O)C3C=CC=CC=3)C3=C2CN(CC3)CCCOC2C=C(F)C=C(C3(OC)CCOCC3)C=2)C=C1
COC1=CC2=C(N(C(=O)C3C=CC(F)=CC=3)C3=C2CN(CC3)CCCOC2C=C(F)C=C(C3(OC)CCOCC3)C=2)C=C1
COC1=CC2=C(N(C(=O)C3C(Cl)=CC(Cl)=CC=3Cl)C3=C2CN(CC3)CCCOC2C=C(F)C=C(C3(OC)CCOCC3)C=2)C=C1
COC1=CC2=C(N(C(=O)C3C=CC(Br)=CC=3)C3=C2CN(CC3)CCCOC2C=C(F)C=C(C3(OC)CCOCC3)C=2)C=C1
CC1OC(OC2C(O)C(O)C(OC2CO)OCC2OC(OC(=O)C34C(C5C(C6(C(C7(C(C(C(OC8OCC(O)C(O)C8OC8OC(C(O)C(OC9OCC(OC%10OC(C(OC%11OC(C(O)C(OC%12OC(C(O)C(O)C%12O)COC%12OC(C(O)C(O)C%12OC%12OC(C(O)C(O)C%12O)CO)C)C%11OC(=O)C=CC%11=CC(O)=C(OC)C=C%11)CO)C(O)C%10O)CO)C(O)C9O)C8O)C)CC7)(CO)C)CC6)C)CC=5)C)(CC3)C)CC(CC4)(C)C)C(O)C(O)C2O)C(O)C(O)C1O
CC1OC(OCC2OC(OC3C(OC(=O)C=CC4=CC(O)=C(OC)C=C4)C(OC4C(O)C(O)C(OC5C(O)C(O)C(OC6C(O)C(OC7C(OC8C(C9C(C%10C(C%11(C(C%12C(C(OC%13OC(C(O)C(O)C%13O)COC%13OC(C(OC%14OC(C(O)C(O)C%14O)C)C(O)C%13O)CO)=O)(CC%11)CCC(C%12)(C)C)=CC%10)C)(CC9)C)(CC8)C)(CO)C)OCC(O)C7O)OC(C6O)C)OC5)OC4CO)OC(C3O)CO)C(O)C(O)C2OC2OC(C(O)C(O)C2O)CO)C(O)C(O)C1O
CC1OC(OC2C(O)C(O)C(OC2CO)OCC2OC(OC(=O)C34C(C5C(C6(C(C7(C(C(C(OC8OCC(O)C(O)C8OC8OC(C(O)C(OC9OCC(OC%10OC(C(OC%11OC(C(O)C(OC(=O)C=CC%12=CC(O)=C(OC)C=C%12)C%11O)CO)C(O)C%10O)CO)C(O)C9O)C8O)C)CC7)(CO)C)CC6)C)CC=5)C)(CC3)C)CC(CC4)(C)C)C(O)C(O)C2O)C(O)C(O)C1O
CC1OC(OC2C(O)C(O)C(OC2CO)OCC2OC(OC(=O)C34C(C5C(C6(C(C7(C(C(C(OC8OCC(O)C(O)C8OC8OC(C(O)C(OC9OCC(OC%10OC(C(OC%11OC(C(O)C(O)C%11O)COC(=O)C=CC%11=CC(O)=C(OC)C=C%11)C(O)C%10O)CO)C(O)C9O)C8O)C)CC7)(CO)C)CC6)C)CC=5)C)(CC3)C)CC(CC4)(C)C)C(O)C(O)C2O)C(O)C(O)C1O
CC1OC(OC2C(O)C(O)C(OC2CO)OCC2OC(OC(=O)C34C(C5C(C6(C(C7(C(C(C(OC8OCC(O)C(O)C8OC8OC(C(O)C(OC9OCC(OC%10OC(C(OC%11OC(C(O)C(O)C%11O)COC(=O)C=CC%11=CC(O)=C(OC)C=C%11)C(O)C%10O)CO)C(O)C9O)C8O)C)CC7)(C)C)CC6)C)CC=5)C)(CC3)C)CC(CC4)(C)C)C(O)C(O)C2O)C(O)C(O)C1O
CC1OC(OC2C(O)C(O)C(OC2CO)OCC2OC(OC(=O)C34C(C5C(C6(C(C7(C(C(C(OC8OCC(O)C(O)C8OC8OC(C(O)C(OC9OCC(OC%10OC(C(OC%11OC(C(O)C(OC%12OC(C(O)C(O)C%12O)CO)C%11OC(=O)C=CC%11=CC(O)=C(OC)C=C%11)CO)C(O)C%10O)CO)C(O)C9O)C8O)C)CC7)(CO)C)CC6)C)CC=5)C)(CC3)C)CC(CC4)(C)C)C(O)C(O)C2O)C(O)C(O)C1O
CC1OC(OC2C(O)C(O)C(OC2CO)OCC2OC(OC(=O)C34C(C5C(C6(C(C7(C(C(C(OC8OCC(O)C(O)C8OC8OC(C(O)C(OC9OCC(OC%10OC(C(OC%11OC(C(O)C(OC(=O)C=CC%12=CC(O)=C(OC)C=C%12)C%11O)CO)C(O)C%10O)CO)C(O)C9O)C8O)C)CC7)(C)C)CC6)C)CC=5)C)(CC3)C)CC(CC4)(C)C)C(O)C(O)C2O)C(O)C(O)C1O
CC1OC(OC2C(O)C(O)C(OC2CO)OCC2OC(OC(=O)C34C(C5C(C6(C(C7(C(C(C(OC8OCC(O)C(O)C8OC8OC(C(O)C(OC9OCC(OC%10OC(C(OC%11OC(C(O)C(O)C%11OC(=O)C=CC%11=CC(O)=C(OC)C=C%11)CO)C(O)C%10O)CO)C(O)C9O)C8O)C)CC7)(C)C)CC6)C)CC=5)C)(CC3)C)CC(CC4)(C)C)C(O)C(O)C2O)C(O)C(O)C1O
CC1OC(OCC2OC(OC3C(OC(=O)C=CC4=CC(O)=C(OC)C=C4)C(OC4C(O)C(O)C(OC5C(O)C(O)C(OC6C(O)C(OC7C(OC8C(C9C(C%10C(C%11(C(C%12C(C(OC%13OC(C(O)C(O)C%13O)COC%13OC(C(OC%14OC(C(O)C(O)C%14O)C)C(O)C%13O)CO)=O)(CC%11)CCC(C%12)(C)C)=CC%10)C)(CC9)C)(CC8)C)(CO)C)OCC(O)C7O)OC(C6O)C)OC5)OC4CO)OC(C3O)CO)C(O)C(O)C2O)C(O)C(O)C1O
CC1OC(OCC2OC(OC3C(OC(=O)C=CC4=CC(O)=C(OC)C=C4)C(OC4C(O)C(O)C(OC5C(O)C(O)C(OC6C(O)C(OC7C(OC8C(C9C(C%10C(C%11(C(C%12C(C(OC%13OC(C(O)C(O)C%13O)COC%13OC(C(OC%14OC(C(O)C(O)C%14O)C)C(O)C%13O)CO)=O)(CC%11)CCC(C%12)(C)C)=CC%10)C)(CC9)C)(CC8)C)(C)C)OCC(O)C7O)OC(C6O)C)OC5)OC4CO)OC(C3O)CO)C(O)C(O)C2O)C(O)C(O)C1O
CC1OC(OC2C(O)C(O)C(OC2CO)OCC2OC(OC(=O)C34C(C5C(C6(C(C7(C(C(C(OC8OCC(O)C(O)C8OC8OC(C(O)C(OC9OCC(OC%10OC(C(OC%11OC(C(O)C(OC%12OC(C(O)C(O)C%12O)COC%12OC(C(O)C(O)C%12OC%12OC(C(O)C(O)C%12O)CO)C)C%11OC(=O)C=CC%11=CC(O)=C(OC)C=C%11)CO)C(O)C%10O)CO)C(O)C9O)C8O)C)CC7)(C)C)CC6)C)CC=5)C)(CC3)C)CC(CC4)(C)C)C(O)C(O)C2O)C(O)C(O)C1O
C1=C(C2N(N=C(C(F)(F)F)C=2)C2C=CC(S(=O)(=O)N)=CC=2)C=CC([N+]([O-])=NO)=C1
CON=[N+]([O-])C1C=CC(C2N(N=C(C(F)(F)F)C=2)C2C=CC(S(=O)(=O)C)=CC=2)=CC=1
CON=[N+]([O-])C1C=CC(C2N(N=C(C(F)(F)F)C=2)C2C=CC(S(=O)(=O)N)=CC=2)=CC=1
CC(OC(ON=[N+]([O-])C1C=CC(C2N(N=C(C(F)(F)F)C=2)C2C=CC(S(=O)(=O)C)=CC=2)=CC=1)C)=O
CC(OC(ON=[N+]([O-])C1C=CC(C2N(N=C(C(F)(F)F)C=2)C2C=CC(S(=O)(=O)N)=CC=2)=CC=1)C)=O
CCCCC(=C(C1C=CC(O)=CC=1)C1C=CC=CC=1)C1C=CC(S(=O)(=O)C)=CC=1
CCC(=C(C1C=CC(OC)=CC=1)C1C=CC=CC=1)C1C=CC(S(=O)(=O)C)=CC=1
CCCCC(=C(C1C=CC(OC)=CC=1)C1C=CC=CC=1)C1C=CC(S(=O)(=O)C)=CC=1
CCCCC(=C(C1C=CC(OCCF)=CC=1)C1C=CC=CC=1)C1C=CC(S(=O)(=O)C)=CC=1
CCC(=C(C1C=CC=CC=1)C1C=CC=CC=1)C1C=CC(S(=O)(=O)C)=CC=1
C1C=C(C(O)=O)C(N=CC2C(=O)C3C(OC=2)=CC=CC=3)=CC=1
CC1=CC(N=CC2C(=O)C3C(OC=2)=CC=CC=3)=CC=C1
CC1N(C2=C(C=1CC(O)=O)C=C(OC)C=C2)CC1=CC(=O)N(C(F)F)C=C1
CC(C(O)=O)C1=C(Br)C=C(CC2C(O)CCC2)C=C1
CC(C(O)=O)C1C=CC(CC2C(O)CCC2)=CC=1
CC(C(O)=O)C1=C(F)C=C(CC2C(O)CCC2)C=C1
CC(C(O)=O)C1=C(F)C=C(CC2C(O)CCC2)C=C1
CC(C(O)=O)C1=C(Br)C=C(CC2C(O)CCC2)C=C1
C1=C(C(=O)O)C(OC2=C1C=C(Cl)C(Cl)=C2)C(F)(F)F
C1C(Cl)=C2C(OC(C(F)(F)F)C(C(=O)O)=C2)=CC=1Cl
C1C(Cl)=C2C(OC(C(F)(F)F)C(C(=O)O)=C2)=C(Cl)C=1
C1=C(C(=O)O)C(OC2=C1C(Cl)=C(Cl)C(Cl)=C2)C(F)(F)F
C1=C(C(=O)O)C(OC2C(Cl)=C(Cl)C(Cl)=CC1=2)C(F)(F)F
C=CC1=C2OC(C(F)(F)F)C(C(O)=O)=CC2=CC(Cl)=C1
C#CC1=C2OC(C(F)(F)F)C(C(O)=O)=CC2=CC(Cl)=C1
C1C=CC(C#CC2=C3OC(C(F)(F)F)C(C(O)=O)=CC3=CC(Cl)=C2)=CC=1
C(C1C=CC(S(=O)(=O)N)=CC=1)#CC1=C2OC(C(F)(F)F)C(C(O)=O)=CC2=CC(Cl)=C1
CC1=CC2=C(OC(C(F)(F)F)C(C(=O)O)=C2)C=C1
C1C(C=O)=CC2=C(OC(C(F)(F)F)C(C(=O)O)=C2)C=1
C1=C(OC(F)(F)F)C=C2C(OC(C(F)(F)F)C(C(O)=O)=C2)=C1
COC1C=C2C(OC(C(F)(F)F)C(C(O)=O)=C2)=CC=1
C#CC1=CC2=C(OC(C(F)(F)F)C(C(=O)O)=C2)C=C1
CCC1=CC2=C(OC(C(F)(F)F)C(C(=O)O)=C2)C=C1
C1C(C#N)=CC2=C(OC(C(F)(F)F)C(C(=O)O)=C2)C=1
C1=C(C(F)(F)F)C=C2C(OC(C(F)(F)F)C(C(O)=O)=C2)=C1
CC1=C2OC(C(F)(F)F)C(C(O)=O)=CC2=CC(Cl)=C1
CC1C=C(Cl)C2OC(C(F)(F)F)C(C(=O)O)=CC=2C=1
COC1=CC(Cl)=C2OC(C(F)(F)F)C(C(O)=O)=CC2=C1
CC1C=C(OC)C2OC(C(F)(F)F)C(C(=O)O)=CC=2C=1
C#CC1C=C(Cl)C2OC(C(F)(F)F)C(C(=O)O)=CC=2C=1
CCC1=CC2=C(OC(C(F)(F)F)C(C(=O)O)=C2)C(=C1)C
CC1=C2OC(C(F)(F)F)C(C(O)=O)=CC2=CC(OC(F)(F)F)=C1
CCC1=C2OC(C(F)(F)F)C(C(O)=O)=CC2=CC(OC(F)(F)F)=C1
CCCC1=C2OC(C(F)(F)F)C(C(O)=O)=CC2=CC(OC(F)(F)F)=C1
COC1=C2OC(C(F)(F)F)C(C(O)=O)=CC2=CC(OC(F)(F)F)=C1
CC1C2OC(C(F)(F)F)C(C(=O)O)=CC=2C(=C(Cl)C=1)C
CC1C(Cl)=C(C2=C(OC(C(F)(F)F)C(C(=O)O)=C2)C=1)C
CC1C(Cl)=CC2=C(OC(C(F)(F)F)C(C(=O)O)=C2)C=1C
CC1C(Cl)=CC2=C(OC(C(F)(F)F)C(C(=O)O)=C2)C=1C
CC1C(Cl)=CC2=C(OC(C(F)(F)F)C(C(=O)O)=C2)C=1C
CC1C(Cl)=C(C2=C(OC(C(F)(F)F)C(C(=O)O)=C2)C=1)C
CC1C(Cl)=C(C2=C(OC(C(F)(F)F)C(C(=O)O)=C2)C=1)C
CC1C=C2C(OC(C(F)(F)F)C(C(O)=O)=C2)=C(C=1)C
CC1=C2OC(C(F)(F)F)C(C(O)=O)=CC2=CC(OC(F)(F)F)=C1
CC1=C2OC(C(F)(F)F)C(C(O)=O)=CC2=CC(OC(F)(F)F)=C1
CCC1=C2OC(C(F)(F)F)C(C(O)=O)=CC2=CC(OC(F)(F)F)=C1
CCC1=C2OC(C(F)(F)F)C(C(O)=O)=CC2=CC(OC(F)(F)F)=C1
CCCC1=C2OC(C(F)(F)F)C(C(O)=O)=CC2=CC(OC(F)(F)F)=C1
CCCC1=C2OC(C(F)(F)F)C(C(O)=O)=CC2=CC(OC(F)(F)F)=C1
CC1C=CC(C2N(N=C(C3C=CC(S(=O)(=O)C)=CC=3)C2)C(S)=N)=CC=1
CS(=O)(=O)C1C=CC(C2=NN(C(S)=N)C(C3C=CC(Cl)=CC=3)C2)=CC=1
CS(=O)(=O)C1C=CC(C2=NN(C(S)=N)C(C3C=CC=CC=3)C2)=CC=1
CC(=O)N1N=C(C2C=CC(S(=O)(=O)C)=CC=2)CC1C1C(OCC2C=CC=CC=2)=CC=CC=1
CC(=O)N1N=C(C2C=CC(S(=O)(=O)C)=CC=2)CC1C1C=CC(OC)=CC=1
CC(=O)N1N=C(C2C=CC(S(=O)(=O)C)=CC=2)CC1C1C=CC(C(F)(F)F)=CC=1
CC1C=CC(C2N(N=C(C3C=CC(S(=O)(=O)C)=CC=3)C2)C(=O)C)=CC=1
CC(=O)N1N=C(C2C=CC(S(=O)(=O)C)=CC=2)CC1C1C=CC(F)=CC=1
CC(=O)N1N=C(C2C=CC(S(=O)(=O)C)=CC=2)CC1C1C=CC(Cl)=CC=1
CC1C=CC(C2=NN(C3C=CC=CC=3)C=C2C2SCC(N2)C(O)=O)=CC=1
C1C=CC(C2=NN(C3C=CC=CC=3)C=C2C2SCC(N2)C(O)=N)=CC=1
CC1C=CC(C2=NN(C3C=CC=CC=3)C=C2C2SCC(N2)C(O)=N)=CC=1
CC1=C(Cl)C=CC2OC(C(F)(F)F)C(C(=O)O)=CC1=2
CCC1=C(Cl)C=CC2OC(C(F)(F)F)C(C(=O)O)=CC1=2
C1C(Cl)=C(N)C2=C(OC(C(F)(F)F)C(C(=O)O)=C2)C=1
C1C=CC(OC2=C(Cl)C=CC3OC(C(F)(F)F)C(C(=O)O)=CC=32)=CC=1
C1C=CC(SC2=C(Cl)C=CC3OC(C(F)(F)F)C(C(=O)O)=CC=32)=CC=1
C1C=CC(C2=C(Cl)C=CC3OC(C(F)(F)F)C(C(=O)O)=CC=32)=CC=1
CC1C(C2=C(Cl)C=CC3OC(C(F)(F)F)C(C(=O)O)=CC=32)=CC=CC=1
CCC(COC1C(Cl)=CC2=C(OC(C(F)(F)F)C(C(=O)O)=C2)C=1)CC
CCN(CC1C(Cl)=CC2=C(OC(C(F)(F)F)C(C(=O)O)=C2)C=1)C
CC(N(CC1C(Cl)=CC2=C(OC(C(F)(F)F)C(C(=O)O)=C2)C=1)C)C
CC1N(C(CC1)C)CC1C(Cl)=CC2=C(OC(C(F)(F)F)C(C(=O)O)=C2)C=1
CC(N(C1C(Cl)=CC2=C(OC(C(F)(F)F)C(C(=O)O)=C2)C=1)C(C)C)C
CC1N(C(CCC1)C)CC1C(Cl)=CC2=C(OC(C(F)(F)F)C(C(=O)O)=C2)C=1
CC(C1C(Cl)=CC2=C(OC(C(F)(F)F)C(C(=O)O)=C2)C=1)C
CC(C1C(Cl)=CC2=C(OC(C(F)(F)F)C(C(=O)O)=C2)C=1)(C)C
CCCC1C(Cl)=CC2=C(OC(C(F)(F)F)C(C(=O)O)=C2)C=1
CC(CC1C(Cl)=CC2=C(OC(C(F)(F)F)C(C(=O)O)=C2)C=1)C
CC(CCC1C(Cl)=CC2=C(OC(C(F)(F)F)C(C(=O)O)=C2)C=1)C
CC(CSC1C(Cl)=CC2=C(OC(C(F)(F)F)C(C(=O)O)=C2)C=1)C
CC(CN(C1C(Cl)=CC2=C(OC(C(F)(F)F)C(C(=O)O)=C2)C=1)C)C
CC(C1C(Cl)=CC2=C(OC(C(F)(F)F)C(C(=O)O)=C2)C=1)(C)C
CC(C1C(Cl)=CC2=C(OC(C(F)(F)F)C(C(=O)O)=C2)C=1)(C)C
CCCC1C(Cl)=CC2=C(OC(C(F)(F)F)C(C(=O)O)=C2)C=1
CCCC1C(Cl)=CC2=C(OC(C(F)(F)F)C(C(=O)O)=C2)C=1
CC(CC1C(Cl)=CC2=C(OC(C(F)(F)F)C(C(=O)O)=C2)C=1)C
CC(CC1C(Cl)=CC2=C(OC(C(F)(F)F)C(C(=O)O)=C2)C=1)C
CC(CSC1C(Cl)=CC2=C(OC(C(F)(F)F)C(C(=O)O)=C2)C=1)C
CC(CSC1C(Cl)=CC2=C(OC(C(F)(F)F)C(C(=O)O)=C2)C=1)C
CC(CN(C1C(Cl)=CC2=C(OC(C(F)(F)F)C(C(=O)O)=C2)C=1)C)C
CC(CN(C1C(Cl)=CC2=C(OC(C(F)(F)F)C(C(=O)O)=C2)C=1)C)C
CC(CCC1C(Cl)=CC2=C(OC(C(F)(F)F)C(C(=O)O)=C2)C=1)C
CC(CCC1C(Cl)=CC2=C(OC(C(F)(F)F)C(C(=O)O)=C2)C=1)C
CS(=O)(=O)C1C=CC(C2=C3OC(C(F)(F)F)C(C(O)=O)=CC3=CC(Cl)=C2)=CC=1
C1=C(C2=C3OC(C(F)(F)F)C(C(O)=O)=CC3=CC(Cl)=C2)C=CC(N)=C1
CS(=O)(=O)NC1C=CC(C2=C3OC(C(F)(F)F)C(C(O)=O)=CC3=CC(Cl)=C2)=CC=1
C1=C(CO)C=CC(C2=C3OC(C(F)(F)F)C(C(O)=O)=CC3=CC(Cl)=C2)=C1
C1=C(C2=C3OC(C(F)(F)F)C(C(O)=O)=CC3=CC(Cl)=C2)C=CC(O)=C1
C1=C(C2=C3OC(C(F)(F)F)C(C(O)=O)=CC3=CC(Cl)=C2)C=CC(Cl)=C1
CC1C=CC(C2=C3OC(C(F)(F)F)C(C(O)=O)=CC3=CC(Cl)=C2)=CC=1
CCC1C=CC(C2=C3OC(C(F)(F)F)C(C(O)=O)=CC3=CC(Cl)=C2)=CC=1
CCOC1C=CC(C2=C3OC(C(F)(F)F)C(C(O)=O)=CC3=CC(Cl)=C2)=CC=1
CCSC1C=CC(C2=C3OC(C(F)(F)F)C(C(O)=O)=CC3=CC(Cl)=C2)=CC=1
CC(CC1C=CC(C2=C3OC(C(F)(F)F)C(C(O)=O)=CC3=CC(Cl)=C2)=CC=1)C
CC1=C(F)C=C(C2=C3OC(C(F)(F)F)C(C(O)=O)=CC3=CC(Cl)=C2)C=C1
CC1C(OC)=CC=C(C2=C3OC(C(F)(F)F)C(C(O)=O)=CC3=CC(Cl)=C2)C=1
CC1C=CC(N2N=NN=C2C2C=CC(S(=O)(=O)C)=CC=2)=CC=1
COC1C=CC(N2N=NN=C2C2C=CC(S(=O)(=O)C)=CC=2)=CC=1
CS(=O)(=O)C1C=CC(C2N(NNN=2)C2C=CC(F)=CC=2)=CC=1
CC1OC2C(=C(O)C(OC)=C(OC)C=2)C(=O)C=1
CC1OC2C(=C(O)C=C(OC)C=2)C(=O)C=1
C=CCOC1C(OC)=C(OC)C=C2OC(=CC(=O)C2=1)C
CC(=CCOC1C(OC)=C(OC)C=C2OC(=CC(=O)C2=1)C)C
CC1OC2C(=C(O)C(O)=C(OC)C=2)C(=O)C=1
CC1OC2=C(C(O)=C(O)C(O)=C2)C(=O)C=1
C=CCOC1C(O)=C2C(OC(=CC2=O)C)=CC=1OC
CC(=CCOC1C(O)=C2C(OC(=CC2=O)C)=CC=1OC)C
C=CCOC1=C(OCC=C)C(O)=C2C(OC(=CC2=O)C)=C1
CC(=CCOC1=C(OCC=C(C)C)C(O)=C2C(OC(=CC2=O)C)=C1)C
CC1OC2C(Cl)=C(OC)C(OC)=C(O)C=2C(=O)C=1
CC1OC2C(Br)=C(OC)C(OC)=C(O)C=2C(=O)C=1
COC1=C(O)C=CC(=C1)C=CC(O)=CC(=O)C=CC1=CC(OC)=C(O)C=C1
CC1N(C(=O)C2C=CC(Cl)=CC=2)C2=C(C=1CC(OCCS(=O)(=O)NO)=O)C=C(OC)C=C2
CC(C(OCCS(=O)(=O)NO)=O)C1=CC2C(=CC(OC)=CC=2)C=C1
CC(CC1C=CC(C(C(OCCS(=O)(=O)NO)=O)C)=CC=1)C
CC(CC1C=CC(C(C(OCCS(=O)(=O)NOC)=O)C)=CC=1)C
CS(=O)(=O)C1C=CC(N2N=C(CN=C(O)NC3C=CC(OC(F)(F)F)=CC=3)C=C2C2C=CC=CC=2)=CC=1
CS(=O)(=O)C1C=CC(N2N=C(CN=C(O)NC3C=C(C(F)(F)F)C=CC=3)C=C2C2C=CC=CC=2)=CC=1
C1C=CC(C2N(N=C(CN=C(O)NC3C=C(C(F)(F)F)C=CC=3)C=2)C2C=CC(S(=O)(=O)N)=CC=2)=CC=1
C1C=CC(C2N(NC(=NC(O)=NC3C=C(C(F)(F)F)C=CC=3)C=2)C2C=CC(S(=O)(=O)N)=CC=2)=CC=1
C1C=CC(C2N(N=C(C=2)CCN=C(O)NC2C=C(C(F)(F)F)C=CC=2)C2C=CC(S(=O)(=O)N)=CC=2)=CC=1
C1C=CC(C2N(N=C(C=2)CCCN=C(O)NC2C=C(C(F)(F)F)C=CC=2)C2C=CC(S(=O)(=O)N)=CC=2)=CC=1
CS(=O)(=O)C1C=CC(N2N=C(C=C2C2C=CC=CC=2)CCCN=C(O)NC2C=C(C(F)(F)F)C=CC=2)=CC=1
CC1C=CC(C2N(N=C(C=2)CCCN=C(O)NC2C=C(C(F)(F)F)C=CC=2)C2C=CC(S(=O)(=O)N)=CC=2)=CC=1
C1C=CC(C2N(N=C(C=2)CCCN=C(O)NC23CC4CC(C2)CC(C3)C4)C2C=CC(S(=O)(=O)N)=CC=2)=CC=1
C1CCC(NC(O)=NCCCC2=NN(C(C3C=CC=CC=3)=C2)C2C=CC(S(=O)(=O)N)=CC=2)CCC1
C1C=CC(C2N(N=C(C=2)CCCN=C(O)NC2C=CC(Cl)=CC=2)C2C=CC(S(=O)(=O)N)=CC=2)=CC=1
C1C=CC(C2N(N=C(C=2)CCCN=C(O)NC2C=CC(C(F)(F)F)=CC=2)C2C=CC(S(=O)(=O)N)=CC=2)=CC=1
C1C=CC(C2N(N=C(C=2)CCCN=C(O)NC2C=CC(OC(F)(F)F)=CC=2)C2C=CC(S(=O)(=O)N)=CC=2)=CC=1
CC(=CCC1=C(OC2=C(C1=O)C(O)=C1C(OC(C=C1)(C)C)=C2)C1=C(O)C=C(O)C=C1)C
C1CN(CCOC2C=CC(OC3C=CC([N+](=O)[O-])=CC=3)=CC=2)CC1
C1C=C(OC2C=CC(OCCN3CCCC3)=CC=2)N=CC=1
C1CN(CCOC2C=CC(OC3NC=CNC=3)=CC=2)CC1
C1CN(CCOC2C=CC(OC3C=CC(N)=CC=3)=CC=2)CC1
CN(S(=O)(=O)C)C1C(OC2C=CC(OCCN3CCCC3)=CC=2)=CC=CC=1
C1CN(CCOC2C=CC(OC3C=C([N+](=O)[O-])C=CC=3)=CC=2)CC1
C1CN(CCOC2C=CC(OC3C=CC(Cl)=CC=3)=CC=2)CC1
C1CN(CCOC2C=CC(OC3C=CC(Br)=CC=3)=CC=2)CC1
CC(OCON=[N+]([O-])N1C(C(OCC2C=CC(C3C(OCC=3C3C=CC(S(=O)(=O)C)=CC=3)=O)=CC=2)=O)CCC1)=O
CS(=O)(=O)C1C=CC(C2=C(C(OC2)=O)C2C=CC(CO)=CC=2)=CC=1
CC(C(O)=O)C1C=CC(CC2C(O)CCC2)=CC=1
CC1(O)C(C(O)(C(O)C1)CC=O)C=O
CN=S(=O)(C1C=CC(C2=C(C(OC2)=O)C2C=CC=CC=2)=CC=1)C
C1C=C(C(=O)C2C=CC(Br)=CC=2)C(N)=C(CC(O)=O)C=1
CCCCCCCCC1C=CC(O)=CC=1
C1C(N=C(O)C2=C(O)C(Cl)=CC(Cl)=C2)=CC(Cl)=C(Cl)C=1
C(C1C(O)=C(Cl)C=C(Cl)C=1Cl)C1C(O)=C(Cl)C=C(Cl)C=1Cl
CC1=C(NC(=O)C2=C(O)C(I)=CC(I)=C2)C=C(Cl)C(C(C2C=CC(Cl)=CC=2)C#N)=C1
C1C=CC(C(N2C=NC=C2)(C2C(Cl)=CC=CC=2)C2C=CC=CC=2)=CC=1
C1C=C2NC3C(SC2=CC=1)=CC=CC=3
C1C=CC(NN)=CC=1
C1C=C(NC2N=CC=CC=2C(O)=O)C=C(C(F)(F)F)C=1
CC1=C(C(NC2C(C(O)=O)=CC=CC=2)=CC=C1)C
C1C(=C(Cl)C=C(Cl)C=1)COC(C1=C(Cl)C=C(Cl)C=C1)CN1C=NC=C1
C1C=CC(COC2C=CC(O)=CC=2)=CC=1
C1C=CC(NC2C=CC(NC3C=CC=CC=3)=CC=2)=CC=1
C1C=CC(C(=O)C2N3C(C(C(O)=O)CC3)=CC=2)=CC=1
C1=CSC(C(=O)C2=C(O)N(C(O)=N)C3=C2C=C(Cl)C=C3)=C1
C1C=CC(S(=O)(=O)N=C(O)C2=CN=CC=C2)=CC=1
C1C=NC=C(C(O)=NS(=O)(=O)C2C=CC(F)=CC=2)C=1
C1C=NC=C(C(O)=NS(=O)(=O)C2C=CC(Cl)=CC=2)C=1
C1C=NC=C(C(O)=NS(=O)(=O)C2C=CC(Br)=CC=2)C=1
CC1C=CC(S(=O)(=O)N=C(O)C2=CN=CC=C2)=CC=1
C1C=CC(S(=O)(=O)N=C(O)C2C=NC=C(C(O)=NS(=O)(=O)C3C=CC=CC=3)C=2)=CC=1
C1=C(F)C=CC(S(=O)(=O)N=C(O)C2C=NC=C(C(O)=NS(=O)(=O)C3C=CC(F)=CC=3)C=2)=C1
C1=C(Cl)C=CC(S(=O)(=O)N=C(O)C2C=NC=C(C(O)=NS(=O)(=O)C3C=CC(Cl)=CC=3)C=2)=C1
C1=C(Br)C=CC(S(=O)(=O)N=C(O)C2C=NC=C(C(O)=NS(=O)(=O)C3C=CC(Br)=CC=3)C=2)=C1
CC1C=CC(S(=O)(=O)N=C(O)C2C=NC=C(C(O)=NS(=O)(=O)C3C=CC(=CC=3)C)C=2)=CC=1
C1=C(F)C=CC(S(=O)(=O)NC(=O)C2C=CN=CC=2)=C1
C1=C(Cl)C=CC(S(=O)(=O)NC(=O)C2C=CN=CC=2)=C1
C1=C(Br)C=CC(S(=O)(=O)NC(=O)C2C=CN=CC=2)=C1
CC1C=CC(S(=O)(=O)NC(=O)C2C=CN=CC=2)=CC=1
C1C=CC(S(=O)(=O)N=C(O)C2N=CC=CC=2)=CC=1
C1C=C(N=CC=1)C(O)=NS(=O)(=O)C1C=CC(F)=CC=1
C1C=C(N=CC=1)C(O)=NS(=O)(=O)C1C=CC(Cl)=CC=1
C1C=C(N=CC=1)C(O)=NS(=O)(=O)C1C=CC(Br)=CC=1
CC1C=CC(S(=O)(=O)N=C(O)C2N=CC=CC=2)=CC=1
C1C=CC(S(=O)(=O)NC(=O)C2=NC(C(O)=NS(=O)(=O)C3C=CC=CC=3)=CC=C2)=CC=1
C1C=C(N=C(C(=O)NS(=O)(=O)C2C=CC(F)=CC=2)C=1)C(O)=NS(=O)(=O)C1C=CC(F)=CC=1
C1C=C(N=C(C(=O)NS(=O)(=O)C2C=CC(Cl)=CC=2)C=1)C(O)=NS(=O)(=O)C1C=CC(Cl)=CC=1
C1C=C(N=C(C(=O)NS(=O)(=O)C2C=CC(Br)=CC=2)C=1)C(O)=NS(=O)(=O)C1C=CC(Br)=CC=1
CC1C=CC(S(=O)(=O)NC(=O)C2=NC(C(O)=NS(=O)(=O)C3C=CC(=CC=3)C)=CC=C2)=CC=1
C1=C(Br)C=CC(S2=NS(=O)(=O)C3=C2C=C(Cl)C(S(=O)(=O)N)=C3)=C1
CS(=O)(=O)C1=CC2S(=O)(=O)N=S(C=2C=C1)C1C=CC(Br)=CC=1
CCC1C=CC(S2=NS(=O)(=O)C3=C2C=CC([N+](=O)[O-])=C3)=CC=1
CC(C1C=CC(S2=NS(=O)(=O)C3=C2C=CC([N+](=O)[O-])=C3)=CC=1)C
CC(C1C=CC(S2=NS(=O)(=O)C3=C2C=CC([N+](=O)[O-])=C3)=CC=1)(C)C
COC1C=CC(S2=NS(=O)(=O)C3=C2C=CC([N+](=O)[O-])=C3)=CC=1
C1C=CC(C2C=CC(S3=NS(=O)(=O)C4=C3C=CC([N+](=O)[O-])=C4)=CC=2)=CC=1
C1=C(C(F)(F)F)C=CC(S2=NS(=O)(=O)C3=C2C=CC([N+](=O)[O-])=C3)=C1
CC(=CCCC(=CCC1=C(O)C(=C(O)C=C1O)C(=O)C)C)C
C1C(C2OC3=C(C=C(O)C(O)=C3)C=C3C(=O)C4C(C32)(C=C(O)C(=O)C=4)C=CC(O)=O)=CC(O)=C(O)C=1
C1C(=CC2OC(C(OC=2C=1)C(O)=O)C1C=C(O)C=C(O)C=1)C=CC(O)=O
C1C(=CC2OC(C(O)=O)C(OC=2C=1)C1C=C(O)C=C(O)C=1)C=CC(O)=O
C1C(=CC2OC(C(O)=O)C(OC=2C=1)C1=CC(O)=C(O)C=C1)C=CC(O)=O
C1=C(C=C(O)C(O)=C1)C=C1C(OC(C1C(O)=O)C1=CC(O)=C(O)C=C1)=O
CC(OC1OC2C(C3=NC(NN)=NC=C31)=CC=CC=2)(C)C
CC1N(C(C2C=CC(S(=O)(=O)C)=CC=2)=CC=1CC(OCCO[N+](=O)[O-])=O)C1C=C(F)C=CC=1
CC1N(C(C2C=CC(S(=O)(=O)C)=CC=2)=CC=1CC(OCCO)=O)C1C=C(F)C=CC=1
CC(CC1C=CC(C(C(O)=O)C)=CC=1)C
CC(CC1C=CC(C(C(O)=O)CF)=CC=1)C
CC1N(C(=O)C2C=CC(Cl)=CC=2)C2C(C=1CC(O)=O)=CC=CC=2
CCC1=CC2NC(C(=O)C3=NC=CC(=C3)C)=C(C=2C=C1)CC(O)=O
CC1=CC(=NC=C1)C(=O)C1NC2=C(C=1CC(O)=O)C=C(C(C)(C)C)C=C2
CCC1C(Cl)=CN=C(C(=O)C2NC3=C(C=2CC(O)=O)C=CC(Cl)=C3)C=1
C1CC2C(=CN=C(C(=O)C3NC4=C(C=3CC(O)=O)C=CC(Cl)=C4)C=2)CC1
CCC1C(OCC)=CN=C(C(=O)C2NC3=C(C=2CC(O)=O)C=CC(Cl)=C3)C=1
C1C=CC(CC(NC(=O)C2C=CC(F)=CC=2)C(O)=NC(C(O)=NC(C(O)=O)CO)CS)=CC=1
C1C=C2C(NC=C2CC(NC(=O)C2C=CC(F)=CC=2)C(O)=NC(C(O)=NC(C(O)=O)CO)CS)=CC=1
C1=C(C(=O)NC(C(O)=NC(C(O)=O)CO)CS)C=CC(F)=C1
C1=C(C(=O)NC(C(O)=NC(C(O)=O)CC(O)=O)CS)C=CC(F)=C1
C1C=CC(C2N(N=NN=2)C2C=CC(S(=O)(=O)N)=CC=2)=CC=1
C1=C(C2N(N=NN=2)C2C=CC(S(=O)(=O)N)=CC=2)C=CC(F)=C1
C1=C(C2N(N=NN=2)C2C=CC(S(=O)(=O)N)=CC=2)C=CC(Cl)=C1
CN(C1C=CC(C2N(NNN=2)C2C=CC(S(=O)(=O)N)=CC=2)=CC=1)C
CS(=O)(=O)C1C=CC(N2N=NN=C2C2C=CC=CC=2)=CC=1
CC1C=CC(C2N(NNN=2)C2C=CC(S(=O)(=O)C)=CC=2)=CC=1
CS(=O)(=O)C1C=CC(N2N=NN=C2C2C=CC(F)=CC=2)=CC=1
CS(=O)(=O)C1C=CC(N2N=NN=C2C2C=CC(Cl)=CC=2)=CC=1
CS(=O)(=O)C1C=CC(N2N=NN=C2C2C=CC([N+](=O)[O-])=CC=2)=CC=1
CN(C1C=CC(C2N(NNN=2)C2C=CC(S(=O)(=O)C)=CC=2)=CC=1)C
CC(OC1C(C(OC2C=CC(CCO)=CC=2)=O)=CC=CC=1)=O
CC(CC1C=CC(C(C(OC2C=CC(CCO)=CC=2)=O)C)=CC=1)C
CC1N(C(=O)C2C=CC(Cl)=CC=2)C2=C(C=1CC(OC1C=CC(CCO)=CC=1)=O)C=C(OC)C=C2
C1C=C2C(NC=C2C=NC2C=CC(F)=CC=2)=CC=1
CC1C=CC(N=CC2C3C(NC=2)=CC=CC=3)=CC=1
C1C=C2C(NC=C2C=NC2C=CC(C(F)(F)F)=CC=2)=CC=1
C1C=CC(CN2C3C(C(=C2)C=NC2C=CC(F)=CC=2)=CC=CC=3)=CC=1
CC1C=CC(N=CC2C3C(N(C=2)CC2C=CC=CC=2)=CC=CC=3)=CC=1
C1C=CC(CN2C3C(C(=C2)C=NC2C=CC(C(F)(F)F)=CC=2)=CC=CC=3)=CC=1
C1C=CC(C(=O)N2C3C(C(=C2)C=NC2C=CC(F)=CC=2)=CC=CC=3)=CC=1
CC1C=CC(N=CC2C3C(N(C(=O)C4C=CC=CC=4)C=2)=CC=CC=3)=CC=1
C1C=CC(C(=O)N2C3C(C(=C2)C=NC2C=CC(C(F)(F)F)=CC=2)=CC=CC=3)=CC=1
C1C=CC(C(=O)N2C3C(C(=C2)C=NC2C=CC(Cl)=CC=2)=CC=CC=3)=CC=1
C1C(=CC(O)=C(O)C=1)C=CC(O)=NCCC1C2=C(NC=1)C=CC(O)=C2
COC1=C(O)C(OC)=CC(=C1)C=CC(O)=O
CC1=NOC2=C1C(=O)N(N=C2CC1C=CC=CC=1)CC1SC(NN=1)=NC
CC1=NOC2=C1C(=O)N(N=C2CC1C=CC=CC=1)CC1SC(NN=1)=NC1C=CC=CC=1
CC1=NOC2=C1C(=O)N(N=C2CC1C=CC([N+](=O)[O-])=CC=1)CC1SC(NN=1)=NC
CCN=C1SC(=NN1)CN1N=C(C2ON=C(C=2C1=O)C)CC1C=CC([N+](=O)[O-])=CC=1
CC1=NOC2=C1C(=O)N(N=C2CC1C=CC(OC)=CC=1)CC1SC(NN=1)=NC
CC1=NOC2=C1C(=O)N(N=C2CC1C=CC=CC=1)CC1N(C(S)=NN=1)C
CCN1C(S)=NN=C1CN1N=C(C2ON=C(C=2C1=O)C)CC1C=CC=CC=1
CC1=NOC2=C1C(=O)N(N=C2CC1C=CC([N+](=O)[O-])=CC=1)CC1N(C(S)=NN=1)C
CCN1C(S)=NN=C1CN1N=C(C2ON=C(C=2C1=O)C)CC1C=CC([N+](=O)[O-])=CC=1
CC1=NOC2=C1C(=O)N(N=C2CC1C=CC(OC)=CC=1)CC1N(C(S)=NN=1)C
CCN1C(S)=NN=C1CN1N=C(C2ON=C(C=2C1=O)C)CC1C=CC(OC)=CC=1
CC1=NOC2=C1C(=O)N(N=C2CC1C=CC(OC)=CC=1)CC1N(C(S)=NN=1)C1C=CC=CC=1
COC1C=CC(C2NC(SC=2)=NC2=CC3OCOC=3C=C2)=CC=1
COC1C=C(C2NC(SC=2)=NC2=CC3OCOC=3C=C2)C=CC=1
COC1C(C2NC(SC=2)=NC2=CC3OCOC=3C=C2)=CC=CC=1
C1C=C(C2NC(SC=2)=NC2=CC3OCOC=3C=C2)C(Cl)=CC=1
C1C=CC(C2NC(SC=2)=NC2=CC3OCOC=3C=C2)=CC=1
CC1C=CC(NC2SC=C(N=2)C2C=CC(OC)=CC=2)=CC=1
COC1C=CC(C2N=C(SC=2)NC2C=CC(OC)=CC=2)=CC=1
CC1C(=CC(C2N=C(SC=2)NC2C=CC(OC)=CC=2)=CC=1)C
CN(C1SC=C(N=1)C1C=CC(Cl)=CC=1)C1C=CC(O)=CC=1
COC1C=C(N=C2SC=C(N2)C2C=CC(Cl)=CC=2)C=CC=1
C1=C(C2NC(SC=2)=NC2=CC3OCOC=3C=C2)C=CC(Cl)=C1
COC1C=CC(C2=C(NC3C2=CC=CC=3)C2C=CC(S(=O)(=O)N)=CC=2)=CC=1
CC(C(O)=O)C1=C(F)C=C(NC2C(O)CCC2)C=C1
CC(C(O)=O)C1=C(F)C=C(NC2CCCC2)C=C1
CC(C(O)=O)C1=C(F)C=C(OC2C(=O)CCC2)C=C1
CC(C(O)=O)C1=C(F)C=C(OC2CCCC2)C=C1
CC(C(O)=O)C1=C(F)C=C(CC2OC=CC=2)C=C1
CC(C(O)=O)C1=C(F)C=C(CC2SC=CC=2)C=C1
CC(C(O)=O)C1=C(F)C=C(CC2=COC=C2)C=C1
CC(C(O)=O)C1=C(F)C=C(CC2=CSC=C2)C=C1
C1C=CC(C2SCC(=O)N2NC2C=CC(S(=O)(=O)N)=CC=2)=CC=1
C1=C(C2SCC(=O)N2NC2C=CC(S(=O)(=O)N)=CC=2)C=CC(Cl)=C1
C1=C(C2SCC(=O)N2NC2C=CC(S(=O)(=O)N)=CC=2)C=CC(F)=C1
CC1C=CC(C2SCC(=O)N2NC2C=CC(S(=O)(=O)N)=CC=2)=CC=1
C1=C(C2SCC(=O)N2NC2C=CC(S(=O)(=O)N)=CC=2)C=CC(C(F)(F)F)=C1
CS(=O)(=O)C1C=CC(NN2C(SCC2=O)C2C=CC=CC=2)=CC=1
CS(=O)(=O)C1C=CC(NN2C(SCC2=O)C2C=CC(F)=CC=2)=CC=1
CC1C=CC(C2SCC(=O)N2NC2C=CC(S(=O)(=O)C)=CC=2)=CC=1
CS(=O)(=O)C1C=CC(NN2C(SCC2=O)C2C=CC(C(F)(F)F)=CC=2)=CC=1
CC1CCN(C(C2=C(C3C=CC(C(F)(F)F)=CC=3)C=C(C(C(O)=O)C)C=C2)C2C=CC(F)=CC=2)CC1
C1=C(C2N(N=C(C3=CC(Cl)=C(Cl)C=C3)C2)C2SCC(=O)N=2)C=CC(F)=C1
C1C=C(C2N(N=C(C3=CC(Cl)=C(Cl)C=C3)C2)C2SCC(=O)N=2)C(Cl)=CC=1
CC1C(C2N(N=C(C3=CC(Cl)=C(Cl)C=C3)C2)C2SCC(=O)N=2)=CC=CC=1
C1C=C(Cl)C=C(C2N(N=C(C3=CC(Cl)=C(Cl)C=C3)C2)C2SCC(=O)N=2)C=1
C1=C(C2N(N=C(C3=CC(Cl)=C(Cl)C=C3)C2)C2SCC(=O)N=2)C=CC(Cl)=C1
C1=C(C2N(N=C(C3=CC(Cl)=C(Cl)C=C3)C2)C2SCC(=O)N=2)C=CC(Br)=C1
CC1=CC(C2N(N=C(C3=CC(Cl)=C(Cl)C=C3)C2)C2SCC(=O)N=2)=CC=C1
CC1C(=CC(C2=NN(C3SCC(=O)N=3)C(C3C(Cl)=CC=CC=3)C2)=CC=1)C
COC1C=CC(C2N(N=C(C3=CC(Cl)=C(Cl)C=C3)C2)C2SCC(=O)N=2)=CC=1
CC1C(=CC(C2=NN(C3SCC(=O)N=3)C(C3C=CC(F)=CC=3)C2)=CC=1)C
CC1C(=CC(C2=NN(C3SCC(=O)N=3)C(C3C(=CC=CC=3)C)C2)=CC=1)C
CC1C(=CC(C2=NN(C3SCC(=O)N=3)C(C3=CC(Cl)=CC=C3)C2)=CC=1)C
CC1C=CC(C2N(N=C(C3=CC(Cl)=C(Cl)C=C3)C2)C2SCC(=O)N=2)=CC=1
CC1C(=CC(C2=NN(C3SCC(=O)N=3)C(C3C=CC(Cl)=CC=3)C2)=CC=1)C
CC1C(=CC(C2=NN(C3SCC(=O)N=3)C(C3C=CC(OC)=CC=3)C2)=CC=1)C
C1C=CC(C2N(N=C(C3=CC(Cl)=C(Cl)C=C3)C2)C2SCC(=O)N=2)=CC=1
CC1=CC(C2N(N=C(C3C=C(C(=CC=3)C)C)C2)C2SCC(=O)N=2)=CC=C1
CC1C(=CC(C2=NN(C3SCC(=O)N=3)C(C3C=CC(Br)=CC=3)C2)=CC=1)C
CC1C=CC(C2N(N=C(C3C=C(C(=CC=3)C)C)C2)C2SCC(=O)N=2)=CC=1
CC1C(=CC(C2=NN(C3SCC(=O)N=3)C(C3C=CC=CC=3)C2)=CC=1)C
CC1C(N=C(O)C(OC2C3C(OC(=O)C=2)=CC=CC=3)C)=CC=CC=1Cl
CC(OC1C2C(OC(=O)C=1)=CC=CC=2)C(O)=NCC1C=CC=CC=1
CC(OC1C2C(OC(=O)C=1)=CC=CC=2)C(O)=NC1=C(F)C=C(F)C=C1
CC(OC1C2C(OC(=O)C=1)=CC=CC=2)C(=O)NC1C=CC(OC)=CC=1
CC(OC1C2C(OC(=O)C=1)=CC=CC=2)C(=O)NC1C(C#N)=CC(C(F)(F)F)=CC=1
CC(OC1C2C(OC(=O)C=1)=CC=CC=2)C(=O)N1CCOCC1
CC(CC(N=C(O)C(OC1C2C(OC(=O)C=1)=CC=CC=2)C)C(OC)=O)C
CC(OC1C2C(OC(=O)C=1)=CC=CC=2)C(O)=NC1C2=C(C(O)=NC=C2)C=CC=1
CC(OC1C2C(OC(=O)C=1)=CC=CC=2)C(=O)NC1C=CC(N2C(=O)COCC2)=CC=1
CC(OC1C2C(OC(=O)C=1)=CC=CC=2)C(=O)N=C1C=CNC=C1
CC(OC1C2C(OC(=O)C=1)=CC=CC=2)C(O)=NC12CC3(CC(C1)(CC(C2)C3)C)C
CC(C(O)=O)C1=CC2N(C(=O)C3N=COC=3)C3=C(C=2C=C1)C=C(Cl)C=C3
CC(C(O)=O)C1=CC2N(C(=O)C3C=CC(Cl)=CC=3)C3=C(C=2C=C1)C=C(Cl)C=C3
CC(C(O)=O)C1=CC2NC3=C(C=2C=C1)C=C(Cl)C=C3
CC(C(O)=O)C1=CC2N(C(=O)C3N=COC=3)C3=C(C=2C=C1)C=C(Cl)C=C3
CC(C(O)=O)C1=CC2N(C(=O)C3C=CC(Cl)=CC=3)C3=C(C=2C=C1)C=C(Cl)C=C3
CC1=NN(C(=O)C2C=CC(OC)=CC=2)C2=C1NNC1=C2C=C(F)C(Cl)=C1
CC1C=CC(C(=O)N2N=C(C3NNC4=C(C=32)C=C(F)C(Cl)=C4)C)=CC=1
CS(=O)(=O)C1C=CC(C2C(C3C=CC=CC=3)=CC=CC=2)=CC=1
CC(OC1C(OC(C=1C1C=CC(S(=O)(=O)C)=CC=1)(C)C)=O)C
CC1C=NC=C(C2N(C3C=CC(S(=O)(=O)N)=CC=3)C=C(N=2)C(F)(F)F)C=1
C1=C(N2C(=NC(C(F)(F)F)=C2)C2C=NC=C(Br)C=2)C=CC(S(=O)(=O)N)=C1
COC1=NC=C(C2N(C3C=CC(S(=O)(=O)C)=CC=3)C=C(N=2)C(F)(F)F)C=C1
CS(=O)(=O)C1C=CC(N2C(=NC(C(F)(F)F)=C2)C2=NC=CC3C2=CC=CC=3)=CC=1
CC1(OC(=O)C(OC2C=CN=CC=2)=C1C1C=CC(S(=O)(=O)C)=CC=1)C
CC1(OC(=O)C(OC2C=C(F)C=C(F)C=2)=C1C1C=CC(S(=O)(=O)C)=CC=1)C
CC1C=CC(OC2C(OC(C=2C2C=CC(S(=O)(=O)C)=CC=2)(C)C)=O)=CC=1
CS(=O)(=O)C1C=CC(N2C(=NC(C(F)(F)F)=C2)C2N=CC=CC=2)=CC=1
CC1(OC(=O)C(OC2=NC=C(F)C=C2)=C1C1C=CC(S(=O)(=O)C)=CC=1)C
C1C=C(NC2C(=NS(=O)(=O)C(F)(F)F)C=CNC=2)C=C(Br)C=1
COC1C=CC(C2=C(C3C=CC(S(=O)(=O)C)=CC=3)CCC2)=CC=1
C1C=NC=C(C2N(C3C=CC(S(=O)(=O)N)=CC=3)C=C(N=2)C(F)(F)F)C=1
CC1(OC(=O)C(OC2C=C3C(SC=C3)=CC=2)=C1C1C=CC(S(=O)(=O)C)=CC=1)C
CC1(OC(=O)C(=C1C1C=CC(S(=O)(=O)C)=CC=1)CC1C=CC=CC=1)C
CC1(OC(=O)C(OC2N=C(Cl)C=CC=2)=C1C1C=CC(S(=O)(=O)C)=CC=1)C
CC1=NC=C(C2N(C3C=CC(S(=O)(=O)N)=CC=3)C=C(N=2)C(F)(F)F)C=C1
CC1=CC(=NC=C1)C1N(C2C=CC(S(=O)(=O)N)=CC=2)C=C(N=1)C(F)(F)F
CS(=O)(=O)C1C=CC(C2=C(C3=C(Cl)C=C(Cl)C=C3)CCC2)=CC=1
CS(=O)(=O)C1C=CC(N2C(=NC(C(F)(F)F)=C2)C2N=CC3C(C=2)=CC=CC=3)=CC=1
CC1N=C(SC=1)C1N(C2C=CC(S(=O)(=O)N)=CC=2)C=C(N=1)C(F)(F)F
CS(=O)(=O)C1C=CC(C2=C(C3C=CC(C(F)(F)F)=CC=3)CCC2)=CC=1
CC1C(OC2C(OC(C=2C2C=CC(S(=O)(=O)C)=CC=2)(C)C)=O)=CC=CC=1
CC1SC=C(N=1)C1N(C2C=CC(S(=O)(=O)N)=CC=2)C=C(N=1)C(F)(F)F
CC1(OC(=O)C(OC2C=CC=CC=2)=C1C1C=CC(S(=O)(=O)C)=CC=1)C
COCC1C=CC(C2=C(C3C=CC(S(=O)(=O)C)=CC=3)CCC2)=CC=1
CS(=O)(=O)C1C=CC(C2=C(C3C=CC(CO)=CC=3)CCC2)=CC=1
CN(C1=C(Cl)C=C(C2=C(C3C=CC(S(=O)(=O)C)=CC=3)CCC2)C=C1)C
CC1N=CC=CC=1C1N(C2C=CC(S(=O)(=O)N)=CC=2)C=C(N=1)C(F)(F)F
CC1=NC(C2N(C3C=CC(S(=O)(=O)N)=CC=3)C=C(N=2)C(F)(F)F)=CC=C1
CS(=O)(=O)C1C=CC(N2C(=NC(C(F)(F)F)=C2)C2SC=C(Br)C=2)=CC=1
CC1=CC(OC2C(OC(C=2C2C=CC(S(=O)(=O)C)=CC=2)(C)C)=O)=CC=C1
CC1(OC(=O)C(OC2=CC(F)=C(F)C=C2)=C1C1C=CC(S(=O)(=O)C)=CC=1)C
CS(=O)(=O)C1C=CC(N2C(=NC(C(F)(F)F)=C2)C2C=NC3C(C=2)=CC=CC=3)=CC=1
CC1(OC(=O)C(OC2=CN=CC=C2)=C1C1C=CC(S(=O)(=O)C)=CC=1)C
CC1N=CC=CC=1C1N(C2C=CC(S(=O)(=O)C)=CC=2)C=C(N=1)C(F)(F)F
CC1ON=C(C2N(C3C=CC(S(=O)(=O)N)=CC=3)C=C(N=2)C(F)(F)F)C=1
CC1(OC(=O)C(OC2N=CC=CC=2)=C1C1C=CC(S(=O)(=O)C)=CC=1)C
CC1(OC(=O)C(OC2N=CC(Cl)=CC=2Cl)=C1C1C=CC(S(=O)(=O)C)=CC=1)C
CC1(OC(=O)C(OC2=C(F)C=C(F)C=C2)=C1C1C=CC(S(=O)(=O)C)=CC=1)C
C1CC(=C(C2C=CC(S(=O)(=O)N)=CC=2)C1)C1=CC(F)=C(C(F)(F)F)C=C1
CC1=C(SC=C1)C1N(C2C=CC(S(=O)(=O)C)=CC=2)C=C(N=1)C(F)(F)F
CSC1C=CC(C2=C(C3C=CC(S(=O)(=O)C)=CC=3)CCC2)=CC=1
CS(=O)(=O)C1C=CC(C2=C(C3C=CC(F)=CC=3)CC(C(F)(F)F)(C(F)(F)F)C2)=CC=1
C1CC(=C(C2C=CC(C(F)(F)F)=CC=2)C1)C1C=CC(S(=O)(=O)N)=CC=1
COC1=C(Cl)C=C(C2=C(C3C=CC(S(=O)(=O)N)=CC=3)CCC2)C=C1
COC1=C(F)C=C(C2=C(C3C=CC(S(=O)(=O)C)=CC=3)CCC2)C=C1
C1CC(=C(C2C=CC(S(=O)(=O)N)=CC=2)C1)C1=CC(Cl)=C(Cl)C=C1
CN(C1=C(Cl)C=C(C2=C(C3C=CC(S(=O)(=O)N)=CC=3)CCC2)C=C1)C
COC1=C(F)C=C(C2=C(C3C=CC(S(=O)(=O)N)=CC=3)CCC2)C=C1
COC1C=CC(C2=C(C3C=CC(S(=O)(=O)N)=CC=3)CCC2)=CC=1
C1CC(=C(C2C=CC(Cl)=CC=2)C1)C1C=CC(S(=O)(=O)N)=CC=1
CS(=O)(=O)C1C=CC(C2=C(C3=CC(Cl)=C(Cl)C=C3)CCC2)=CC=1
CS(=O)(=O)C1C=CC(C2=C(C3=CC(F)=C(F)C=C3)CCC2)=CC=1
C1CC(=C(C2C=CC(S(=O)(=O)N)=CC=2)C1)C1=CC(Cl)=C(F)C=C1
C1CC(=C(C2C=CC(S(=O)(=O)N)=CC=2)C1)C1=CC(F)=C(F)C=C1
C1C=CC(C2=NOC(=C2C2C=CC(S(=O)(=O)N)=CC=2)CO)=CC=1
C=CC1(CC2C(C3(C(C(C(O)=NN)(CCC3)C)CC2)C)=CC1)C
C=CC1(CC2C(C3(C(C(CCC3)(CCCCC(O)=O)C)CC2)C)=CC1)C
CCCCC(SC1N=C(OCCC2CCCCC2)C=C(OCCC2CCCCC2)N=1)C(O)=O
C=CC1(CC2C(C3(C(C(CCC3)(CCCC(O)=O)C)CC2)C)=CC1)C
C=CC1(CC2C(C3(C(C(CC(O)=O)(CCC3)C)CC2)C)=CC1)C
COC1=C(F)C=C(C2N(C3C=CC(S(=O)(=O)C)=CC=3)C=NC=2Cl)C=C1
CC1C=CC(C2N(N=C(C(F)(F)F)C=2)C2C=CC(S(=O)(=O)N)=CC=2)=CC=1
C1C=CC(C(=O)C2N3C(C(C(O)=O)CC3)=CC=2)=CC=1
CS(=O)(=O)C1C=CC(C2=C(C(OC2)=O)C2C=CC=CC=2)=CC=1
CCCCC(=C(C1C=CC=CC=1)C1C=CC=CC=1)C1C=CC(S(=O)(=O)C)=CC=1
C1C(Cl)=CC(Cl)=C2OC(C(F)(F)F)C(C(O)=O)=CC=12
CC1OC(=C(OC2=C(F)C=C(Br)C=C2)C(=O)C=1)C1C=CC(S(=O)(=O)C)=CC=1
CC1OC(=C(C(=O)C=1)C1=CC(F)=CC=C1)C1C=CC(S(=O)(=O)C)=CC=1
CC1C(OC2=C(OC(=CC2=O)C)C2C=CC(S(=O)(=O)C)=CC=2)=CC=CC=1
CC1OC(=C(OC2=C(Cl)C=C(OC)C=C2)C(=O)C=1)C1C=CC(S(=O)(=O)C)=CC=1
CC1OC(=C(C(=O)C=1)C1C(F)=CC=CC=1)C1C=CC(S(=O)(=O)C)=CC=1
CC1=CC(OC2=C(OC(=CC2=O)C)C2C=CC(S(=O)(=O)C)=CC=2)=CC=C1
CC1C=CC(C2=C(OC(=CC2=O)C)C2C=CC(S(=O)(=O)C)=CC=2)=CC=1
CC1OC(=C(C(=O)C=1)C1C=CC(Cl)=CC=1)C1C=CC(S(=O)(=O)C)=CC=1
CC1OC(=C(OC2C=CC(I)=CC=2)C(=O)C=1)C1C=CC(S(=O)(=O)C)=CC=1
CC1OC(=C(C(=O)C=1)C1=C(F)C=C(F)C=C1)C1C=CC(S(=O)(=O)C)=CC=1
CC1OC(=C(C(=O)C=1)C1=C(F)C=C(Cl)C=C1)C1C=CC(S(=O)(=O)C)=CC=1
CC1C(OC2=C(OC(=CC2=O)C)C2C=CC(S(=O)(=O)C)=CC=2)=CC=C(Cl)C=1
CC1OC(=C(OC2C=CC(F)=CC=2)C(=O)C=1)C1C=CC(S(=O)(=O)C)=CC=1
CC1OC(=C(OC2C=CC=CC=2)C(=O)C=1)C1C=CC(S(=O)(=O)C)=CC=1
CC1=CC(Cl)=C(OC2=C(OC(=CC2=O)C)C2C=CC(S(=O)(=O)C)=CC=2)C=C1
CC1OC(=C(C(=O)C=1)C1=CC(Cl)=C(Cl)C=C1)C1C=CC(S(=O)(=O)C)=CC=1
CC1OC(=C(OC2=CC(F)=C(F)C=C2)C(=O)C=1)C1C=CC(S(=O)(=O)C)=CC=1
CC1OC(=C(OC2=C(F)C=C(F)C=C2)C(=O)C=1)C1C=CC(S(=O)(=O)C)=CC=1
CC1OC(=C(C(=O)C=1)C1C=CC(S(=O)(=O)C)=CC=1)C1C=CC(F)=CC=1
CC1OC(=C(C(=O)C=1)C1C=CC=CC=1)C1C=CC(S(=O)(=O)C)=CC=1
CC1OC(=C(OC2C=CC(Br)=CC=2)C(=O)C=1)C1C=CC(S(=O)(=O)C)=CC=1
CC1OC(=C(OC2C=CC(OC(F)(F)F)=CC=2)C(=O)C=1)C1C=CC(S(=O)(=O)C)=CC=1
CC(C(O)=O)C1C=CC(CC2C(O)CCC2)=CC=1
CC1C=CC(C2=C(C3C=CC(S(=O)(=O)C)=CC=3)CCC2)=CC=1
CC1C=CC(OC2=C(OC(=CC2=O)C)C2C=CC(S(=O)(=O)C)=CC=2)=CC=1
C1=C(Cl)C=C2C(OC(C(F)(F)F)C(C(O)=O)=C2)=C1
C1C(Cl)=C(Cl)C2=C(OC(C(F)(F)F)C(C(=O)O)=C2)C=1
C1C(Cl)=CC(Cl)=C2OC(C(F)(F)F)C(C(O)=O)=CC=12
C1C=CC(C2=C3OC(C(F)(F)F)C(C(O)=O)=CC3=CC(Cl)=C2)=CC=1
C1=C(C2=C3OC(C(F)(F)F)C(C(O)=O)=CC3=CC(Cl)=C2)C=CC(S(=O)(=O)N)=C1
CC1OC(=C(OC2C=CC([N+](=O)[O-])=CC=2)C(=O)C=1)C1C=CC(S(=O)(=O)C)=CC=1
CC1OC(=C(C(=O)C=1)C1C=CC(C(F)(F)F)=CC=1)C1C=CC(S(=O)(=O)C)=CC=1
CC1C(OC2=C(OC(=CC2=O)C)C2C=CC(S(=O)(=O)C)=CC=2)=CC=C(F)C=1
CC(C(O)=O)C1=CC2NC3=C(C=2C=C1)C=C(Cl)C=C3
CC(C1=C2OCC(C2=CC(C(=O)CCCC2CC2)=C1)(C)C)(C)C
CCCCC(=O)C1C=C2C(COC2=C(C(C)(C)C)C=1)(C)C
C#CCCCC(=O)C1C=C(C(C)(C)C)C(O)=C(C(C)(C)C)C=1
C1C=C(C(NC2C(Cl)=CC=CC=2Cl)=CC=1)CC(O)=O
C#CCCCC(=O)C1C=C2C(COC2=C(C(C)(C)C)C=1)(C)C
CCCC(=O)C1C=C2C(COC2=C(C(C)(C)C)C=1)(C)C
CS(=O)(=O)C1C=CC(C2N3C(SC=C3)=NC=2C2C=CC=CC=2)=CC=1
C1C=CC(OC2C(=NS(=O)(=O)C(F)(F)F)C=CNC=2)=CC=1
CS(=O)(=O)C1C=CC(C2N3C(SC=C3)=NC=2C2C=CC(F)=CC=2)=CC=1
CCC1C=C(C(=O)C2C=CC=CC=2)C=C(C=1)C=CS(=O)(=O)N
CS(=O)(=O)C1C=CC(C2=C(C(=O)N(N=C2)CC2CC2)C2C=CC=CC=2)=CC=1
CC(C(O)=O)C1=CC2C(=CC(OC)=CC=2)C=C1
CC1(CN2N=CC(=C(C2=O)C2C=CC(F)=CC=2)C2C=CC(S(=O)(=O)C)=CC=2)CC1
CS(=O)(=O)C1C=CC(C2=C(C(=O)N(N=C2)CC2=CN=CC=C2)C2C=CC=CC=2)=CC=1
CC1(C(CN2N=CC(=C(C2=O)C2C=CC(F)=CC=2)C2C=CC(S(=O)(=O)C)=CC=2)C1)C
CN1N=CC(=C(C1=O)C1C=CC=CC=1)C1C=CC(S(=O)(=O)C)=CC=1
CS(=O)(=O)C1C=CC(C2=C(SC3C=CC=CC=3)C(=O)N(N=C2)CC2C=CC=CC=2)=CC=1
CC(N1N=CC(=C(C1=O)C1C=CC(F)=CC=1)C1C=CC(S(=O)(=O)C)=CC=1)C1CC1
CC1=NC=C(C2C(=O)N(N=CC=2C2C=CC(S(=O)(=O)C)=CC=2)CC2C=CC=CC=2)C=C1
CS(=O)(=O)C1C=CC(C2=C(C(=O)N(N=C2)CCC2CC2)C2C=CC(F)=CC=2)=CC=1
CS(=O)(=O)C1C=CC(C2=C(OCC3CC3)C(=O)N(N=C2)CC2C=CC=CC=2)=CC=1
CS(=O)(=O)C1C=CC(C2=C(C(=O)N(N=C2)CC2C=CC=CC=2)C2C=CC=CC=2)=CC=1
CC1C(CN2N=CC(=C(C2=O)C2C=CC(F)=CC=2)C2C=CC(S(=O)(=O)C)=CC=2)C1
CS(=O)(=O)C1C=CC(C2=C(C(=O)N(N=C2)CC2CC2)C2C=CC(F)=CC=2)=CC=1
CC1C=CC(C2C(=O)N(N=CC=2C2C=CC(S(=O)(=O)C)=CC=2)CC2C=CC=CC=2)=CC=1
C=CC1=NN2C(SC(=C2C2C=CC=CC=2)C2C=CC(S(=O)(=O)C)=CC=2)=N1
CS(=O)(=O)C1C=CC(C2=C(C(=O)N(N=C2)CC2SC=CN=2)C2C=CC(F)=CC=2)=CC=1
CS(=O)(=O)C1C=CC(C2=C(OC3C=CC(F)=CC=3)C(=O)N(N=C2)CC2C=CC=CC=2)=CC=1
CS(=O)(=O)C1C=CC(C2SC3N(N=CN=3)C=2C2=CC(F)=CC=C2)=CC=1
CS(=O)(=O)C1C=CC(C2=C(C(=O)N(N=C2)CC2CCCCC2)C2C=CC(F)=CC=2)=CC=1
CC(=CCN1N=CC(=C(C1=O)C1C=CC(F)=CC=1)C1C=CC(S(=O)(=O)C)=CC=1)C
CS(=O)(=O)C1C=CC(C2SC3N(N=CN=3)C=2C2C=CC=CC=2)=CC=1
C(C1C=CC(O)=CC=1)=CC1C=C(O)C=C(O)C=1
C1C=C(NC2C=CC([N+](=O)[O-])=CC=2)C=C(C(O)=O)C=1
CC1SC(=C(N=1)C1C=CC(F)=CC=1)C1C=CC(S(=O)(=O)C)=CC=1
CS(=O)(=O)C1C=CC(C2SN=CC=2C2C=CC(F)=CC=2)=CC=1
C1=C(C2=C(C3C=CC(S(=O)(=O)N)=CC=3)CC3(C2)CC3)C=CC(F)=C1
C1C=C([N+](=O)[O-])C(OC2C=CC(OCCN3CCCC3)=CC=2)=CC=1
C1C=C(C(F)(F)F)C(OC2C=CC(OCCN3CCCC3)=CC=2)=CC=1
CC1(OC(=O)C(=C1C1C=CC(S(=O)(=O)C)=CC=1)C1C=CC(F)=CC=1)O
CC1(OC(=O)C(=C1C1C=CC(S(=O)(=O)C)=CC=1)C1=CC(Cl)=C(Cl)C=C1)O
CC1(OC(=O)C(=C1C1C=CC(S(=O)(=O)C)=CC=1)C1=C(Cl)C=C(Cl)C=C1)O
CS(=O)(=O)C1C=CC(C2=C(C(OC2)=O)C2=CC(F)=C(F)C=C2)=CC=1
COC(=O)C1NC2=C(C=1SC1=C(F)C=C(F)C=C1)C=CC(S(=O)(=O)C)=C2
CC1(OC(=O)C(=C1C1C=CC(S(=O)(=O)C)=CC=1)C1=CC2C(C=C1)=CC=CC=2)O
CC1(OC(=O)C(=C1C1C=CC(S(=O)(=O)C)=CC=1)C1C=CC=CC=1)O
CC1NC2=C(C=1OC1C=CC(OC)=CC=1)C(S(=O)(=O)C)=CC=C2
COC1=CC(Cl)=C(SC2=C(NC3=C2C=CC(S(=O)(=O)C)=C3)C#N)C=C1
CS(=O)(=O)C1=CC2NC(=C(SC3C(Cl)=CC=CC=3)C=2C=C1)C#N
CC1NC2=C(C=1SC1N=CC=CC=1)C=CC(S(=O)(=O)C)=C2
CC1NC2=C(C=1CC1=C(F)C=C(F)C=C1)C=CC(S(=O)(=O)C)=C2
CC1NC2=C(C=1C(=O)C1C=CC(OC)=CC=1)C=CC(S(=O)(=O)C)=C2
CS(=O)(=O)C1=CC2NC(=C(SC3C=CC(F)=CC=3)C=2C=C1)CO
COC(=O)C1NC2=C(C=1SC1C=CC(F)=CC=1)C=CC(S(=O)(=O)C)=C2
CC1NC2=C(C=1OC1C=CC(Cl)=CC=1)C=CC(S(=O)(=O)C)=C2
CC1NC2=C(C=1SC1C=CC(OC)=CC=1)C=CC(S(=O)(=O)C)=C2
CS(=O)(=O)C1=CC2NC(=C(SC3=C(F)C=C(F)C=C3)C=2C=C1)C#N
CC1(OC(=O)C(=C1C1C=CC(S(=O)(=O)C)=CC=1)C1C=CC(F)=CC=1)OC
CC1NC2=C(C=1CC1C=CC(Cl)=CC=1)C=CC(S(=O)(=O)C)=C2
CC1(OC(=O)C(=C1C1C=CC(S(=O)(=O)C)=CC=1)C1C=CC(F)=CC=1)OCC(F)(F)F
CC1=C(C2=C(C1=CC1C=CC(SC)=CC=1)C=CC(F)=C2)CC(O)=O
CC(C1C=CC(C2C(OC(O)(C=2C2C=CC(S(=O)(=O)C)=CC=2)C)=O)=CC=1)C
CC1(OC(=O)C(=C1C1C=CC(S(=O)(=O)C)=CC=1)C1=CSC=C1)O
CC1=CC(=NC=C1)C(=O)C1NC2=C(C=1CC(O)=O)C=CC(F)=C2
CC1=CC(=NC=C1)C(=O)C1NC2=C(C=1CC(O)=O)C=CC(OC)=C2
CCC1=CC2=C(NC(C(=O)C3=NC=CC(=C3)C)=C2CC(O)=O)C=C1
CC1=CC(=NC=C1)C(=O)C1NC2=C(C=1CC(O)=O)C=C(OC(F)(F)F)C=C2
CCC1=CC(=NC=C1)C(=O)C1NC2=C(C=1CC(O)=O)C=C(OC(F)(F)F)C=C2
CC1=CC(=NC=C1)C(=O)C1NC2=C(C=1CC(O)=O)C=C(F)C(Cl)=C2
CC1=CC(=NC=C1)C(=O)C1NC2=C(C=1CC(O)=O)C=C(F)C=C2
CC1=CC(=NC=C1)C(=O)C1NC2=C(C=1CC(O)=O)C=C(OC)C=C2
C1C=C2C(NC=C2CC(N)C(O)=NC(C(O)=NC(C(O)=O)CO)CS)=CC=1
CS(=O)C1C=CC(C2=C(C(OC2)=O)C2C=CC=CC=2)=CC=1
CS(=O)(=O)N=C1C(SC2C=CC=CC=2)=CNC=C1
C1C=CC(NC2C(=NS(=O)(=O)C(F)(F)F)C=CNC=2)=CC=1
CS(=O)(=O)C1C=CC(C2=C(C(=O)CC2)C2C=CC(F)=CC=2)=CC=1
CS(=O)(=O)C1C=CC(C2=C(C(=O)CC2)C2N=CC=CC=2)=CC=1
CS(=O)(=O)C1C=CC(C2=C(C(=O)CC2)C2C=CC=CC=2)=CC=1
CS(=O)(=O)C1C=CC(C2=C(C(=O)CC2)C2=CC(F)=C(Cl)C=C2)=CC=1
COC1C(C2C(=O)CCC=2C2C=CC(S(=O)(=O)C)=CC=2)=CN=CC=1
CS(=O)(=O)C1C=CC(C2=C(C(=O)CC2)C2=CC(F)=CC=C2)=CC=1
CS(=O)(=O)C1C=CC(C2=C(C3SC4C(C=3)=CC=CC=4)C(=O)CC2)=CC=1
CS(=O)(=O)C1C=CC(C2=C(C(=O)CC2)C=CC2C=CC(F)=CC=2)=CC=1
C1C=C(C(O)=O)C(NC2C=C(C(F)(F)F)C=CC=2)=CC=1
CS(=O)(=O)C1C=CC(C2=C(OC3C=C(F)C=C(F)C=3)C(=O)CC2)=CC=1
CS(=O)(=O)C1C=CC(C2=C(OC3C=CC=CC=3)C(=O)CC2)=CC=1
CC1N(C(=O)C2C=CC(Cl)=CC=2)C2=C(C=1CCNS(=O)(=O)CCCO[N+](=O)[O-])C=C(OC)C=C2
CC1N(C(=O)C2C=CC(Cl)=CC=2)C2=C(C=1CCNS(=O)(=O)CCCO)C=C(OC)C=C2
CS(=O)(=O)C1C=CC(C2=C(C(=O)CC2)C2=CC(Cl)=C(F)C=C2)=CC=1
CS(=O)(=O)C1C=CC(C2=C(C(=O)CC2)C2C=C(F)C=C(F)C=2)=CC=1
CS(=O)(=O)C1C=CC(C2=C(C(=O)CC2)C2C=NC=C(Br)C=2)=CC=1
CC1N(C(=O)C2C=CC(Cl)=CC=2)C2=C(C=1CC(O)=NCCO)C=C(OC)C=C2
CS(=O)(=O)C1C=CC(C2=C(C(=O)CC2)C2=CN=CC=C2)=CC=1
CC1N(C(=O)C2C=CC(Cl)=CC=2)C2=C(C=1CC(O)=NCCCCO)C=C(OC)C=C2
CC(N=C(O)CC1C2=C(N(C(=O)C3C=CC(Cl)=CC=3)C=1C)C=CC(OC)=C2)CO
CCC(N=C(O)CC1C2=C(N(C(=O)C3C=CC(Cl)=CC=3)C=1C)C=CC(OC)=C2)CO
CC(OC1C(C(O)=O)=CC=CC=1)=O
CC(C(N=C(O)CC1C2=C(N(C(=O)C3C=CC(Cl)=CC=3)C=1C)C=CC(OC)=C2)CO)C
CS(=O)(=O)C1C=CC(C2=NC(=NCC3CCC=CC3)C=C(N2)C(F)(F)F)=CC=1
CS(=O)(=O)C1C=CC(C2=NC(=NC3CCCC3)C=C(N2)C(F)(F)F)=CC=1
CC1N(C(=O)C2C=CC(Cl)=CC=2)C2=C(C=1CC(O)=NCCCO)C=C(OC)C=C2
CS(=O)(=O)C1C=CC(C2=NC(=NC3CCCCC3)C=C(N2)C(F)(F)F)=CC=1
CC(CN=C1N=C(NC(C(F)(F)F)=C1)C1C=CC(S(=O)(=O)C)=CC=1)C
CC1=CC(=C(NC2C(Cl)=CC=CC=2Cl)C=C1)CC(O)=O
CC1C(CN2N=CC(=C(C2=O)C2C=CC(F)=CC=2)C2C=CC(S(=O)(=O)C)=CC=2)C1
COC1C=CC(C2N(C3C=CC(S(=O)(=O)C)=CC=3)C=C(N=2)C(F)(F)F)=CC=1
CC1N(C(=O)C2C=CC(Cl)=CC=2)C2=C(C=1CC(O)=NC(C1C=CC=CC=1)CO)C=C(OC)C=C2
C1CC(=C(C2C=CC(F)=CC=2)C1)C1C=CC(S(=O)(=O)N)=CC=1
COC1C=CC(N2N=C(C(F)(F)F)C=C2C2C=CC(Cl)=CC=2)=CC=1
CS(=O)(=O)C1C=CC(C2=NC(=NCC3SC=CC=3)C=C(N2)Cl)=CC=1
CN1C(CN=C2N=C(NC(C(F)(F)F)=C2)C2C=CC(S(=O)(=O)C)=CC=2)=CC=C1
C1=CSC(CN=C2N=C(NC(C(F)(F)F)=C2)C2C=CC(S(=O)(=O)N)=CC=2)=C1
CS(=O)(=O)C1C=CC(C2=NC(=NCC3SC=CC=3)C=C(N2)C(F)(F)F)=CC=1
CS(=O)(=O)C1C=CC(C2=NC(=NCC3C=CC=CC=3)C=C(N2)C(F)(F)F)=CC=1
CS(=O)(=O)C1C=CC(C2=NC(=NCC3OC=CC=3)C=C(N2)C(F)(F)F)=CC=1
CS(=O)(=O)C1C=CC(C2=NC(=NCC3C=CN=CC=3)C=C(N2)C(F)(F)F)=CC=1
CS(=O)(=O)C1C=CC(C2=NC(=NCC3=CSC=C3)C=C(N2)C(F)(F)F)=CC=1
CS(=O)(=O)C1C=CC(C2=NC(=NCC3SC4C(C=3)=CC=CC=4)C=C(N2)C(F)(F)F)=CC=1
CC1(OC(=O)C(=C1C1C=CC(S(=O)(=O)C)=CC=1)C1=CC(F)=CC=C1)O
CC1(OC(=O)C(=C1C1C=CC(S(=O)(=O)C)=CC=1)C1C=CC(Br)=CC=1)O
CC1SC(=C(N=1)C1C=CC(S(=O)(=O)C)=CC=1)C1C=CC(F)=CC=1
CS(=O)(=O)C1C=CC(C2=C(C3C=CC(F)=CC=3)CCC2)=CC=1
CS(=O)(=O)C1C=CC(N2N=C(C(F)(F)F)C=C2C2C=CC(F)=CC=2)=CC=1
CC1(OC(=O)C(=C1C1C=CC(S(=O)(=O)C)=CC=1)C1C=CC(Cl)=CC=1)O
CC1C(C2C(=O)CCC=2C2C=CC(S(=O)(=O)C)=CC=2)=CN=CC=1
CC1N(C(=O)C2C=CC(Cl)=CC=2)C2=C(C=1CC(O)=NC(C1C=CC=CC=1)CO)C=C(OC)C=C2
CC1(OC(=O)C(=C1C1C=CC(S(=O)(=O)C)=CC=1)C1C=CC(SC)=CC=1)O
CN(C1C(C2N(N=C(C(F)(F)F)C=2)C2C=CC(S(=O)(=O)N)=CC=2)=CC=CC=1)C
CC1(OC(=O)C(=C1C1C=CC(S(=O)(=O)C)=CC=1)C1SC2C(C=1)=CC=CC=2)O
CCC(N=C(O)CC1C2=C(N(C(=O)C3C=CC(Cl)=CC=3)C=1C)C=CC(OC)=C2)CO
CS(=O)(=O)C1C=CC(C2=C(C(=O)CC2)C#CC2C=CC=CC=2)=CC=1
CS(=O)(=O)C1C=CC(C2=C(C(=O)CC2)C2C=C(Cl)C(Cl)=C(Cl)C=2)=CC=1
CS(=O)(=O)C1C=CC(C2=C(C(=O)CC2)C2=CC(F)=C(F)C=C2)=CC=1
CC1(OC(=O)C(=C1C1C=CC(S(=O)(=O)C)=CC=1)C1=CC(Cl)=C(F)C=C1)O
C1=C(C2N(N=CC=2Br)C2C=CC(S(=O)(=O)N)=CC=2)C=CC(Cl)=C1
CC1(OC(=O)C(=C1C1C=CC(S(=O)(=O)C)=CC=1)C1=CC(F)=C(F)C=C1)O
CC1=C(N(N=C1)C1C=CC(S(=O)(=O)N)=CC=1)C1C=CC=CC=1
C1C=CC(C2N(N=CC=2[N+](=O)[O-])C2C=CC(S(=O)(=O)N)=CC=2)=CC=1
C1=C(C2N(N=C(C(F)(F)F)C=2Cl)C2C=CC(S(=O)(=O)N)=CC=2)C=CC(Cl)=C1
CS(=O)(=O)C1=C(N(N=C1)C1C=CC(S(=O)(=O)N)=CC=1)C1C=CC(Cl)=CC=1
CC1N(C(=O)C2C=CC(Cl)=CC=2)C2=C(C=1CC(O)=NC(CO)CCSC)C=C(OC)C=C2
CC(N=C(O)CC1C2=C(N(C(=O)C3C=CC(Cl)=CC=3)C=1C)C=CC(OC)=C2)CO
CC1C=CC(C2N(N=C(C(F)F)C=2)C2C=CC(S(=O)(=O)N)=CC=2)=CC=1
C1C(Cl)=CC(Cl)=C(C2N(N=C(C(F)(F)F)C=2)C2C=CC(S(=O)(=O)N)=CC=2)C=1
C1=C(C2N(N=C(C(F)(F)F)C=2)C2C=CC(S(=O)(=O)N)=CC=2)C=CC(N)=C1
COC1C=CC(C2N(N=C(C(F)F)C=2)C2C=CC(S(=O)(=O)N)=CC=2)=CC=1
C1=C(C2N(N=C(C(F)(F)F)C=2)C2C=CC(S(=O)(=O)N)=CC=2)C=CC(Cl)=C1
CS(=O)(=O)C1C=CC(C2=C(C(=O)CC2)C2=NC=CC(Br)=C2)=CC=1
C1C=CC(C2N(N=CC=2Cl)C2C=CC(S(=O)(=O)N)=CC=2)=CC=1
COC1=C(OC)C=C(C2N(N=C(C(F)(F)F)C=2)C2C=CC(S(=O)(=O)N)=CC=2)C=C1
C1C=CC(C2N(N=C(C(F)(F)F)C=2O)C2C=CC(S(=O)(=O)N)=CC=2)=CC=1
C1=C(C2N(N=C(CO)C=2)C2C=CC(S(=O)(=O)N)=CC=2)C=CC(Cl)=C1
C1C(C2N(N=C(C(F)(F)F)C=2)C2C=CC(S(=O)(=O)N)=CC=2)=CC2=C(OCC2)C=1
CS(=O)(=O)C1C=CC(C2=C(C(=O)CC2)C2C=C(Cl)C=C(Cl)C=2)=CC=1
CC1=CC(=C(C2N(N=C(C(F)(F)F)C=2)C2C=CC(S(=O)(=O)N)=CC=2)C=C1)C
CC1=NN(C(=C1Cl)C1C=CC=CC=1)C1C=CC(S(=O)(=O)N)=CC=1
C1=C(N2N=C(C(F)(F)F)C=C2C2SC(Cl)=CC=2)C=CC(S(=O)(=O)N)=C1
CSC1C=CC(C2N(N=C(C(F)(F)F)C=2)C2C=CC(S(=O)(=O)N)=CC=2)=CC=1
CCOC1C=CC(C2N(N=C(C(F)(F)F)C=2)C2C=CC(S(=O)(=O)N)=CC=2)=CC=1
C1C=CC(C2N(N=CC=2N)C2C=CC(S(=O)(=O)N)=CC=2)=CC=1
COC(=O)C1=NN(C(=C1Cl)C1C=CC(Cl)=CC=1)C1C=CC(S(=O)(=O)N)=CC=1
C1=C(C2N(N=C(C(F)(F)F)C=2)C2C=CC(Cl)=CC=2)C=CC(Cl)=C1
C1=C(C2N(N=C(C(F)(F)F)C=2)C2C=CC(S(=O)(=O)N)=CC=2)C=CC(F)=C1
CC1C=CC(C2N(N=CC=2C#N)C2C=CC(S(=O)(=O)N)=CC=2)=CC=1
C1C=CC(C2N(N=C(CF)C=2)C2C=CC(S(=O)(=O)N)=CC=2)=CC=1
CC(C(N=C(O)CC1C2=C(N(C(=O)C3C=CC(Cl)=CC=3)C=1C)C=CC(OC)=C2)CO)C
C1=C(C2N(N=C(C(F)(F)F)C=2)C2C=CC(S(=O)(=O)N)=CC=2)C=CC(C(F)(F)F)=C1
COC(=O)C1N(C2C(C=1)=CC(S(=O)(=O)C)=CC=2)CC1C=CC(Cl)=CC=1
CC1C(C2N(N=C(C(F)(F)F)C=2)C2C=CC(S(=O)(=O)N)=CC=2)=CC=CC=1
C1C=CC(C2N(N=CC=2F)C2C=CC(S(=O)(=O)N)=CC=2)=CC=1
COC1=C(F)C=C(C2N(N=C(C(F)F)C=2)C2C=CC(S(=O)(=O)N)=CC=2)C=C1
CS(=O)(=O)C1C=CC(C2=C(C(=O)CC2)C2C=NC=C(Cl)C=2)=CC=1
C1=C(C2N(N=C(C(F)(F)F)C=2)C2C=CC(S(=O)(=O)N)=CC=2)C=CC([N+](=O)[O-])=C1
C1=C(C2N(N=C(C=2)CC#N)C2C=CC(S(=O)(=O)N)=CC=2)C=CC(Cl)=C1
COC1=C(Cl)C=C(C2N(N=C(C(F)F)C=2)C2C=CC(S(=O)(=O)N)=CC=2)C=C1
C1=C(C2N(N=C(C(O)=N)C=2Cl)C2C=CC(S(=O)(=O)N)=CC=2)C=CC(Cl)=C1
C1=C(C2N(N=C(C=2Cl)CO)C2C=CC(S(=O)(=O)N)=CC=2)C=CC(Cl)=C1
COC1C(Cl)=CC(C2N(N=C(C(F)F)C=2)C2C=CC(S(=O)(=O)N)=CC=2)=CC=1Cl
CS(=O)(=O)NC1=C(SC2SC=CN=2)C=C2C(OCC2=C1)=O
CS(=O)(=O)NC1=C(SC2=C(F)C=C(F)C=C2)C=C2C(=O)CCC2=C1
CCC1C=CC(C2N(N=C(C(F)(F)F)C=2)C2C=CC(S(=O)(=O)N)=CC=2)=CC=1
CN(C1C=CC(C2N(N=C(C(F)(F)F)C=2)C2C=CC(S(=O)(=O)N)=CC=2)=CC=1)C
CC1C(SC)=CC=C(C2N(N=C(C(F)(F)F)C=2)C2C=CC(S(=O)(=O)N)=CC=2)C=1
CS(=O)(=O)C1C=CC(N2C(=NC(C(F)(F)F)=C2)C2C(Cl)=CC=CC=2)=CC=1
CS(=O)(=O)NC1=C(SC2SC=CN=2)C=C2C(=O)CCC2=C1
CCOC(=O)C1N=C(N(C2C=CC(S(=O)(=O)C)=CC=2)C=1)C1C=CC(Cl)=CC=1
COC1=C(Cl)C=CC(C2N(C3C=CC(S(=O)(=O)N)=CC=3)C=C(N=2)C(F)(F)F)=C1
CCC1N=C(SC2=C(NS(=O)(=O)C)C=C3C(C(=O)CC3)=C2)SC=1
CC1N(C(C2C=CC(S(=O)(=O)C)=CC=2)=CC=1C=O)C1C=CC(F)=CC=1
CC1OC(=C(N=1)C1CCCCC1)C1C=CC(S(=O)(=O)N)=CC=1
CC1OC(=C(N=1)C1C=CC(F)=CC=1)C1C=CC(S(=O)(=O)N)=CC=1
CS(=O)(=O)NC1=C(SC2N=CC(Cl)=CC=2Cl)C=C2C(=O)CCC2=C1
CCC1C(=NN(C=1C1C=CC(Cl)=CC=1)C1C=CC(S(=O)(=O)N)=CC=1)C(F)(F)F
CC1C(Cl)=CC=C(C2N(C3C=CC(S(=O)(=O)C)=CC=3)C=C(N=2)C(F)(F)F)C=1
CC1C(=NN(C=1C1C=CC(Cl)=CC=1)C1C=CC(S(=O)(=O)N)=CC=1)C(F)(F)F
C1=C(C2N(N=C(C#N)C=2)C2C=CC(S(=O)(=O)N)=CC=2)C=CC(F)=C1
CS(=O)(=O)C1C=CC(C2C(C3C=CC(F)=CC=3)=CC=CC=2)=CC=1
COC1C=CC(C2N(N=C(C(F)(F)F)C=2)C2C=CC(OC)=CC=2)=CC=1
C1=C(C2N(N=C(C(F)(F)F)C=2)C2C=CC(F)=CC=2)C=CC(S(=O)(=O)N)=C1
CC1C=CC(C2C(C3C=CC(S(=O)(=O)C)=CC=3)=CC(F)=C(F)C=2)=CC=1
C1C=C2C(SC=C2C2N(N=C(C(F)(F)F)C=2)C2C=CC(S(=O)(=O)N)=CC=2)=CC=1
CC1C2OCOC=2C=C(C2N(N=C(C(F)(F)F)C=2)C2C=CC(S(=O)(=O)N)=CC=2)C=1
CNC1C=CC(C2N(N=C(C(F)(F)F)C=2)C2C=CC(S(=O)(=O)N)=CC=2)=CC=1
C1C=CC(C2N(N=C(C(F)F)C=2)C2C=CC(S(=O)(=O)N)=CC=2)=CC=1
COC1C(F)=CC(C2N(N=C(C(F)F)C=2)C2C=CC(S(=O)(=O)N)=CC=2)=CC=1F
C1CSC2=C(C=C(C3N(N=C(C(F)(F)F)C=3)C3C=CC(S(=O)(=O)N)=CC=3)C=C2)C1
C1C=C(C(C2C=CC(S(=O)(=O)N)=CC=2)=CC=1)C1C=CC(F)=CC=1
C1=C(N2N=C(C(F)(F)F)C=C2C2SC(Br)=CC=2)C=CC(S(=O)(=O)N)=C1
CC1=NN(C(C2C=CC=CC=2)=C1)C1C=CC(S(=O)(=O)N)=CC=1
CC1C(C2N(C3C=CC(S(=O)(=O)N)=CC=3)C=C(N=2)C(F)(F)F)=CC=CC=1
CC1N(C(C2C=CC(S(=O)(=O)C)=CC=2)=CC=1COC(=O)C)C1C=CC(F)=CC=1
C1CC2C(=CC=C(C3N(N=C(C(F)(F)F)C=3)C3C=CC(S(=O)(=O)N)=CC=3)C=2)C1
CC1C=C(Cl)C=C(C2N(C3C=CC(S(=O)(=O)C)=CC=3)C=C(N=2)C(F)(F)F)C=1
C1C=C(C2N(N=C(C(F)(F)F)C=2)C2C=CC(S(=O)(=O)N)=CC=2)C(Cl)=CC=1
C1C=C2C(OC(C3N(N=C(C(F)(F)F)C=3)C3C=CC(S(=O)(=O)N)=CC=3)=C2)=CC=1
COC1C=C(F)C=C(C2N(C3C=CC(S(=O)(=O)C)=CC=3)C=C(N=2)C(F)(F)F)C=1
COC1C=CC(N2N=C(C(F)(F)F)C=C2C2C=CC(S(=O)(=O)N)=CC=2)=CC=1
CN(C1=C(Cl)C=C(C2N(C3C=CC(S(=O)(=O)C)=CC=3)C=C(N=2)C(F)(F)F)C=C1)C
C1C=C(F)C=C(C2N(N=C(C(F)(F)F)C=2)C2C=CC(S(=O)(=O)N)=CC=2)C=1
C1=C(C2C(C3C=CC(S(=O)(=O)N)=CC=3)=CC(F)=C(F)C=2)C=CC(F)=C1
CS(=O)(=O)C1C=CC(N2C(=NC(C(F)(F)F)=C2)C2=CC3OCOC=3C=C2)=CC=1
CS(=O)(=O)C1C=CC(C2N(C3C=CC(S(=O)(=O)C)=CC=3)C=C(N=2)C(F)(F)F)=CC=1
C1C(C2N(C3C=CC(S(=O)(=O)N)=CC=3)C=C(N=2)C(F)(F)F)=CC(F)=C(F)C=1
COC1=C(F)C=C(C2N(C3C=CC(S(=O)(=O)N)=CC=3)C=C(N=2)C(F)(F)F)C=C1
CC1=C(Cl)C=C(C2N(C3C=CC(S(=O)(=O)C)=CC=3)C=C(N=2)C(F)(F)F)C=C1
C1C=CC(C2N(C3C=CC(S(=O)(=O)N)=CC=3)C=C(N=2)C(F)(F)F)=CC=1
CC1N(C(C2C=CC(S(=O)(=O)C)=CC=2)=CC=1)C1C=CC=CC=1
CC1C=CC(C2N(C3C=CC(S(=O)(=O)N)=CC=3)C=C(N=2)C(F)(F)F)=CC=1
C1C(C2N(N=C(C(F)(F)F)C=2)C2C=CC(S(=O)(=O)N)=CC=2)=CC(Cl)=C(Cl)C=1
C1C=CC(C2N(N=C(C(F)(F)F)C=2F)C2C=CC(S(=O)(=O)N)=CC=2)=CC=1
CC1C(F)=CC=C(C2N(C3C=CC(S(=O)(=O)C)=CC=3)C=C(N=2)C(F)(F)F)C=1
CC1N(C(C2C=CC(S(=O)(=O)C)=CC=2)=CC=1)C1C=CC(C(=O)C)=CC=1
CC1N(C(C2C=CC(S(=O)(=O)C)=CC=2)=CC=1)C1=CC(F)=C(F)C=C1
C1C=C(Cl)C=C(C2N(C3C=CC(S(=O)(=O)N)=CC=3)C=C(N=2)C(F)(F)F)C=1
CS(=O)(=O)C1C=CC(N2C(=NC(C3C=CC=CC=3)=C2)C2C=CC(Cl)=CC=2)=CC=1
COC1=C(Cl)C=C(C2N(C3C=CC(S(=O)(=O)N)=CC=3)C=C(N=2)C(F)(F)F)C=C1
COC1C=CC(C2N(N=C(C(F)(F)F)C=2)C2C=CC(S(=O)(=O)N)=CC=2)=CC=1
C1=C(C2N(N=C(C=2Cl)C#N)C2C=CC(S(=O)(=O)N)=CC=2)C=CC(Cl)=C1
COC1C(=NN(C=1C1C=CC=CC=1)C1C=CC(S(=O)(=O)N)=CC=1)C(F)(F)F
CC1C(OC)=C(Cl)C=C(C2N(N=C(C(F)(F)F)C=2)C2C=CC(S(=O)(=O)N)=CC=2)C=1
CC1=C(Cl)C=C(C2N(C3C=CC(S(=O)(=O)N)=CC=3)C=C(N=2)C(F)(F)F)C=C1
CC1C(OC)=CC=C(C2N(N=C(C(F)(F)F)C=2)C2C=CC(S(=O)(=O)N)=CC=2)C=1
CN(C1=C(F)C=C(C2N(N=C(C(F)(F)F)C=2)C2C=CC(S(=O)(=O)N)=CC=2)C=C1)C
C1C=CC(C2N(N=C(C(F)(F)F)C=2)C2C=CC(S(=O)(=O)N)=CC=2)=CC=1
CC1=CC(C2N(N=C(C(F)(F)F)C=2)C2C=CC(S(=O)(=O)N)=CC=2)=CC=C1
COC1C(C2N(N=C(C(F)(F)F)C=2)C2C=CC(S(=O)(=O)N)=CC=2)=CC=CC=1
CN(C1=C(Cl)C=C(C2C(C3C=CC(S(=O)(=O)C)=CC=3)=CC(F)=C(F)C=2)C=C1)C
COC1C=CC(C2N(N=C(C(F)(F)F)C=2)C2C=CC(Cl)=CC=2)=CC=1
COC1C(Cl)=CC(C2C(C3C=CC(S(=O)(=O)N)=CC=3)=CC(F)=C(F)C=2)=CC=1Cl
C1=C(C2C(C3=CC4OCOC=4C=C3)=CC(F)=C(F)C=2)C=CC(S(=O)(=O)N)=C1
CC1C(=CC(C2C(C3C=CC(S(=O)(=O)C)=CC=3)=CC(F)=C(F)C=2)=CC=1)C
CNC1=C(Cl)C=C(C2N(N=C(C(F)(F)F)C=2)C2C=CC(S(=O)(=O)N)=CC=2)C=C1
C1CCC(C2N(N=C(C(F)(F)F)C=2)C2C=CC(S(=O)(=O)N)=CC=2)=CC1
CCC1C(OC)=CC=C(C2N(N=C(C(F)(F)F)C=2)C2C=CC(S(=O)(=O)N)=CC=2)C=1
CS(=O)(=O)C1C=CC(C2N(C(OC=2)=O)C2C=CC(F)=CC=2)=CC=1
CC1=CC(N2C(OC(=C2C2C=CC(S(=O)(=O)N)=CC=2)C)=O)=CC=C1
COC1=C(F)C=C(N2C(OC=C2C2C=CC(S(=O)(=O)N)=CC=2)=O)C=C1
CC1=CC(N2C(OC=C2C2C=CC(S(=O)(=O)N)=CC=2)=O)=CC=C1
C1=C(C2N(C(OC=2)=O)C2=CC(Cl)=C(Cl)C=C2)C=CC(S(=O)(=O)N)=C1
C1=C(C2N(C(OC=2)=O)C2C=CC(C(F)(F)F)=CC=2)C=CC(S(=O)(=O)N)=C1
CS(=O)(=O)C1C=CC(C2=C(SC=C2)C2C=CC(F)=CC=2)=CC=1
C1C=C2C(C(N3C(OC=C3C3C=CC(S(=O)(=O)N)=CC=3)=O)=CC=C2)=CC=1
CC1C=CC(N2C(OC=C2C2C=CC(S(=O)(=O)C)=CC=2)=O)=CC=1
CCC1C=CC(N2C(OC=C2C2C=CC(S(=O)(=O)C)=CC=2)=O)=CC=1
C1C=C2C(=O)N3C(=NC2=CC=1)C(=O)C1C3=CC=CC=1
C1C=C(N2C(OC=C2C2C=CC(S(=O)(=O)N)=CC=2)=O)C=C(Cl)C=1
CS(=O)(=O)C1C=CC(C2N(C(OC=2)=O)C2C=CC(C(F)(F)F)=CC=2)=CC=1
CS(=O)(=O)C1C=CC(C2N(C(OC=2)=O)C2=C(F)C=C(F)C=C2)=CC=1
COC1C=CC(CN2C(C(OC)=O)=CC3C2=CC=C(S(=O)(=O)C)C=3)=CC=1
C1=C(C2=C(C3=CC(Cl)=C(F)C=C3)CC3(C2)CC3)C=CC(S(=O)(=O)N)=C1
COC1=C(Br)C=C(C2=C(C3C=CC(S(=O)(=O)N)=CC=3)CC3(C2)CC3)C=C1
C1=C(C2=C(C3=CC(Cl)=C(Cl)C=C3)CC3(C2)CC3)C=CC(S(=O)(=O)N)=C1
C1=C(C2=C(C3=CC(F)=C(F)C=C3)CC3(C2)CC3)C=CC(S(=O)(=O)N)=C1
CS(=O)(=O)C1C=CC(C2=C(C3=C(F)C=C(F)C=C3)CC3(C2)CC3)=CC=1
COC1C(Cl)=CC(C2=C(C3C=CC(S(=O)(=O)C)=CC=3)CC3(C2)CC3)=CC=1Cl
COC1=C(Cl)C=C(C2=C(C3C=CC(S(=O)(=O)N)=CC=3)CC3(C2)CC3)C=C1
CS(=O)(=O)C1C=CC(C2C(C3C=CC(F)=CC=3)=CSC=2)=CC=1
CC1(OC(=O)C(OC2=NC=NC3C2=CC=CC=3)=C1C1C=CC(S(=O)(=O)C)=CC=1)C
CC1N(C(=O)C2C=CC(Cl)=CC=2)C2=C(C=1CC(OC1C=CC=CC=1)=O)C=C(OC)C=C2
CC1=CN=C(OC2C(OC(C=2C2C=CC(S(=O)(=O)C)=CC=2)(C)C)=O)C=C1
CC1(OC(=O)C(OC2NC=CNC=2)=C1C1C=CC(S(=O)(=O)C)=CC=1)C
CS(=O)(=O)C1C=CC(N2C(=NC(C(F)(F)F)=C2)C2C=NC=C(Br)C=2)=CC=1
CC1(CC(=C(C2C=CC(Cl)=CC=2)C1)C1C=CC(S(=O)(=O)C)=CC=1)C
CS(=O)(=O)C1C=CC(N2C(=NC(C(F)(F)F)=C2)C2=C3OCOC3=CC=C2)=CC=1
CC1SC(C2N(C3C=CC(S(=O)(=O)N)=CC=3)C=C(N=2)C(F)(F)F)=CN=1
CC1=NC(C2N(C3C=CC(S(=O)(=O)C)=CC=3)C=C(N=2)C(F)(F)F)=CC=C1
CC1=C(N=CC=C1)C1N(C2C=CC(S(=O)(=O)N)=CC=2)C=C(N=1)C(F)(F)F
C1=CSC(C2N(C3C=CC(S(=O)(=O)N)=CC=3)C=C(N=2)C(F)(F)F)=C1
COC1C(Cl)=CC(C2=C(C3C=CC(S(=O)(=O)C)=CC=3)CCC2)=CC=1Cl
CC1C(C2=C(C3C=CC(S(=O)(=O)C)=CC=3)CCC2)=CC=C(F)C=1
CC1=CC(=NC=C1)C1N(C2C=CC(S(=O)(=O)C)=CC=2)C=C(N=1)C(F)(F)F
CC1(OC(=O)C(=C1C1C=CC(S(=O)(=O)C)=CC=1)C1=CC(F)=CC=C1)C
C1C=NC=C(C2N(C3C=CC(S(=O)(=O)N)=CC=3)C=C(N=2)C(F)F)C=1
CC1(OC(=O)C(OC2=NC3C(C=C2)=CC=CC=3)=C1C1C=CC(S(=O)(=O)C)=CC=1)C
COC1C(Cl)=CC(C2=C(C3C=CC(S(=O)(=O)N)=CC=3)CCC2)=CC=1Cl
CC1=CN=C(C2N(C3C=CC(S(=O)(=O)C)=CC=3)C=C(N=2)C(F)(F)F)C=C1
CS(=O)(=O)C1C=CC(C2=C(C3C=CC(F)=CC=3)CC(CF)(CF)C2)=CC=1
CC1(OC(=O)C(OC2C=C(F)C=CC=2)=C1C1C=CC(S(=O)(=O)C)=CC=1)C
CC1C=NC=C(C2N(C3C=CC(S(=O)(=O)C)=CC=3)C=C(N=2)C(F)(F)F)C=1
CC1(OC(=O)C(OC2C=C3C(NC=C3)=CC=2)=C1C1C=CC(S(=O)(=O)C)=CC=1)C
CC1(OC(=O)C(OC2=NC=C(Br)C=C2)=C1C1C=CC(S(=O)(=O)C)=CC=1)C
CS(=O)(=O)C1C=CC(C2=C(C3=CC(Cl)=C(F)C=C3)CCC2)=CC=1
CC1(OC(=O)C(OC2C3C(=CN=CC=3)C=CC=2)=C1C1C=CC(S(=O)(=O)C)=CC=1)C
CC1=C(N=CC=C1)C1N(C2C=CC(S(=O)(=O)C)=CC=2)C=C(N=1)C(F)(F)F
CS(=O)(=O)C1C=CC(C2=C(C3=CC(F)=C(C(F)(F)F)C=C3)CCC2)=CC=1
CN1C2C(C(C3N(C4C=CC(S(=O)(=O)C)=CC=4)C=C(N=3)C(F)(F)F)=C1)=CC=CC=2
CCOC1C=CC(C2N(C3C=CC(S(=O)(=O)N)=CC=3)C=NC=2Cl)=CC=1
CC1(OC(=O)C(SC2C=CC=CC=2)=C1C1C=CC(S(=O)(=O)C)=CC=1)C
C=CC1(CC2C(C3(C(C(CCC3)(CCCC=CC(O)=O)C)CC2)C)=CC1)C
COC1=C(Cl)C=C(C2=C(C3C=CC(S(=O)(=O)C)=CC=3)CCC2)C=C1
CC1(OC(=O)C(OC2C=CC(F)=CC=2)=C1C1C=CC(S(=O)(=O)C)=CC=1)C
CC1(OC(=O)C(C(=O)C2C=CC=CC=2)=C1C1C=CC(S(=O)(=O)C)=CC=1)C
CS(=O)(=O)C1C=CC(N2C(=NC(C(F)(F)F)=C2)C2=CN=CC=C2)=CC=1
CC1=NC=C(C2N(C3C=CC(S(=O)(=O)C)=CC=3)C=C(N=2)C(F)(F)F)C=C1
CC1(OC(=O)C(OC2C=CC(Cl)=CC=2)=C1C1C=CC(S(=O)(=O)C)=CC=1)C
CC1(OC(=O)C(OC2N=CC=CN=2)=C1C1C=CC(S(=O)(=O)C)=CC=1)C
CC1SC=C(N=1)C1N(C2C=CC(S(=O)(=O)C)=CC=2)C=C(N=1)C(F)(F)F
CC1=CN=C(C2N(C3C=CC(S(=O)(=O)N)=CC=3)C=C(N=2)C(F)(F)F)C=C1
CS(=O)(=O)C1C=CC(C2=C(C3C=CC(Cl)=CC=3)CC3(C2)CC3)=CC=1
CS(=O)(=O)C1C=CC(C2=C(C3C=CC(F)=CC=3)CC3(C2)CCCC3)=CC=1
CS(=O)(=O)C1C=CC(C2C(=C(SC=2)Br)C2C=CC(F)=CC=2)=CC=1
CC1C=NC(=C(C2C=CC(S(=O)(=O)C)=CC=2)C=1)C1=CN=CC=C1
CC1OC(=C(OC2C=CC(N)=CC=2)C(=O)C=1)C1C=CC(S(=O)(=O)C)=CC=1
CC1OC(=C(OC2=C(Cl)C=C(Br)C=C2)C(=O)C=1)C1C=CC(S(=O)(=O)C)=CC=1
CC1OC(=C(C(=O)C=1)C1C=CC(F)=CC=1)C1C=CC(S(=O)(=O)C)=CC=1
CC1OC(=C(C(=O)C=1)C1C=CC(Br)=CC=1)C1C=CC(S(=O)(=O)C)=CC=1
CC1OC(=C(C(=O)C=1)C1C=CC=CC=1)C1C=CC(S(=O)(=O)N)=CC=1
CC1OC(=C(OC2C=CC(C(F)(F)F)=CC=2)C(=O)C=1)C1C=CC(S(=O)(=O)C)=CC=1
CS(=O)(=O)C1C=CC(C2=C(C3C=CC(Cl)=CC=3)CCC2)=CC=1
CC1=CC(F)=C(OC2=C(OC(=CC2=O)C)C2C=CC(S(=O)(=O)C)=CC=2)C=C1
CS(=O)(=O)C1C=CC(C2=C(C(=O)N(N=C2)CC(F)(F)F)C2C=CC=CC=2)=CC=1
CC1C(CN2N=CC(=C(C2=O)C2C=CC(F)=CC=2)C2C=CC(S(=O)(=O)C)=CC=2)C1
CS(=O)(=O)C1C=CC(C2=C(OC3=NC=C(Cl)C=C3)C(=O)N(N=C2)CC2C=CC=CC=2)=CC=1
CC1=NN2C(SC(=C2C2C=CC=CC=2)C2C=CC(S(=O)(=O)C)=CC=2)=N1
CC1=NN2C(SC(=C2C2=CC(F)=CC=C2)C2C=CC(S(=O)(=O)C)=CC=2)=N1
CS(=O)(=O)C1C=CC(C2=C(C(=O)N(N=C2)C2C=CC=CC=2)C2C=CC=CC=2)=CC=1
CC1SC2N(C(=C(N=2)C2C=CC=CC=2)C2C=CC(S(=O)(=O)C)=CC=2)C=1
CC1NC2=C(C=1OC1=C(F)C=C(F)C=C1)C=CC(S(=O)(=O)C)=C2
CS(=O)(=O)NC1=C(SC2N=CC=CC=2)C=C2C(=O)CCC2=C1
CC1NC2=C(C=1OC1=C(Cl)C=C(Cl)C=C1)C=CC(S(=O)(=O)C)=C2
CC1NC2=C(C=1C(=O)C1C=CC(F)=CC=1)C=CC(S(=O)(=O)C)=C2
CC1NC2=C(C=1OC1C=CC(F)=CC=1)C=CC(S(=O)(=O)C)=C2
CC1NC2=C(C=1CC1C=CC(F)=CC=1)C=CC(S(=O)(=O)C)=C2
CC1NC2=C(C=1SC1C=CC(F)=CC=1)C=CC(S(=O)(=O)C)=C2
CC1NC2=C(C=1CC1C(Cl)=CC=CC=1)C=CC(S(=O)(=O)C)=C2
CC1=CN=C(SC2=C(NS(=O)(=O)C)C=C3C(C(=O)CC3)=C2)C=C1
CC1N=C(SC2=C(NS(=O)(=O)C)C=C3C(C(=O)CC3)=C2)SC=1
CC1N(C(=O)C2C=CC(Cl)=CC=2)C2=C(C=1CC(O)=NOCCCO)C=C(OC)C=C2
CC1N(C(C2C=CC(S(=O)(=O)C)=CC=2)=CC=1Br)C1C=CC(F)=CC=1
CC1=CC(=C(NC2C(F)=CC=CC=2Cl)C=C1)CC(O)=O
CS(=O)(=O)C1C=CC(C2=NC(=NCC3SC=CN=3)C=C(N2)C(F)(F)F)=CC=1
CS(=O)(=O)C1C=CC(C2=C(C3=CC4OCOC=4C=C3)CCC2)=CC=1
C1=C(C2=NC(=NCC3C=CN=CC=3)C=C(N2)C(F)(F)F)C=CC(S(=O)(=O)N)=C1
C1=C(C2=NC(=NCC3=CSC=C3)C=C(N2)C(F)(F)F)C=CC(S(=O)(=O)N)=C1
C1CCC(CN=C2N=C(NC(C(F)(F)F)=C2)C2C=CC(S(=O)(=O)N)=CC=2)CC1
C1=COC(CN=C2N=C(NC(C(F)(F)F)=C2)C2C=CC(S(=O)(=O)N)=CC=2)=C1
CC1(OC(=O)C(NC2C=CC=CC=2)=C1C1C=CC(S(=O)(=O)C)=CC=1)C
C=CC1N=C(SC2=C(NS(=O)(=O)C)C=C3C(C(OC3)=O)=C2)SC=1
CS(=O)(=O)C1C=CC(N2C(=NC(C=O)=C2)C2C=CC(Cl)=CC=2)=CC=1
CS(=O)(=O)C1C=CC(N2C(=NC(=C2)C#N)C2C=CC(Cl)=CC=2)=CC=1
CS(=O)(=O)C1C=CC(C2C(C3=CC4OCOC=4C=C3)=CC(F)=C(F)C=2)=CC=1
CC1=NC=C(C2N=CC(Cl)=CC=2C2C=CC(S(=O)(=O)C)=CC=2)C=C1
CNC1=C(Cl)C=C(C2N(C3C=CC(S(=O)(=O)C)=CC=3)C=C(N=2)C(F)(F)F)C=C1
CC1(OC(=O)C(=C1C1C=CC(S(=O)(=O)C)=CC=1)C1C=C(F)C=C(F)C=1)O
CSC1C=C(C2N(C3C=CC(S(=O)(=O)C)=CC=3)C=C(N=2)C(F)(F)F)C=CC=1
CC1C=C(F)C=C(C2N(C3C=CC(S(=O)(=O)N)=CC=3)C=C(N=2)C(F)(F)F)C=1
CS(=O)(=O)NC1=C(SC2N=CC=CC=2Cl)C=C2C(=O)CCC2=C1
CC1=C(Cl)C=C(C2C(C3C=CC(S(=O)(=O)C)=CC=3)=CC(F)=C(F)C=2)C=C1
CC1C(OC)=CC=C(C2C(C3C=CC(S(=O)(=O)C)=CC=3)=CC(F)=C(F)C=2)C=1
C1C=C(C2N(N=C(C(F)(F)F)C=2)C2C=CC(S(=O)(=O)N)=CC=2)C(F)=CC=1
CC1OC(=O)N(C=1C1C=CC(S(=O)(=O)N)=CC=1)C1=CC(Cl)=C(Cl)C=C1
CC1OC(=C(OC2C=CC(Cl)=CC=2)C(=O)C=1)C1C=CC(S(=O)(=O)C)=CC=1
CC1=NC=C(C2N=CC(Cl)=CC=2C2C=CC(S(=O)(=O)N)=CC=2)C=C1
CC1N(C(C2C=CC(S(=O)(=O)C)=CC=2)=CC=1)C1C=CC(C(F)(F)F)=CC=1
CS(=O)(=O)C1C=CC(N2C(=NC(C(F)(F)F)=C2)C2=CC(C(F)(F)F)=CC=C2)=CC=1
COC1C(F)=CC(C2N(C3C=CC(S(=O)(=O)C)=CC=3)C=C(N=2)C(F)(F)F)=CC=1F
CS(=O)(=O)C1C=CC(N2C(=NC(C(F)(F)F)=C2)C2SC=CC=2)=CC=1
CN(C1=C(Cl)C=CC(C2N(C3C=CC(S(=O)(=O)C)=CC=3)C=C(N=2)C(F)(F)F)=C1)C
CS(=O)(=O)C1C=CC(N2C(=NC(C(F)(F)F)=C2)C2=CC(Cl)=CC=C2)=CC=1
CC1=C(F)C=C(C2N(C3C=CC(S(=O)(=O)C)=CC=3)C=C(N=2)C(F)(F)F)C=C1
COC1=C(Cl)C=CC(C2N(C3C=CC(S(=O)(=O)C)=CC=3)C=C(N=2)C(F)(F)F)=C1
CS(=O)(=O)C1C=CC(N2C(=NC(C(F)(F)F)=C2)C2C=CC=CC=2)=CC=1
CS(=O)(=O)C1C=CC(C2N3C(SC=C3)=NC=2C2=CC(F)=C(F)C=C2)=CC=1
COC1(C2C=C(OCC3=NN(C(C4C=CC=CC=4)=C3)C3C=CC(S(=O)(=O)C)=CC=3)C=C(F)C=2)CCOCC1
CC1=CC(C2N(C3C=CC(S(=O)(=O)N)=CC=3)C=C(N=2)C(F)(F)F)=CC=C1
C1CC(=C(C2C=CC(S(=O)(=O)N)=CC=2)C1)C1=CC2OCOC=2C=C1
COC1C(Cl)=CC(C2N(C3C=CC(S(=O)(=O)C)=CC=3)C=C(N=2)C(F)(F)F)=CC=1Cl
CC1N(C(C2C=CC(S(=O)(=O)C)=CC=2)=CC=1C(=O)C(F)(F)F)C1C=CC(F)=CC=1
CS(=O)(=O)C1C=CC(C2=C(SC(Br)=C2)C2C=CC(F)=CC=2)=CC=1
CS(=O)(=O)C1C=CC(N2C(=NC(C(F)(F)F)=C2)C2=CC([N+](=O)[O-])=CC=C2)=CC=1
CC1C=CC(C2N(C3C=CC(S(=O)(=O)C)=CC=3)C=C(N=2)C(F)(F)F)=CC=1
CS(=O)(=O)C1C=CC(N2C(=NC(C(F)(F)F)=C2)C2=CC(F)=C(F)C=C2)=CC=1
COC1=C(F)C=C(C2N(C3C=CC(S(=O)(=O)C)=CC=3)C=C(N=2)C(F)(F)F)C=C1
CSC1=C(Cl)C=C(C2N(C3C=CC(S(=O)(=O)N)=CC=3)C=C(N=2)C(F)(F)F)C=C1
CC1C=C(Cl)C=C(C2N(C3C=CC(S(=O)(=O)N)=CC=3)C=C(N=2)C(F)(F)F)C=1
CS(=O)(=O)C1C=CC(C2=C(C(=O)CC2)C2=NC=CC(Cl)=C2)=CC=1
CC1C=C(F)C=C(C2N(C3C=CC(S(=O)(=O)C)=CC=3)C=C(N=2)C(F)(F)F)C=1
COC1C(Br)=CC(C2N(C3C=CC(S(=O)(=O)C)=CC=3)C=C(N=2)C(F)(F)F)=CC=1Br
CN(C1C=CC(C2N(C3C=CC(S(=O)(=O)C)=CC=3)C=C(N=2)C(F)(F)F)=CC=1)C
CC1N(C(C2C=CC(S(=O)(=O)C)=CC=2)=CC=1)C1C=CC(F)=CC=1
C1C=C(F)C(N2C(OC=C2C2C=CC(S(=O)(=O)N)=CC=2)=O)=CC=1
COC1C=C(F)C=C(C2N(C3C=CC(S(=O)(=O)N)=CC=3)C=C(N=2)C(F)(F)F)C=1
CS(=O)(=O)C1C=CC(N2C(=NC(=C2)CC#N)C2C=CC(Cl)=CC=2)=CC=1
COC1=C(Cl)C=C(C2N(C3C=CC(S(=O)(=O)C)=CC=3)C=C(N=2)C(F)(F)F)C=C1
CS(=O)(=O)C1C=CC(N2C(=NC(C(F)(F)F)=C2)C2C=CC(F)=CC=2)=CC=1
CC1N(C(=O)C2C=CC(Cl)=CC=2)C2=C(C=1CC(O)=NC(CO)CCSC)C=C(OC)C=C2
C1CCC(N2C(OC=C2C2C=CC(S(=O)(=O)N)=CC=2)=O)CC1
CS(=O)(=O)C1C=CC(N2C(=NC(=C2)CF)C2C=CC(Cl)=CC=2)=CC=1
CS(=O)(=O)C1C=CC(N2C(=NC(C(F)(F)F)=C2)C2=CC(F)=CC=C2)=CC=1
COC1C=CC(C2=C(C3C=CC(S(=O)(=O)N)=CC=3)CC3(C2)CC3)=CC=1
COC1C(F)=CC(C2N(C3C=CC(S(=O)(=O)N)=CC=3)C=C(N=2)C(F)(F)F)=CC=1F
CC1=C(OC)C(=CC(C2N(C3C=CC(S(=O)(=O)C)=CC=3)C=C(N=2)C(F)(F)F)=C1)C
CC1N(C(=O)C2C=CC(Cl)=CC=2)C2=C(C=1CC(O)=NC(CO)(C)C)C=C(OC)C=C2
C1=C(C2N(N=C(C(F)F)C=2)C2C=CC(S(=O)(=O)N)=CC=2)C=CC(Cl)=C1
CS(=O)(=O)C1=CC2NC(=C(SC3C=CC(F)=CC=3)C=2C=C1)C#N
CC1N(C(C2C=CC(S(=O)(=O)C)=CC=2)=CC=1C#N)C1C=CC(F)=CC=1
CC1NC2=C(C=1OC1C=CC(OC)=CC=1)C=CC(S(=O)(=O)C)=C2
CSC1N=C(SC2=C(NS(=O)(=O)C)C=C3C(C(OC3)=O)=C2)SC=1
CC1SC(SC2=C(NS(=O)(=O)C)C=C3C(C(=O)CC3)=C2)=NC=1
CCC1N=C(SC2=C(NS(=O)(=O)C)C=C3C(C(OC3)=O)=C2)SC=1
CC(OC1C(=O)N(N=CC=1C1C=CC(S(=O)(=O)C)=CC=1)CC1C=CC=CC=1)C
CC1C(=CC(C2N(C3C=CC(S(=O)(=O)C)=CC=3)C=C(N=2)C(F)(F)F)=CC=1)C
C1=CN(C(C2C=CC(F)=CC=2)=C1)C1C=CC(S(=O)(=O)N)=CC=1
CC1N=C(SC2=C(NS(=O)(=O)C)C=C3C(C(OC3)=O)=C2)SC=1
COC1=C(F)C=C(C2N(C3C=CC(S(=O)(=O)N)=CC=3)C=NC=2Cl)C=C1
CN(C1C(Cl)=CC(C2N(C3C=CC(S(=O)(=O)C)=CC=3)C=C(N=2)C(F)(F)F)=CC=1Cl)C
CS(=O)(=O)C1C=CC(N2C(=NC(C(F)(F)F)=C2)C2=CC(Br)=CC=C2)=CC=1
CS(=O)(=O)C1C=CC(N2C(=NC(C(F)(F)F)=C2)C2C(F)=CC=CC=2)=CC=1
CC(C#CC1C(=O)CCC=1C1C=CC(S(=O)(=O)C)=CC=1)(C)C
CC(=O)C1C=CC(N2C(C3C=CC(OC)=CC=3)=CC=C2CCC(O)=O)=CC=1
C1C=C(F)C=C(C2N(C3C=CC(S(=O)(=O)N)=CC=3)C=C(N=2)C(F)(F)F)C=1
CC1C=CC(N2C(C3C=CC(S(=O)(=O)C)=CC=3)=CC=C2C)=CC=1
CSCC1N=C(N(C2C=CC(S(=O)(=O)C)=CC=2)C=1)C1C=CC(Cl)=CC=1
CS(=O)(=O)C1C=CC(N2C(C3C=CC(F)=CC=3)=CC=C2)=CC=1
CC1C(C1C)CN1N=CC(=C(C1=O)C1C=CC(F)=CC=1)C1C=CC(S(=O)(=O)C)=CC=1
CC1N(C(C2C=CC(S(=O)(=O)C)=CC=2)=CC=1CC(F)(F)F)C1C=CC(F)=CC=1
CC1N(C(C2C=CC(S(=O)(=O)C)=CC=2)=CC=1CO)C1C=CC(F)=CC=1
CC(C(O)=O)C1C=CC(CC2C(O)CCC2)=CC=1
CC1NC2=C(C=1CC1C=CC(OC)=CC=1)C=CC(S(=O)(=O)C)=C2
CS(=O)(=O)C1C=CC(C2C(C3C=CC(F)=CC=3)=CC(F)=C(F)C=2)=CC=1
COC1=C(F)C=C(C2C(C3C=CC(S(=O)(=O)N)=CC=3)=CC=CC=2)C=C1
C1C=C2C(SC(CN=C3N=C(NC(C(F)(F)F)=C3)C3C=CC(S(=O)(=O)N)=CC=3)=C2)=CC=1
CC1OC(=C(OC2=C(F)C=C(Cl)C=C2)C(=O)C=1)C1C=CC(S(=O)(=O)C)=CC=1
CC1N(C(C2C=CC(S(=O)(=O)C)=CC=2)=CC=1Cl)C1C=CC(F)=CC=1
CC1N(C(C2C=CC(S(=O)(=O)C)=CC=2)=CC=1C(=O)C)C1C=CC(F)=CC=1
CC1N(C(C2C=CC(S(=O)(=O)C)=CC=2)=CC=1C(=O)C1C=CC=CC=1)C1C=CC(F)=CC=1
CCC1(OC(=O)C(OC(C)C)=C1C1C=CC(S(=O)(=O)C)=CC=1)C
CC1N(C(C2C=CC(S(=O)(=O)C)=CC=2)=CC=1C(O)C(F)(F)F)C1C=CC(F)=CC=1
CC1C(F)=CC=C(C2C(C3C=CC(S(=O)(=O)C)=CC=3)=CC(F)=C(F)C=2)C=1
CC1C(C2N(C3C=CC(S(=O)(=O)C)=CC=3)C=C(N=2)C(F)(F)F)=CC=CC=1
COC1C=C(C2N(C3C=CC(S(=O)(=O)C)=CC=3)C=C(N=2)C(F)(F)F)C=CC=1
CS(=O)(=O)C1C=CC(N2C(=NC(C(F)(F)F)=C2)C2C=CC(Cl)=CC=2)=CC=1
CN(C1C=C(C2N(C3C=CC(S(=O)(=O)C)=CC=3)C=C(N=2)C(F)(F)F)C=CC=1)C
CS(=O)(=O)C1C=CC(N2C(=NC(C(F)(F)F)=C2)C2=CC(N)=CC=C2)=CC=1
C1C=C(C2N(C3C=CC(S(=O)(=O)N)=CC=3)C=C(N=2)C(F)(F)F)C(F)=CC=1
CN(C1=C(F)C=C(C2N(C3C=CC(S(=O)(=O)C)=CC=3)C=C(N=2)C(F)(F)F)C=C1)C
CS(=O)(=O)C1C=CC(N2C(=NC(C(F)(F)F)=C2)C2C=C(Cl)C=C(Cl)C=2)=CC=1
COC1C(C2N(C3C=CC(S(=O)(=O)C)=CC=3)C=C(N=2)C(F)(F)F)=CC=CC=1
C1=C(C2N(C3C=CC(S(=O)(=O)N)=CC=3)C=C(N=2)C(F)(F)F)C=CC(Cl)=C1
CSC1C=CC(C2N(C3C=CC(S(=O)(=O)C)=CC=3)C=C(N=2)C(F)(F)F)=CC=1
CS(=O)(=O)C1C=CC(N2C(=NC(CO)=C2)C2C=CC(Cl)=CC=2)=CC=1
CC(=CCC1=C(OC2=C(C1=O)C(O)=CC1OC(C=CC=12)(C)C)C1=C(O)C=C(O)C=C1)C
COCC1N=C(N(C2C=CC(S(=O)(=O)C)=CC=2)C=1)C1C=CC(Cl)=CC=1
C1C=C(Br)C=C(C2N(C3C=CC(S(=O)(=O)N)=CC=3)C=C(N=2)C(F)(F)F)C=1
C1=C(C2N(C3C=CC(S(=O)(=O)N)=CC=3)C=C(N=2)C(F)(F)F)C=CC(F)=C1
CS(=O)(=O)C1C=CC(N2C(=NC(C(F)F)=C2)C2C=CC(Cl)=CC=2)=CC=1
CNC1C=C(C2N(C3C=CC(S(=O)(=O)C)=CC=3)C=C(N=2)C(F)(F)F)C=CC=1
CC1=CC(C2N(C3C=CC(S(=O)(=O)C)=CC=3)C=C(N=2)C(F)(F)F)=CC=C1
CC1N=C(N(C2C=CC(S(=O)(=O)C)=CC=2)C=1)C1C=CC(Cl)=CC=1
COC1=C(Br)C=C(C2N(C3C=CC(S(=O)(=O)N)=CC=3)C=C(N=2)C(F)(F)F)C=C1
C1C=C2C(=C(NC2=CC=1)C1C=CC(S(=O)(=O)N)=CC=1)C1C=CC(Br)=CC=1
COC1C=CC(C2=C(NC3C2=CC=CC=3)C2C=CC(S(=O)(=O)C)=CC=2)=CC=1
CS(=O)(=O)C1C=CC(C2NC3C(C=2C2C=CC=CC=2)=CC=CC=3)=CC=1
C1C=C2C(=C(NC2=CC=1)C1C=CC(S(=O)(=O)N)=CC=1)C1C=CC(F)=CC=1
C1C=CC(C2=C(NC3=C2C=C(F)C=C3)C2C=CC(S(=O)(=O)N)=CC=2)=CC=1
C1C=CC(C2=C(NC3=C2C=C(Cl)C=C3)C2C=CC(S(=O)(=O)N)=CC=2)=CC=1
C1=C(C2=C(NC3=C2C=C(Cl)C=C3)C2C=CC(S(=O)(=O)N)=CC=2)C=CC(Cl)=C1
CS(=O)(=O)C1C=CC(C2NC3=C(C=2C2=CC(Cl)=CC=C2)C=C(Cl)C=C3)=CC=1
C1C=C(C2=C(NC3=C2C=C(Cl)C=C3)C2C=CC(S(=O)(=O)N)=CC=2)C(Cl)=CC=1
C1C=CC(C2=C(NC3C2=CC=CC=3)C2C=CC(S(=O)(=O)N)=CC=2)=CC=1
CC(O)=NS(=O)(=O)C1C=CC(C2NC3C(C=2C2C=CC=CC=2)=CC=CC=3)=CC=1
CS(=O)(=O)C1C=CC(C2NC3C(C=2C2C=CC(F)=CC=2)=CC=CC=3)=CC=1
CS(=O)(=O)C1C=CC(C2NC3=C(C=2C2C=CC=CC=2)C=C(Cl)C=C3)=CC=1
C1C=CC(C2=C(NC3=C2C=C(Br)C=C3)C2C=CC(S(=O)(=O)N)=CC=2)=CC=1
CS(=O)(=O)C1C=CC(C2NC3C(C=2C2C=CC(Br)=CC=2)=CC=CC=3)=CC=1
CC1C=CC(C2=C(NC3C2=CC=CC=3)C2C=CC(S(=O)(=O)N)=CC=2)=CC=1
CC1C(=CC(C2=C(NC3C2=CC=CC=3)C2C=CC(S(=O)(=O)N)=CC=2)=CC=1)C
CC1=C(Cl)C(NC2C(C(O)=O)=CC=CC=2)=C(Cl)C=C1
CC(=CCC1C(=O)C(O)(C(O)=C(C1=O)C(=O)CC(C)C)CC=C(C)C)C
CS(=O)(=O)C1C=CC(C2=C(C(OC2)=O)C2C=CC(F)=CC=2)=CC=1
CC1C(OC)=CC=C(C2C(C3C=CC(S(=O)(=O)N)=CC=3)=CC(F)=C(F)C=2)C=1
COC1=C(Cl)C=C(C2C(C3C=CC(S(=O)(=O)C)=CC=3)=CC(F)=C(F)C=2)C=C1
CC1C(F)=CC=C(C2C(C3C=CC(S(=O)(=O)N)=CC=3)=CC(F)=C(F)C=2)C=1
CC(CC1C=CC(C(C(O)=O)C)=CC=1)C
CS(=O)(=O)C1C=CC(C2=C(C(OC2)=O)C2=CC(F)=CC=C2)=CC=1
C1C=C(C(C2C=CC(S(=O)(=O)N)=CC=2)=CC=1)C1C=CC(Cl)=CC=1
CS(=O)(=O)C1C=CC(C2NC3C(C=2C2C=CC(Cl)=CC=2)=CC=CC=3)=CC=1
CS(=O)(=O)C1C=CC(C2C(C3=CC(Cl)=C(F)C=C3)=CC=CC=2)=CC=1
C1C=C(Cl)C=C(C2=C(NC3=C2C=C(Cl)C=C3)C2C=CC(S(=O)(=O)N)=CC=2)C=1
CC1C=CC(C2=C(NC3C2=CC=CC=3)C2C=CC(S(=O)(=O)C)=CC=2)=CC=1
C1C=C2C(=C(NC2=CC=1)C1C=CC(S(=O)(=O)N)=CC=1)C1C=CC(Cl)=CC=1
CS(=O)(=O)C1C=CC(C2NC3=C(C=2C2C(Cl)=CC=CC=2)C=C(Cl)C=C3)=CC=1
CC1C(=CC(C2=C(NC3C2=CC=CC=3)C2C=CC(S(=O)(=O)C)=CC=2)=CC=1)C
CS(=O)(=O)C1C=CC(C2NC3=C(C=2C2C=CC=CC=2)C=C(F)C=C3)=CC=1
CC1=CC2C(=C(NC=2C=C1)C1C=CC(S(=O)(=O)N)=CC=1)C1C=CC=CC=1
CC1=CC2C(=C(NC=2C=C1)C1C=CC(S(=O)(=O)C)=CC=1)C1C=CC=CC=1
C1C=C2C(=C(NC2=CC=1)C1C=CC(S(=O)(=O)N)=CC=1)C1C=CC(O)=CC=1
CS(=O)(=O)C1C=CC(C2NC3=C(C=2C2C=CC(Cl)=CC=2)C=C(Cl)C=C3)=CC=1
CS(=O)(=O)C1C=CC(C2NC3=C(C=2C2C=CC=CC=2)C=C(Br)C=C3)=CC=1
CS(=O)(=O)C1C=CC(C2C(C3=CC(Cl)=C(F)C=C3)=CC(F)=C(F)C=2)=CC=1
C1=C(C2C(C3=CC(Cl)=C(F)C=C3)=CC(F)=C(F)C=2)C=CC(S(=O)(=O)N)=C1
CN(C1=C(Cl)C=C(C2C(C3C=CC(S(=O)(=O)N)=CC=3)=CC(F)=C(F)C=2)C=C1)C
COC1=C(OC)C=C(C2C(C3C=CC(S(=O)(=O)N)=CC=3)=CC(F)=C(F)C=2)C=C1
COC1=C(OC)C=C(C2C(C3C=CC(S(=O)(=O)C)=CC=3)=CC(F)=C(F)C=2)C=C1
CCC(N=C1N=C(C(F)(F)F)C=C(N1)C1C=CC(S(=O)(=O)C)=CC=1)C
COC1=C(Cl)C=C(C2C(C3C=CC(S(=O)(=O)N)=CC=3)=CC=CC=2)C=C1
CC1C(=CC(C2C(C3C=CC(S(=O)(=O)N)=CC=3)=CC(F)=C(F)C=2)=CC=1)C
CC1=C(Cl)C=C(C2C(C3C=CC(S(=O)(=O)N)=CC=3)=CC(F)=C(F)C=2)C=C1
CC1C=CC(C2C(C3C=CC(S(=O)(=O)N)=CC=3)=CC(F)=C(F)C=2)=CC=1
C1C=C(C(C2=CC(Cl)=C(F)C=C2)=CC=1)C1C=CC(S(=O)(=O)N)=CC=1
COC1=C(F)C=C(C2C(C3C=CC(S(=O)(=O)C)=CC=3)=CC(F)=C(F)C=2)C=C1
CS(=O)(=O)C1C=CC(C2C(C3=CC4OCCOC=4C=C3)=CC(F)=C(F)C=2)=CC=1
CCCCN=C1N=C(C(F)(F)F)C=C(N1)C1C=CC(S(=O)(=O)C)=CC=1
CS(=O)(=O)C1C=CC(C2C(C3C=CC(F)=CC=3)=CC(Cl)=C(Cl)C=2)=CC=1
CCCCOC1N=C(C(F)(F)F)C=C(N=1)C1C=CC(S(=O)(=O)C)=CC=1
COC1=C(F)C=C(C2C(C3C=CC(S(=O)(=O)N)=CC=3)=CC(F)=C(F)C=2)C=C1
CS(=O)(=O)C1C=CC(C2NC(N=C(C(F)(F)F)C=2)=NCC2C=CC=CC=2)=CC=1
CS(=O)(=O)C1C=CC(C2C(C3C=CC(Cl)=CC=3)=CC=CC=2)=CC=1
COC1=C(Cl)C=C(C2C(C3C=CC(S(=O)(=O)N)=CC=3)=CC(F)=C(F)C=2)C=C1
C1=C(C2C(C3=CC4OCCOC=4C=C3)=CC(F)=C(F)C=2)C=CC(S(=O)(=O)N)=C1
CC1C(Cl)=CC=C(C2C(C3C=CC(S(=O)(=O)N)=CC=3)=CC(F)=C(F)C=2)C=1
CS(=O)(=O)C1C=CC(C2=C(C3=CC(Cl)=C(Cl)C=C3)CC3(C2)CC3)=CC=1
CS(=O)(=O)C1C=CC(C2NC(N=C(C(F)(F)F)C=2)=NC2CCCCC2)=CC=1
CC(C(O)=O)C1=CC(F)=C(C2C=CC=CC=2)C=C1
CS(=O)(=O)NC1=C(OC2C=CC=CC=2)C=C([N+](=O)[O-])C=C1
CC(C(O)=O)C1=CC(C(=O)C2C=CC=CC=2)=CC=C1
CC1C(Cl)=CC=C(C2C(C3C=CC(S(=O)(=O)C)=CC=3)=CC(F)=C(F)C=2)C=1
CC1SC(N=C(O)C2N(S(=O)(=O)C3C(C=2O)=CC=CC=3)C)=NC=1
CC1N(C(=O)C2C=CC(Cl)=CC=2)C2=C(C=1CC(O)=O)C=C(OC)C=C2
CCC1=C2NC3C(OCCC=3C2=CC=C1)(CC(O)=O)CC
CC1C(N2C(OC=C2C2C=CC(S(=O)(=O)N)=CC=2)=O)=CC=CC=1
C1=C(C2N(C(OC=2)=O)C2=C(F)C=C(F)C=C2)C=CC(S(=O)(=O)N)=C1
CS(=O)(=O)C1C=CC(C2N(C(OC=2)=O)C2C=CC(Cl)=CC=2)=CC=1
CS(=O)(=O)C1C=CC(C2N(C(OC=2)=O)C2C(F)=CC=CC=2)=CC=1
COC1C=CC(N2C(OC=C2C2C=CC(S(=O)(=O)N)=CC=2)=O)=CC=1
CC1C=CC(N2C(OC=C2C2C=CC(S(=O)(=O)N)=CC=2)=O)=CC=1
C1=C(C2N(C(OC=2)=O)C2C=CC(Cl)=CC=2)C=CC(S(=O)(=O)N)=C1
C1=C(C2N(C(OC=2)=O)C2C=CC(F)=CC=2)C=CC(S(=O)(=O)N)=C1
C1C=C(Cl)C(N2C(OC=C2C2C=CC(S(=O)(=O)N)=CC=2)=O)=CC=1
CS(=O)(=O)C1C=CC(C2N(C(OC=2)=O)C2C=CC=CC=2)=CC=1
C1C=CC(N2C(OC=C2C2C=CC(S(=O)(=O)N)=CC=2)=O)=CC=1
CC1OC(=O)N(C=1C1C=CC(S(=O)(=O)N)=CC=1)C1C=CC(F)=CC=1
CCC1C=CC(N2C(OC=C2C2C=CC(S(=O)(=O)N)=CC=2)=O)=CC=1
CS(=O)(=O)NC1=C(OC2CCCCC2)C=C([N+](=O)[O-])C=C1
CC1C=CC(N2C(OC(=C2C2C=CC(S(=O)(=O)N)=CC=2)C)=O)=CC=1
COC1=C(Cl)C=C(N2C(OC=C2C2C=CC(S(=O)(=O)N)=CC=2)=O)C=C1
CC1OC(=O)N(C=1C1C=CC(S(=O)(=O)N)=CC=1)C1C=CC=CC=1
C1=C(CO)C=CC(C2N(N=C(C(F)(F)F)C=2)C2C=CC(S(=O)(=O)N)=CC=2)=C1
CC(C(O)=O)C1=CC(C(=O)C2C=CC=CC=2)=CC=C1
C1C=C2C(NC3C4N(C(=O)C5C(N=4)=CC=CC=5)CCC2=3)=CC=1
COC1=C(Br)C=C(C2=C(C3C=CC(S(=O)(=O)C)=CC=3)CC3(C2)CC3)C=C1
CC1ON=C(C=1C1C=CC(S(=O)(=O)N)=CC=1)C1C=CC=CC=1
CS(=O)(=O)C1C=CC(C2=C(C3=CC(Cl)=C(F)C=C3)CC3(C2)CC3)=CC=1
COC1C(Cl)=CC(C2=C(C3C=CC(S(=O)(=O)N)=CC=3)CC3(C2)CC3)=CC=1Cl
COC1=C(F)C=C(C2=C(C3C=CC(S(=O)(=O)N)=CC=3)CC3(C2)CC3)C=C1
CS(=O)(=O)C1C=CC(C2=C(C3=CC4OCOC=4C=C3)CC3(C2)CC3)=CC=1
COC1=C(F)C=C(C2=C(C3C=CC(S(=O)(=O)C)=CC=3)CC3(C2)CC3)C=C1
C1=C(C2=C(C3C=CC(S(=O)(=O)N)=CC=3)CC3(C2)CC3)C=CC(OC(F)(F)F)=C1
C1=C(C2=C(C3C=CC(S(=O)(=O)N)=CC=3)CC3(C2)CC3)C=CC(Cl)=C1
COC1=C(Cl)C=C(C2=C(C3C=CC(S(=O)(=O)C)=CC=3)CC3(C2)CC3)C=C1
COC1C=CC(C2=C(C3C=CC(S(=O)(=O)C)=CC=3)CC3(C2)CC3)=CC=1
CS(=O)(=O)C1C=CC(C2=C(C3C=CC(OC(F)(F)F)=CC=3)CC3(C2)CC3)=CC=1
CS(=O)(=O)C1C=CC(C2C(C3C=CC(F)=CC=3)=CC3(C=2)CC3)=CC=1
CC1(CC(=C(C2C=CC(F)=CC=2)C1)C1C=CC(S(=O)(=O)C)=CC=1)C
COC1=C(Cl)C=C(C2C(C3C=CC(S(=O)(=O)C)=CC=3)=CC3(C=2)CC3)C=C1
CS(=O)(=O)C1C=CC(C2=C(C3C=CC(F)=CC=3)CC3(C2)CCC3)=CC=1
CS(=O)(=O)C1C=CC(C2=C(C3=C(Cl)C=C(Cl)C=C3)CC3(C2)CC3)=CC=1
CC1C=CC(C2=C(C3C=CC(S(=O)(=O)C)=CC=3)CC3(C2)CC3)=CC=1
CS(=O)(=O)C1C=CC(C2=C(C3=CC(F)=C(F)C=C3)CC3(C2)CC3)=CC=1
CS(=O)(=O)C1C=CC(C2=C(C3C=CC(F)=CC=3)CC3(C2)CC3)=CC=1
CC1C(C2N=CC(Cl)=CC=2C2C=CC(S(=O)(=O)C)=CC=2)=CN=CC=1
CS(=O)(=O)C1C=CC(C2=C(N=CC(C(F)(F)F)=C2)C2=CN=CC=C2)=CC=1
CS(=O)(=O)C1C=CC(C2=C(N=CC(Cl)=C2)C2C=CN=CC=2)=CC=1
CS(=O)(=O)C1C=CC(C2=C(N=CC(Cl)=C2)C2=CN=CC=C2)=CC=1
CS(=O)(=O)C1C=CC(C2=C(N=CC(Cl)=C2)C2N=CC=CC=2)=CC=1
CS(=O)(=O)C1C=CC(C2=C(N=CC(Cl)=C2)C2=CN=C(C3CC3)C=C2)=CC=1
CC1N(C(=O)C2C=CC(Cl)=CC=2)C2=C(C=1CC(O)=NCCC1C=CC=CC=1)C=C(OC)C=C2
CC1N(C(=O)C2C=CC(Cl)=CC=2)C2=C(C=1CC(OCCC1C=CC=CC=1)=O)C=C(OC)C=C2
CCC1=NC=C(C2N=CC(Cl)=CC=2C2C=CC(S(=O)(=O)C)=CC=2)C=C1
CS(=O)(=O)C1C=CC(C2=C(N=CC=C2)C2C=CC=CC=2)=CC=1
CC1C=NC=C(C2N=CC(Cl)=CC=2C2C=CC(S(=O)(=O)C)=CC=2)C=1
CC1N=CC=CC=1C1N=CC(Cl)=CC=1C1C=CC(S(=O)(=O)C)=CC=1
COC1C=CC(C2C(C3C=CC(S(=O)(=O)C)=CC=3)=CSC=2)=CC=1
