# Supplementary material for: Bioalerts: a python library for the derivation of structural alerts from bioactivity and toxicity data sets
Source: J Cheminform. 2016 Mar 4;8:13. doi: 10.1186/s13321-016-0125-7 (PMC4779235; doi:10.1186/s13321-016-0125-7)
Supplement: Supplementary file 2 — 10.1186/s13321-016-0125-7 Bioalerts Tutorial (tutorial.zip). The tutorial is provided in three file formats: (i) file bioalerts_tutorial.html, which can be browsed in any HTML browser, (ii) file bioalerts_tutorial, and (iii) file bioalerts_tutorial.ipynb, which can be opened with ipython notebook. This tutorial illustrates the functionalities of bioalerts on three real world data sets available at http://github.com/isidroc/bioalerts. [file 13321_2016_125_MOESM2_ESM.zip › tutorial/datasets/test_Ahlberg.smi]

Smiles
CC(C)CC1C(=O)N2CCCC2C3(N1C(=O)C(O3)(CC(C)C)NC(=O)C4CC5c6cccc7c6c(c[nH]7)CC5N(C4)C)O
Cc1c2ccccc2c(c3c1ccc4c3C=CC(=O)C4=O)C
c1cc(ccc1C(=O)Cl)Cl
CC1=CC2C(CC1OC(=O)CC(C)C)(C3(C(C(C(C34CO4)O2)O)OC(=O)C)C)COC(=O)C
Cc1cc2c(cccn2)c(c1NC)N
Cc1cc(c(c(c1N)C)OC)N
C(C(C(C(C(C(=O)O)O)O)O)O)O
CN1C(CCC1=O)c2cccn(=O)c2
CC(=O)Nc1c2ccccc2ns1
CCO[Si](C=C)(OCC)OCC
COC(=O)C(=C(c1cc(ccc1Cl)Cl)OP(=O)(OC)OC)Cl
c1ccc2c(c1)cnnc2NN
CC(C)C(=O)N(c1ccc(cc1)Cl)O
B(OCCCC)(OCCCC)OCCCC
c1cc(c(cc1[As](=O)(O)O)N(=O)=O)O
c1ccc(cc1)c2cccc(c2O)N(=O)=O
CC1(CC(C(N1[O])(C)C)C(=O)O)C
CCc1cccc(c1NC(=O)CO)CC
COc1cccc2c1cc(c3c2c4c(cc3C(=O)O)OCO4)N(=O)=O
CSCCC(C(=O)NC(CC(=O)O)C(=O)NC(Cc1ccccc1)C(=O)N)NC(=O)C(Cc2c[nH]c3c2cccc3)N
CC1(CC(C(N1[O])(C)C)C(=O)N)C
CCC(=O)OCc1ccccc1N(=O)=O
c1ccc(c(c1)Cc2ccc(cc2)N=C=O)N=C=O
CCOC(=O)c1ccc(cc1)N(C=O)O
C1CSC(=C(S1)C#N)C#N
C(CCCN=C=O)CCN=C=O
CC(=O)OC1C2CC(CC2=C(C3(C1(C3)C)C=O)C=O)(C)C
CC(=O)Nc1ccc2c3ccccc3[nH]c2c1
c1cc2cccnc2c(c1)C#N
CC1=C2C(CC1c3ccoc3)OC4C2(C(C5(C6C4OC(=O)C6(C=CC5=O)C)C)CC(=O)OC)C
C=CCCCCCCCCC1CO1
CN(C)CCN(Cc1cccs1)c2ccccn2
CC(C)NCCCCCNc1cc(cc2c1nccc2)OC
c1ccc2c(c1)nc(o2)c3cccc(c3)Cl
COc1ccc(cc1OC)c2[nH]c(c(n2)c3ccccc3)c4ccccc4
CC(=O)C1c2cccc(c2C(=O)c3c1cccc3O)O
CC1(C(=C)C2(C(C1(C(C2(Cl)Cl)(Cl)Cl)Cl)(Cl)Cl)Cl)C
c1nc2c(=O)[nH]c(nc2n1C3CC(C=C3)CO)N
COc1ccc(cc1)C(=O)C(=CC(=O)O)Br
CN(Cc1ccc(cc1)C#N)N=O
Cc1ccc(cc1)S(=O)(=O)NC(=O)NN2CCCCCC2
c1cc(ccc1N)[As](=O)(O)O
c1ccc2cc(ccc2c1)N(c3ccc(cc3)N)c4ccc5ccccc5c4
COc1cc(ccc1N=Nc2c(cc3cc(cc(c3c2O)O)S(=O)(=O)O)S(=O)(=O)O)c4ccc(c(c4)OC)N=Nc5c(cc6cc(cc(c6c5O)O)S(=O)(=O)O)S(=O)(=O)O
COc1ccc2c(c1O)C(=O)c3ccccc3C2=O
Cc1c(c2cc(ccc2n1Cc3ccccc3)N(=O)=O)Cn4ccnc4
COC(=O)c1c(c(co1)c2ccccc2)c3ccccc3
CC(=O)C1(C2(O1)C=Cc3ccccc3C2=O)C
c1cc(cc2c1cc(cc2)S(=O)(=O)O)O
C1CC23C=CC=CC2(C1)O3
CCCCCCCCSC[n+]1ccn(c1)C
CC12c3c4ccccc4ccc3OC1(OO2)C
CCCOc1ccc(cc1N)N
CCCOO
c1cc(ccc1C(=O)Nc2ccc(cc2)N)N
CC(=O)C(C(=O)Nc1ccccc1OC)N=Nc2ccc(cc2Cl)c3ccc(c(c3)Cl)N=NC(C(=O)C)C(=O)Nc4ccccc4OC
C=CCc1ccc(c(c1)O)O
CCN(CC)c1ccc(cc1)N=Nc2ccc(cc2C#N)N(=O)=O
CNN
c1ccc2c(c1)c(cc3c2sc4c3cccc4)N(=O)=O
COc1cc2c(cc1OC)CN(CC2)N=O
c1cc2c(cc1OCC(COc3ccc4c(c3)c(=O)cc(o4)C(=O)O)O)c(=O)cc(o2)C(=O)O
CCC=C(C)C(C#C)OC(=O)C1C(C1(C)C)C=C(C)C
c1ccc2c(c1)C3=Nc4ccc(cc4CN3C2=O)N
c1cc(cc2c1cc([nH]2)C(=N)N)Br
c1cc2c3cc(ccc3[nH]c2c(c1)N(=O)=O)N(=O)=O
Cc1ccc(cc1)NC2C(C(C(CO2)O)O)O
C(=C(Cl)Cl)c1c(c(c(c(c1Cl)Cl)Cl)Cl)Cl
CC(C)(C)NCC(COc1ccccc1C2CCCC2)O
CC1=CC(C(=O)NC1=O)C2CC(C(C2)N=N=N)CO
CC(=O)OCc1ccccc1N(=O)=O
c1cc(ccc1Cn2cnc3c2ncnc3N)N(=O)=O
Cc1ccc2c(c1)c(=NC(=O)CCCCl)sn2C(=O)CCCCl
CCCCc1cc(cc(c1O)CCCC)C
Cc1c(cc(c(c1N(=O)=O)OC)C(C)(C)C)N(=O)=O
Cc1ccc2c(c1)c(=NC(=O)c3cccc(c3)N(=O)=O)sn2C(=O)c4cccc(c4)N(=O)=O
CC1=CC(=O)C=C2C1(C3CCC4(C(C3CC2)CCC4=O)C)C
CCOC(=O)C(=NNc1ccc(cc1OC)c2ccc(c(c2)OC)NN=C(C(=O)OCC)C(=O)OCC)C(=O)OCC
CC(=O)N(c1ccc(cc1)Oc2ccccc2)OC(=O)C
CCCCCCCCCC(=O)N=c1c2cc(ccc2n(s1)C(=O)CCCCCCCCC)N(=O)=O
CC(=C)C(=O)OC
CCCCCCCCCCCCOCCOCCOCCOCCO
CN(CCO)C(=O)Nc1ccccc1
CC1CCc2c3n1cc(c(=O)c3cc(c2N4CCC(CC4)O)F)C(=O)O
Cc1cc(c(cc1N)N)N=Nc2cccnc2
COc1ccc2c(c1)-c3c4c(ccnc4C2=O)cc(c3OC)OC
c1cc(c(cc1N=Nc2ccc(c(c2)Cl)Cl)Cl)Cl
CC(=O)CC(=O)C.CC(=CC(=O)C)[O].CC(=CC(=O)C)[O]
CC1(C=C(C(=O)C(=C1)C(C)(C)C)C(C)(C)C)OOC(C)(C)C
c1ccc(cc1)[N+]#N
CCN(CC)c1ccc(cc1)N=Nc2cccnc2
C(C(C(Cl)(Cl)Cl)Cl)OCC(C(Cl)(Cl)Cl)Cl
Cc1c(cc(cc1N(=O)=O)N(=O)=O)N=N(=O)c2cc(c(c(c2)N(=O)=O)C)N(=O)=O
CC(C)NCC(c1ccc(c(c1)O)O)O
CCCCCCCCc1cc(c(c(c1)N(=O)=O)OC(=O)C=CC)N(=O)=O
c1cc(ccc1C(Cl)(Cl)Cl)Cl
c1ccc(c(c1)C(=O)CC(C(=O)O)N)N
Cc1cc(c(cc1C)N=Nc2c3ccc(cc3cc(c2O)S(=O)(=O)O)S(=O)(=O)O)C
c1ccc2c(c1)c(c3cc(ccc3n2)N(=O)=O)N
C(C(F)F)(C(F)(F)F)F
CC(=O)Nc1ccc(cc1)Oc2ccc(cc2Cl)Cl
CCCCCCCCCc1ccc(cc1)OCCOCCOCCOCCOCCOCCOS(=O)(=O)O
Cc1ccc(cc1N(=O)=O)N=O
CCO[Si](C)(C)OCC
CCN(CC)CCOc1ccc(cc1)C(=C(c2ccccc2)Cl)c3ccccc3
CN1CCc2cc(c(c3c2c1cc4c3cc5c(c4)OCO5)OC)OC
c1cc2cccc-3c2c(c1)-c4c3nc5ccc(cc5c4)N(=O)=O
c1ccc2c(c1)ccc3c2ccc4c3CCC4
c1cc(c(cc1N(C=O)O)Cl)Cl
CCCCCCCCCOC(=O)CCCCC(=O)OCCCCCCCCC
Cc1ccc(c(c1)C)OP(=O)(Oc2cccc(c2C)C)Oc3cc(cc(c3)C)C
C(C(Cl)(Cl)Cl)O
COc1cc2c(c(c1CO)OC)C(=O)c3ccccc3C2=O
CC1(CC(CC(N1[O])(C)C)O)C
CC(=O)OCNC(=O)c1ccc(cc1)Cl
Cc1ccc(cc1NC(=O)C)N=N(=O)c2ccc(c(c2)NC(=O)C)C
CN(C)C(=O)c1nc2n(n1)-c3ccc(cc3C(=NC2)c4ccccc4Cl)Cl
CN(Cc1ccc(cc1)C(=O)O)N=O
CC(=CC=CC=C(C)C=CC=C(C)C=CC(=O)OC)C=CC=C(C)C=CC(=O)O
CC(C)CNc1c2ccccc2ns1
c1cc2c(cc1N(=O)=O)c(sn2)N
C1C2C(C(C1Cl)Cl)C3(C(=C(C2(C3(Cl)Cl)Cl)Cl)Cl)Cl
CC(C)(Br)Br
c1ccc-2c(c1)-c3cccc4c3c2cc(c4N(=O)=O)O
CC(=O)N=c1c2cc(ccc2n(s1)C(=O)C)N(=O)=O
c1cc2cc(cc(c2nc1)C(=O)O)Cl
c1ccc2c(c1)ccc3c2c4c(cc3)-c5ccccc5C4=O
c1cc(c(cc1NO)Cl)Cl
c1ccc(cc1)Oc2ccc(cc2)C=Nn3c(=O)c4c(c5ccccc5[nH]4)nn3
CC1C(O1)c2ccccc2
c1cc2cccnc2c(c1)C(=O)N
C(C(F)(F)F)C(F)(F)F
CN=C1C=CC(=C(c2ccc(cc2)N(C)C)c3ccc(cc3)N(C)C)C=C1
Cc1cccc2c1c(ccc2)N(=O)=O
CC1=C(C(=O)OC1(C)O)C(=O)OC
C=C1CC(=O)O1
C=CC(=O)N
CC(CBr)(CBr)Br
c1cc2c(cnnc2Cl)nc1
CNc1ccc2c(c1N)cccn2
CC(=O)Nc1ccc-2c(c1OC(=O)C)Cc3c2cccc3
c1ccc2cc(ccc2c1)N(C=O)O
CCN(CC)C(=S)SSCC(C(=O)NCC(=O)O)NC(=O)CCC(C(=O)O)N
CN1(=O)CCC(=CC1)c2ccccc2
Cc1cc2c(ccc3c2[nH]cn3)nc1N
CCCCCCCC(=O)N=c1c2cc(ccc2n(s1)C(=O)CCCCCCC)N(=O)=O
c1ccc(c(c1)C=O)N(=O)=O
Cc1ccc(cc1Cl)NC(=O)N(C)C
Cc1nc(nc(n1)N)N
CCCCc1c2ccccc2ccc1N
CN1C(=O)c2cccc3c2c(ccc3OC)C1=O
CCCCON(C(=O)c1ccc(cc1)N(=O)=O)OC(=O)C
c1cc(ccc1C(=O)N=c2c3cc(ccc3n(s2)C(=O)c4ccc(cc4)N(=O)=O)Cl)N(=O)=O
COc1ccc2cc(ccc2c1)CCC(=O)OC
CC(=O)ON(C(=O)c1ccccc1)OCc2ccc(cc2)C(C)(C)C
C(C(=O)N)(Br)Br
CN(C)CCN(Cc1ccc(cc1)Cl)c2ccccn2
CCCC(=O)N=c1c2cc(ccc2n(s1)C(=O)CCC)N(=O)=O
CCSCCSP(=O)(OC)OC
CC(=O)N(c1ccc(cc1)Br)O
C[Si](C)(CCl)C=C
CCOC(=O)c1c(c2ccccc2[nH]1)N=Cc3cc(c(c(c3)OC)OC)OC
CN1CCN=N1
CCN(C(=NO)C=O)N=O
c1cc(c(cc1C(=O)N=c2c3cc(ccc3n(s2)C(=O)c4ccc(c(c4)Cl)Cl)N(=O)=O)Cl)Cl
Cc1c2ccccc2cc3c1ccc4c3C=CC(=O)C4=O
c1cc2c(cc1Cl)c(sn2)N
COC(=O)c1cc(ccc1N)Cc2ccc(c(c2)C(=O)OC)N
C(CBr)OC(=O)CC(CC(=O)OCCBr)(C(=O)OCCBr)O
C(=O)(C(Cl)(Cl)Cl)Cl
CC#C
c1cc(cnc1)N=Nc2ccc(cc2)N(CCO)CCO
CCN(CC)N
CCOCC=O
COc1c2cc(ccc2sn1)N(=O)=O
CC(CN(C)c1ccc(nn1)NN)O
c1cc(c2c3c1-c4ccc(c5c4C(C3C6C(C2=O)O6)(CCC5=O)O)O)O
Cc1cc(cc(c1N)C)c2ccccc2
c1ccc2c(c1)c(c(c(n2)C3CC3)C=CC(CC(CC(=O)O)O)O)c4ccc(cc4)F
CCCC(=O)OCc1ccccc1N(=O)=O
c1ccc(cc1)CN(C(=O)N)N=O
CSCCl
C[n+]1ccc(cc1)c2ccccn2
CC(C)(C)c1cc(ccc1N(=O)=O)c2ccccc2
C(C1C(C(C(C(O1)O)O)O)O)N=N#N
CC(=O)Nc1ccc(cc1)C=Nn2c(=O)c3c(c4ccccc4[nH]3)nn2
c1ccc(cc1)C(=O)N=c2c3cc(ccc3n(s2)C(=O)c4ccccc4)N(=O)=O
CC(CO)(CBr)Br
CCC(=O)C(=O)OCC
c1ccc(cc1)CCc2ccc(cc2)C(Cn3ccnc3)O
Cc1ccc(cc1N=N(=O)c2cc(ccc2C)NC(=O)C)NC(=O)C
c1ccc2cc3c(cc2c1)c4ccccc4c5c3c(ccc5)O
c1cc(c(c(c1CNNC(=O)C(N)O)O)O)O
c1c(cc(c(c1S(=O)(=O)c2cc(cc(c2O)Cl)Cl)O)Cl)Cl
c1c(c(cc(c1O)Cl)Cl)N
CC(C)(C)c1cc(cc(c1O)N(=O)=O)OC
CCn1cc(c(=O)c2c1nc(cc2)C)C(=O)O
c1cc(c(cc1N)N(=O)=O)c2ccc(cc2N(=O)=O)N
CCOC(=O)c1c(c2ccccc2[nH]1)N=Cc3ccc(cc3)C
CCOP(=O)(C)SCCN(C(C)C)C(C)C
CC1(CCCC(N1[O])(C)C)C
CCCCC(=C)C=O
c1ccc(cc1)N(N=O)ON
CCC(=O)N=c1c2cc(ccc2n(s1)C(=O)CC)N(=O)=O
C(CBr)C(Br)Br
CCN(CC)c1ccc(cc1)N=Nc2ccc(cc2Cl)N(=O)=O
c1c(c(=O)[nH]c(=O)n1C2CC(C(O2)CO)O)CCCCl
CCC1(c2c(c3cccc(c3[nH]2)C)CCO1)CC(=O)O
CCOP(=O)(NC(C)C)Oc1ccccc1C(=O)OC(C)C
C(C(F)(F)F)(F)Cl
Cc1ccc(cc1)NS(=O)(=O)c2cccc3c2nccc3
CN(C)c1ccc(cc1)N=O
CCCCON(C(=O)c1ccc(cc1)Br)OC(=O)C
CCOC(=O)C(=NNc1ccc(cc1)c2ccc(cc2)NN=C(C(=O)OCC)C(=O)OCC)C(=O)OCC
CCCCN(C(=NO)C=O)N=O
CCCCCN(=O)=O
C1=CC(=O)C=CC1=N#N
CN(Cc1cnc2c(n1)c(nc(n2)N)N)c3ccc(cc3)C(=O)NC(CCC(=O)O)C(=O)O
C[Si]1(O[Si](O[Si](O[Si](O1)(C)C)(C)C)(C)C)C
c1ccoc1
CN(Cc1cnc2c(n1)c(nc(n2)N)N)c3c(cc(cc3Cl)C(=O)NC(CCC(=O)O)C(=O)O)Cl
CC(=O)C1(C2(O1)c3ccccc3C=CC2=O)C
COc1cccc(c1O)C=O
Cc1c(cc(cc1N(=O)=O)N(=O)=O)NO
c1cc(c(cc1c2ccc(c(c2)N(=O)=O)O)N(=O)=O)O
CCOC(=O)c1cccc2c1nccc2
c1cc2c(cnnc2NN)nc1
CCN(CC)CCNc1ccc2c3c1c(=O)c4cc(ccc4n3c(n2)C)O
c1ccc2cc3c(cc2c1)c4ccccc4c5c3OC=CC=C5
C[Si](C)(C)Cl
c1ccc2c(c1)C3CCCCC3C4C2O4
c1ccc(cc1)Cn2cnc3c2ncnc3NO
Cc1cc(cc2c1cccc2)N(=O)=O
CCCCCCCCON(C(=O)c1ccccc1)OC(=O)C
C1CCC=CC1
c1ccc2c(c1)cc3ccc4cccc5c4c3c2cc5CO
c1cc2cnn(=O)cc2nc1
c1ccc2c(c1)ccc3c2cc4ccccc4c3Br
CNP(=O)(N(C)C)N(C)C
Cc1ccc(cc1)S(=O)(=O)OCc2ccccc2
c1cc2c(cccc2N=C=O)c(c1)N=C=O
c1ccc(c(c1)C(=O)N=c2c3cc(ccc3n(s2)C(=O)c4ccccc4Cl)N(=O)=O)Cl
c1cc2c(cc1Cl)nsc2N
C=Cc1cccnc1
Cn1cnc2c1ccc(c2)N(=O)=O
Cc1c(cc(cc1N(=O)=O)NO)N(=O)=O
CC(=O)OC1C2(CC2(C(=C3C1(CC(C3)(C)C)O)C=O)C=O)C
Cn1c2ccc3c(c2nc1NO)cccn3
C(CN(CC(=O)O)C(C=O)O)N(CC(=O)O)CC(=O)O
c1ccc2c(c1)ccc3c2c(ccc3)N
c1cc2c(c(c(c(c2F)F)F)F)nc1
CP1(=NP(=NP(=N1)(C)C)(C)C)C
Cc1ncc(n1CC(=O)O)N(=O)=O
C1(=C(C(C(=C1Cl)Cl)(C2(C(=C(C(=C2Cl)Cl)Cl)Cl)Cl)Cl)Cl)Cl
CCc1cccc2c1nccc2
CC(Cc1ccccc1)N
CCCCOCN(c1c(cccc1CC)CC)C(=O)CCl
CC1C(N(c2ccccc2N1O)O)C(=O)NCCO
Cc1cc(c(c2c1[nH]c3c2cc(cc3)C(=O)C)C)N(=O)=O
c1ccc(cc1)C2(C(=Nc3ccccc3)c4ccccc4N2[O])c5ccccc5
c1ccc(cc1)C2=NCc3nncn3-c4c2cc(cc4)Cl
Cc1ccc(c(c1)C)N=CN(C)C=Nc2ccc(cc2C)C
Cc1cc(=O)oc2c1c3c(cc2)OC4(C3(OO4)C)C
C12C3C(O3)C(C4C1O4)N=N2
CC(C)N=NC(C)C
CCCCCCC(CCCCCCCCCCC(=O)O)O
Cc1ccc(cc1)N=Nc2ccc(cc2)N(CCO)CCO
CC(=O)Nc1ccc(cc1)Oc2ccc(cc2)Cl
CC1C(C(=O)N(N1C)c2ccccc2)N(C)CS(=O)(=O)O
COc1c2cccnc2cnn1
C1=CC2C3C=CC=CC3C(=O)C(=O)C2C=C1
COC1=CC(=O)C=CC1=Nc2c3ccccc3nc4c2cccc4
CC1=C(C(CCC1)(C)C)C=CC(=CC=CC(=CC=CC=C(C)C=CC=C(C)C=CC2=C(CCCC2(C)C)C)C)C
CC(C)(C(C(=O)O)N)S
CC(CN1CC(=O)NC(=O)C1)N2CC(=O)NC(=O)C2
c1ccc(cc1)Cn2cnc3c2ncn(=O)c3N
CCCCCCCCCc1ccc(cc1)OP(=O)(Oc2ccccc2)Oc3ccccc3
c1ccc2c(c1)C=CC3C2CCCC3
c1ccc(c(c1)N)N(=O)=O
c1c2c(cc(c1Cl)Cl)sc(n2)N
C[O+](C)C
CC(C)(C(CCl)Br)Br
c1cc(ccc1OCC2CO2)OCC3CO3
CC(=O)Nc1cccc2c1cccn2
c1ccc-2c(c1)-c3ccc4c(cc5cccc6c5c4c3c2c6)O
CC(C(=O)O)Br
C=COc1ccccc1
Cc1ccc2cc(ccc2c1)N(=O)=O
c1ccc2cc3c(ccc4c3C=CC(=O)C4=O)cc2c1
CC(=O)c1c(cc(c2c1C(=O)c3cc(cc(c3C2=O)O)O)O)O
CC(=O)ON(C(=O)c1ccccc1)OCc2ccc(cc2)Cl
Cc1ccc2c(c1)c(=NC(=O)c3ccccc3N(=O)=O)sn2C(=O)c4ccccc4N(=O)=O
Cc1cc(c(c2c1[nH]c3c2cccc3)C)N
c1cc(c2c3c1-c4ccc(c5c4C(C3C6C(C2=O)O6)(C=CC5=O)O)O)O
CCC(c1ccccc1)(C(=O)N)C(=O)N
c1cc(ccc1c2[nH]c3c(n2)c(ncn3)N)N(=O)=O
c1cc2c(cc(cc2F)F)nc1
COc1c2ccccc2[nH]c(=O)c1C(=O)O
COO
CCOC(=O)Cc1c(c2ccccc2n1C)C(=O)O
COc1c2ccc(=O)oc2c3ccoc3c1OC
COc1c2ccc(cc2nc3c1cco3)O
CN(C)CCNC(=O)c1cccc2c1nc([nH]2)c3ccccc3
Cc1cccc(c1N=Nc2c3ccccc3ccc2O)C
Cc1cc(ccc1N=Nc2ccc(cc2)N)N(CCO)CCO
C(C(=O)C(Cl)Cl)Cl
c1ccc-2c(c1)-c3ccc4ccc5cccc6c5c4c3c2c6O
c1ccc(cc1)c2c(nc[nH]2)N=O
COP1(=S)OCc2ccccc2O1
C[Si]1(O[Si](O[Si](O[Si](O[Si](O1)(C)C)(C)C)(C)C)(C)C)C
Cc1c2ccccc2ncc1Cl
B(CCCC)(CCCC)CCCC
COc1cc(ccc1N=Nc2cc(c3ccccc3c2N)S(=O)(=O)O)c4ccc(c(c4)OC)N=Nc5cc(c6ccccc6c5O)S(=O)(=O)O
CC(C)OC(=O)CNCP(=O)(O)O
CCN(CC)c1ccc(cc1)N=Nc2c(cc(cc2Cl)N(=O)=O)Cl
CCC(=O)NCc1ccccc1
c1cn(c(=O)nc1N)C2C(C(C(O2)COP(=O)(O)O)O)O
CC1(C=C(C(N1[O])(C)C)C(=O)O)C
c1ccc(cc1)C(=O)OCc2ccccc2N(=O)=O
C(Cl)(Cl)Br
COC(=O)c1c(c(c(o1)N(=O)=O)c2ccccc2)c3ccccc3
CCC(C)Nc1c2ccccc2ns1
CCOc1ccc(cc1)N=Nc2ccc(cc2C)c3ccc(c(c3)C)N=Nc4c(ccc5c4c(cc(c5)S(=O)(=O)O)S(=O)(=O)O)O
c1ccc(cc1)CN2CCN=N2
c1cc(ccc1C(=O)N=c2c3cc(ccc3n(s2)C(=O)c4ccc(cc4)N(=O)=O)N(=O)=O)N(=O)=O
COc1ccc2c(c1)C3CCCCC3C=C2
C1=COC=CC2C1O2
c1ccc(c(c1)N(=O)=O)Cl
C(CCl)N
C(CN)CO
C
c1ccc2c(c1)Cc3ccccc3C2C=O
CCNc1c2ccccc2ns1
CC(C)(c1ccc(cc1)OCC(CCl)O)c2ccc(cc2)OCC(CCl)O
c1ccc2c(c1)c(=O)n(s2)CC3CO3
c1cc2cnncc2nc1
COc1c(c(cc2c1C(=O)c3ccccc3C2=O)O)C=O
C(C(C1C(=O)C(C(=O)O1)O)O)O
CCO[Si](C)(OCC)OCC
CC(=O)OCc1cccc(c1)N(=O)=O
COc1cc(ccc1[n+]2nc(nn2c3ccc(cc3)N(=O)=O)c4ccccc4)c5ccc(c(c5)OC)[n+]6nc(nn6c7ccc(cc7)N(=O)=O)c8ccccc8
CN(C)C(=S)S
Cc1cccc2c1nc3c(c2Nc4ccc(cc4OC)NS(=O)(=O)C)cccc3C(=O)NC
c1ccc2c(c1)ccc-3c2C(=O)c4c3ccc5c4cccc5
CC1CC(=O)N(N1C)c2ccccc2
Cc1cc(ccc1N=C=O)c2ccc(c(c2)C)N=C=O
Cc1cccc(c1C)N=Nc2c3ccccc3ccc2O
C1COCCN1SSN2CCOCC2
[CH2-]N(=O)=O
CC(C)COC(=O)C(=C)C#N
C[Si](C=C)(Cl)Cl
CC1(CC2C=C(C3(CC3(C2C1)C)C=O)C=O)C
Cc1ccccc1N(=O)=O
COC(=O)C(=C(c1ccc(cc1Cl)Cl)OP(=O)(OC)OC)Br
CCC(=O)C1c2cccc(c2C(=O)c3c1cccc3O)O
CC(C)Nc1c2ccccc2ns1
c1c(cc(c(c1N(=O)=O)O)N(=O)=O)C(F)(F)F
Cc1c2ccccc2c(c3c1cccc3)CO
c1cc(c(c(c1)N(=O)=O)O)c2ccc(c(c2)N(=O)=O)O
c1ccc2cc3c(cc2c1)c4ccccc4c5c3C=CC=CO5
CC(=O)OCc1ccc2ccc3cccc4c3c2c1cc4
Cc1cnc2ccc(c(c2n1)N)NC
COC(=O)Nc1[nH]c2cc(ccc2n1)O
c1ccc2c(c1)ccc(n2)F
CC1CCCO1
CSCC(C(=O)O)N
c1ccc2c(c1)c(c3c(n2)CCCC3)NCCCNCCCl
c1ccc2c(c1)c3c(cccc3o2)N(=O)=O
C(=N)(N)N
COc1ccc(cc1)c2c(nc([nH]2)c3ccccc3)c4ccc(cc4)OC
CNC(=O)c1c(ncn1C)N(C)N=O
c1cc2c(cc1N(=O)=O)c(=NC(=O)CCCl)sn2C(=O)CCCl
c1cc2c(cc1N)s[nH]c2=O
CC1(C(O1)COc2ccc3c(c2OC)nc4c(c3OC)cco4)C
C(F)(F)(F)I
c1cc2cc(c(cc2c(c1)N(=O)=O)N(=O)=O)N(=O)=O
CCc1ccnc2c1cccc2
CCCCC(=O)N=c1c2cc(ccc2n(s1)C(=O)CCCC)N(=O)=O
c1ccc2c(c1)c(ccc2S(=O)(=O)O)N
CC1(CCCC2(C1CC=C(C2C=O)C=O)C)C
CC(=O)c1ccc(cc1)N=O
CCON(C(=O)c1ccccc1)OC(=O)C
c1ccc2c(c1)c3ccncc3[nH]2
c1ccc2c(c1)c(c[nH]2)CC(C(=O)NC(CCCCN)C(=O)O)NC(=O)C(CCCCN)N
C[Si](C)(C)O
c1c(c(nc(=O)n1C2CC(C(O2)CO)O)N)CCCl
Cc1ccc(cc1)N(=O)=O
CCCCCCCCCCCCCCCCCCNC(=O)CCCCCCCCCCCC=CCCCCCCCC
c1ccc2c(c1)ccc-3c2C(=O)c4cccc5c4c3ccc5
Cn1cnc2c1cc(cc2)N(=O)=O
CC1CCC2C(C1)C(CC=C2C)C(C)C
c1cc2cccc-3c2c(c1)-c4c3cc(cc4)CBr
CN(=O)(C)CCN(Cc1ccc(cc1)OC)c2ccccn2
Cc1cc2c(c(c1)O)C(=O)c3c(cc(c(c3C2=O)O)O)O
c1ccc2c(c1)c(c([nH]2)C(=O)NN)N
c1ccc2c(c1)cc-3c(n2)-c4cccc5c4c3ccc5
C1CCC2C(C1)OCCOCCOCCOC3CCCCC3OCCOCCO2
Cc1cc(=O)oc2c1cc3c(c2)OC4(C3(OO4)C)C
COc1ccc(cc1)[Se]c2ccc(cc2)OC
CCN(c1ccccc1)C(=S)S
c1ccc(c(c1)c2nc3ccccc3o2)Cl
CCCC1C(O1)c2ccccc2
CC(=O)N(c1ccccc1)O
c1cc2cnnc(c2nc1)Cl
Cc1c2ccncc2c(c3c1[nH]c4c3cc(cc4)NC(=O)C)C
c1ccc2c(c1)[nH]c(n2)N=N#N
CCC(C)(C)c1cc(c(c(c1)n2nc3ccccc3n2)O)C(C)(C)CC
CC1C(C(C(C(O1)OCC2C(C(C(C(O2)Oc3c(=O)c4c(cc(cc4oc3c5ccc(c(c5)OCCO)OCCO)OCCO)O)O)O)O)O)O)O
c1ccc2c(c1)c(=NN)[nH][nH]c2=NN
c1ccc(cc1)S
c1cc(ccc1N(C=O)O)Cl
CC(=CC1C(C1(C)C)C(=O)OCc2cc(oc2)Cc3ccccc3)C
c1ccc2c(c1)cns2
CC(CN(=NC(=O)C(=C)C)(C)C)O
Cc1ccc(cc1N=N(=O)c2cc(ccc2C)N)N
CN(C=O)C(=O)CSP(=S)(OC)OC
Cn1cnc(c1c2ccccc2)N=O
c1cc2ccc3c4c(c(c5c3c2c(c1)cc5)N(=O)=O)CCCC4
CCc1cccc(c1NC(=O)C)CC
c1cc2cc(c(c(c2nc1)F)F)F
CC(C=C)C#N
c1ccc(c(c1)C=C(C#N)C#N)Cl
COc1cc2c3c(cc4ccccc4c3c1OC)N(CC2)C=O
Cc1ccc(cc1)CON(C(=O)c2ccccc2)OC(=O)C
c1cc(ccc1CNc2c3c([nH]cn3)ncn2)N(=O)=O
Cc1ccc2c(c1)cc-3c(n2)-c4cccc5c4c3ccc5
c1ccc2c(c1)cc3c4ccccc4cc-5c3c2-c6c5cccc6
c1cc(c(c(c1)O)N(=O)=O)N
CCCCON(C(=O)c1ccc(cc1)C)OC(=O)C
c1ccc2cn(=O)ncc2c1
CC1(CC(CC(N1[O])(C)C)N)C
Cc1c2c(c3c(c1O)CC(C3=O)C)C(=C)CCC4C2C4(C)C
Cc1cc2ccccc2c(c1)N(=O)=O
CNC(=NN(=O)=O)N
Cc1ccc(cc1)N(C=O)O
CCCCOO
Cc1c(cc(cc1N(=O)=O)N=N(=O)c2cc(c(c(c2)N(=O)=O)C)N(=O)=O)N(=O)=O
Cc1ccc2c(c1)c3c(ccc(c3[nH]2)C)C
c1c(sc(n1)N2CCCC2=O)N(=O)=O
C(CN=N#N)C(=O)O
CC(=C)C1CCC2(C(C1)O2)C
COc1c2ccccc2cnn1
C1=COC=CC1C=O
c1ccc2c(c1)ccc3c2C=CC(=O)C3=O
CC(C)(CO)C(C(=O)NCCC(=O)O)O
CN(C)CCNC(=O)c1ccc2c(c1)c(c3ccccc3n2)N
Cc1cc2c(c(c3c(c2OC)cc(cc3O)OC)O)c(=O)o1
Cc1cc(ccc1N=Nc2cccnc2)N(CCO)CCO
CC(CCl)(C1Cc2c(cc(c3c2n(c4ccccc4c3=O)C)O)O1)O
COc1cc(c2c(c1)oc3c(ccc(c3c2=O)OC4C(C(C(C(O4)CO)O)O)O)O)O
c1cc(c(cc1N)Cl)Cc2ccc(cc2Cl)N
CC(C)(C)c1cc(cc(c1O)c2cc(cc(c2O)C(C)(C)C)OC)OC
c1cc(c2c(=O)c3c(cc(cc3oc2c1O)O)O)OC4C(C(C(C(O4)CO)O)O)O
Cn1cc(c2c1cccc2)CC3(C(=O)OC4C3(OCC4O)O)O
CC(C)(C(=O)NCc1ccccc1)Br
CC(=O)NC1c2ccccc2-c3c1cccc3
Cc1cc(=O)[c-](c(=O)o1)C(=O)C
c1ccc(c(c1)C=CC=O)Cl
c1ccc2c(c1)ccc3c2c4c(cc3)CCC4=O
CCCOC(=O)c1cc(c(c(c1)O)O)O
c1ccc(c(c1)C=CC=C(C#N)c2ccc(cc2)Br)N(=O)=O
CCCCON(C(=O)c1ccc(cc1)OC)OC(=O)C
CC(=O)C(C(=O)Nc1ccccc1OC)N=Nc2ccc(cc2OC)N(=O)=O
CC(C#N)O
c1cc(ccc1N(C=O)O)F
CNCCN(Cc1ccc(cc1)OC)c2ccccn2
CC(=O)Nc1ccc(c(c1)OC)NC(=O)C
Cn1cc[n+](c1C=NO)CCC[n+]2ccc(cc2)C(=O)N
COc1cccc(c1N=Nc2c3ccccc3ccc2O)OC
CN(CCO)C(=O)Nc1ccc(c(c1)Cl)Cl
CC(=O)ON(C(=O)c1ccccc1)OCc2ccc(cc2)Br
CCOc1ccc(cc1)N=[N+](c2ccc(cc2)OCC)O
c1ccc(cc1)Oc2ccc(cc2)NO
CCc1cc(cc(c1N)C)Cc2cc(c(c(c2)CC)N)C
c1cn2cnc3c(c2n1)ncn3C4C(C(C(O4)CO)O)O
COCc1c(cc2c(c1O)C(=O)c3ccccc3C2=O)O
CC(=O)N(C(=O)C)N
Cc1c2cc[n+](cc2c(c3c1[nH]c4c3cc(cc4)N)C)C
c1ccc2c(c1)ccc3c2cc4c5ccccc5cc(c4n3)O
c1cc2c(cc1Br)C=CC3C2CCCC3
C[As](=O)(O)O
C=Cc1c(c(c(c(c1Cl)Cl)Cl)Cl)Cl
C(=C[As](Cl)Cl)Cl
C1(C2(C3(C4(C1(C5(C2(C3(C(C45Cl)(Cl)Cl)Cl)Cl)Cl)Cl)Cl)Cl)Cl)O
C1C(CC(CC(CC(CC(CC1Br)Br)Br)Br)Br)Br
c1c(cc(c(c1N(=O)=O)O)Cl)Cl
CC1(CC2=C(C3(CC3(C(C2(C1)O)O)C)C=O)C=O)C
CCNN
c1cc2cccnc2c(c1)C=O
Cc1c2ccccc2cc3c1c4c(cc3)C(=O)C(=O)C=C4
c1ccc2c(c1)c(sn2)NC(=O)C=CC(=O)O
c1ccc(cc1)OC2CO2
CC1(c2cccc(c2C(=O)C3C1CC4C(C(C(C(=O)C4(C3=O)O)C(=O)N)O)N(C)C)O)O
Cn1cc[n+](c1C=NO)CCCN(C)C
c1cc2ccc3ccc4c5c3c2c(c1)cc5C(=C4)N(=O)=O
CCOC(=O)c1c(c2ccccc2[nH]1)N=Cc3ccc(cc3)O
CC(=O)Nc1ccc(cc1)Oc2c(cc(cc2Cl)Cl)Cl
c1ccc2c(c1)cc3c4c2ccc5c4c(ccc5)C3O
CN(C)c1ccc(cc1)C(=C2C=CC(=[N+](C)C)C=C2)c3ccccc3
CC1CCC2C(C3C(N2C1)CC4C3(CCC5C4CC=C6C5(CCC(C6)OC7C(C(C(C(O7)CO)OC8C(C(C(C(O8)C)O)O)O)O)OC9C(C(C(C(O9)C)O)O)O)C)C)C
c1cc2c(cc1Cl)c(=NC(=O)CCCCl)sn2C(=O)CCCCl
CCCCON(C(=O)c1ccc(cc1)Cl)OC(=O)C
CC1C(C(C(=O)OCC2=CCN3C2C(CC3)OC(=O)C1=C)(C)O)C
c1cc(c(cc1N)O)N(=O)=O
Cc1cccc2c1cccc2N(=O)=O
Cc1cc(=O)oc2c1ccc3c2OC4(C3(OO4)C)C
C(C(F)(F)F)(C(F)(F)F)F
CN(C)CCNC(=O)c1ccc2c(c1)nc3ccccc3c2N
c1cc(ccc1N=Nc2c3ccc(cc3cc(c2O)S(=O)(=O)O)S(=O)(=O)O)S(=O)(=O)O
c1c(cc(c(c1N(=O)=O)O)Sc2cc(cc(c2O)N(=O)=O)Cl)Cl
CC(=C)C1CO1
Cc1c(c(c(c(c1Br)Br)Br)Br)C
COc1cccc2c1nccc2
c1c(c(nc(=O)n1C2CC(C(O2)CO)O)N)I
C[Si](Cl)Cl
c1ccc2c(c1)c(=NC(=O)CCCCl)sn2C(=O)CCCCl
c1cc(ccc1NC=O)Oc2ccc(cc2)Cl
CCOOC1(CCC2C1(CCC3C2C=C(C4=CC(=O)C5CC5C34C)Cl)C)C(=O)C
CCc1c(c2c(c(c1OC)O)C(=O)C(=C(C2=O)OC)OC)O
c1c(c(c(c(c1Cl)Cl)N(=O)=O)Cl)Cl
CCCCCC(=O)N=c1c2cc(ccc2n(s1)C(=O)CCCCC)N(=O)=O
c1ccc2c(c1)C(=O)c3cc(c(c(c3C2=O)O)C(=O)O)O
c1cc(ccc1c2ccc(cc2)N=Nc3c(ccc(c3O)N=Nc4cc(ccc4O)S(=O)(=O)O)O)N=Nc5ccc(c(c5)C(=O)O)O
C(CNC(=S)S)NC(=S)S
c1ccc2c(c1)C(c3ccccc3C2=O)CO
c1ccc2c(c1)ccc3c2c-4c(cc3)C(=O)c5c4cccc5
c1cc(cc(c1)Cl)C(=O)N=c2c3cc(ccc3n(s2)C(=O)c4cccc(c4)Cl)N(=O)=O
CCCCCCCCCCCCCCCC(=O)OCC(C1C(=O)C(C(=O)O1)O)O
Cc1cc2c(cc1C)n(c-3nc(=O)[nH]c(=O)c3n2)CC(C(C(CO)O)O)O
CCO[Si](=O)O
CCC(=O)N(c1ccc(c(c1)Cl)Cl)O
c1ccc2c(c1)c3c([nH]2)c(=O)n(nn3)N
c1cc2csnc2c(c1)N(=O)=O
Cc1cccc(c1OP(=O)(Oc2ccccc2)Oc3ccccc3)O
c1ccc(c(c1)Cc2ccccc2N=C=O)N=C=O
C[Se](C)(C)O[Se](C)(C)C
CCOO
Cc1ccc(c2c1oc-3c(c(=O)c(c(c3n2)C(=O)NC)N)C)C(=O)NC4C(OC(=O)C(N(C(=O)CN(C(=O)C5CCCN5C(=O)C(NC4=O)C(C)C)C)C)C(C)C)C
c1ccc(cc1)CNC(=O)C(c2ccccc2)Br
CC(=O)Oc1cccc2c1c(=O)c3c(cc4c(c3o2)C5C=COC5O4)OC
c1ccn(=O)c(c1)S
C(=O)[C-]C=O
c1cc(ccc1NC=O)Oc2ccc(cc2Cl)Cl
CNC(=O)N(C(=O)NC)O
COc1cc(cc(c1OC)OC)C2c3cc4c(cc3C(C5C2C(OC5)O)O)OCO4
c1ccc(cc1)C=NNC(=O)c2c(c3ccccc3[nH]2)N
CCCCOCC=O
CC1(CO1)c2ccc(cc2)Br
CN(C)N(C)C
CCCC1(CCC2C1(CCC3C2CCC4C3(C(CC(=O)C4)C)C)C)O
CN1C(CC(C1=O)O)c2cccnc2
c1ccc(cc1)C=C(N(=O)=O)Br
CC(C)CC(=O)N=c1c2cc(ccc2n(s1)C(=O)CC(C)C)N(=O)=O
Cc1c(cc2c(c1O)C(=O)c3cccc(c3C2=O)O)O
CC1(C(=Nc2ccccc2)c3ccccc3N1[O])c4ccccc4
CC(C)(C(=O)NC(CSC)C(=O)O)SC
CC1C(=O)C=CO1
c1nc2c(nc(nc2n1C3C(C(C(O3)CO)O)O)N)NO
c1cc(c(cc1c2c(c(=O)c3c(cc(cc3o2)OCCO)O)O)OCCO)OCCO
CC1=C(C(CCC1)(C)C)C=CC(=CC=CC(=CC=CC=C(C)C=CC=C(C)C(=O)OC)C)C
Cc1ccc(c(c1)N=Nc2c3ccccc3ccc2O)C
CCCCOC(=O)CCCCC(=O)OCCCC
c1cc2c(cc1N(=O)=O)c(=NC(=O)CCCCl)sn2C(=O)CCCCl
c1cc(ccc1C=O)O
C[N+]1(CCc2cc(c(c-3c2C1Cc4c3cc(c(c4)O)OC)O)OC)C
c1cc2ccc3cc[nH]c3c2nc1
c1ccc2c(c1)C3c4ccccc4C2OO3
c1nc2c(nc(=O)[nH]c2n1C3CC(C(O3)CO)O)N
c1cc(c2cccc(c2c1)N(=O)=O)C#N
CC1C(C(C(C(O1)C(=O)O)OC2C(C(C(C(O2)C(=O)O)OC)O)O)O)O
C[n+]1ccccc1c2cccc[n+]2C
Cc1cccc(c1)N=O
Cc1ccc(cc1)CN(C)N=O
c1cc(ccc1c2ccc(cc2)N=Nc3c(cc4cc(cc(c4c3O)N)S(=O)(=O)O)S(=O)(=O)O)N=Nc5c(cc6cc(cc(c6c5O)N)S(=O)(=O)O)S(=O)(=O)O
CCN1CCN=N1
c1cc2c(cc1Cl)c(=NC(=O)CCCl)sn2C(=O)CCCl
CCOC1=CC(N(c2c1cccc2)[O])(c3ccccc3)c4ccccc4
CCN(CC[N+](C)(C)C)c1ccc(cc1)N=Nc2ccc(cc2Cl)N(=O)=O
c1ccc(cc1)c2ccc(cc2)C=Nn3c(=O)c4c(c5ccccc5[nH]4)nn3
COc1c2c(cccn2)cnn1
c1c(c(cc2c1OCO2)O)N=O
CC12c3ccc4cccnc4c3OC1(OO2)C
CNc1ccc(cc1)C(=C2C=CC(=[N+](C)C)C=C2)c3ccc(cc3)N(C)C
C[As](=O)(C)O
c1ccc2c(c1)c3ccccc3c4c2cc5c(c4)C(C(C=C5)O)O
c1ccc(cc1)c2ccc(c(c2)N(=O)=O)N
CC(C)(C)c1cccc(c1)OP(=O)(Oc2ccccc2)Oc3ccccc3
CC(=O)Nc1ccc(cc1)Oc2ccc(cc2)N(=O)=O
Cc1cccc(c1)c2nc3ccccc3o2
c1cc(c2c(c1)oc3cc4c(c(c3c2=O)O)C5CCOC5O4)O
C1COP(=O)(NC1=O)N(CCCl)CCCl
c1ccc2c(c1)CCC3C2=CCCC3
C[Si](C)(C)O[Si](C)(C)O[Si](C)(C)C
c1ccc(cc1)C(c2ccccc2)n3cnc4c3ncnc4N
CN(C)c1ccc(cc1)C(=C2C=CC(=[N+](C)C)C=C2)c3ccc(cc3)N(C)C
CC1(CO1)C
CP(=O)(C)OCC1C(C(C(O1)n2cnc3c2nc([nH]c3=O)N)O)O
c1ccc-2c(c1)-c3ccc4cc(c5cccc6c5c4c3c2c6)O
c1cc(ccc1CO)C#N
c1ccc2c(c1)c(=NC(=O)c3ccc(cc3)N(=O)=O)sn2C(=O)c4ccc(cc4)N(=O)=O
CC(=O)ON(C(=O)c1ccccc1)OCc2ccc(cc2)N(=O)=O
c1c2cc(cc(c2c(cc1S(=O)(=O)O)N)O)S(=O)(=O)O
CC1=C(C(C(=C(N1)C)C(=O)OCOC)c2ccccc2N(=O)=O)C(=O)OC
c1cc2ccc3cccc4c3c2c(c1)C4O
CN(C)CCC(c1ccc(cc1)Cl)c2ccccn2
Cc1cc(cc(c1O)N(=O)=O)N(=O)=O
CC(=O)Nc1ccc2ccccc2n1
CN(C(=O)NC1C(C(C(OC1O)CO)O)O)N=O
c1ccc(cc1)C(c2ccccc2)(c3ccccc3)n4cnc5c4ncnc5N
C1C(=C(C(=O)O1)Br)Br
c1cc2c(c(c1)O)-c3ccc(cc3C2)N(=O)=O
COC(=O)C1C(O1)c2ccccc2
CCN1CCNC(=O)C1=O
c1csc(n1)N2CCNC2=O
c1cc(c(c(c1)Cl)Cl)N(=O)=O
CS(=O)(=O)N1C2C1c3ccccc3-c4c2cccc4
CN1CCc2cc(c(c3c2c1cc4c3cc(cc4)OC)OC)OC
c1cc2c(csn2)c(c1)N(=O)=O
CC(C)(C)OOC(C)(C)c1ccc(cc1)C(C)(C)OOC(C)(C)C
Cc1cc2c(c(c1)O)C(=O)c3c(cc(c(c3O)O)O)C2=O
CN(C)CCNC(=O)c1cccc2c1[nH]c3ccccc3c2=O
Cc1ccc(cc1NC(=O)C)N=Nc2ccc(c(c2)NC(=O)C)C
c1ccc2c(c1)nc3ccccc3n2=O
Cc1c(cc2c(c1O)C(=O)c3ccccc3C2=O)O
CC(C)C(=O)N=c1c2cc(ccc2n(s1)C(=O)C(C)C)N(=O)=O
COc1ccc(c(c1)O)C(=O)c2ccccc2
Cc1ccc2ccc(cc2c1)N(=O)=O
CNC(=O)N(C(=O)NC)OC(=O)NC
CCCNc1c2ccccc2ns1
COc1ccc(cc1)c2c(nc([nH]2)c3ccc(cc3)OC)c4ccc(cc4)OC
Cc1ccc2c3c1ccc4c3c(ccc4)C2
CC(CCC(=O)O)C1CCC2C1(CCC3C2CCc4c3ccc(c4)O)C
C[C-](C)N(=O)=O
Cc1cc2c(cc1C)-c3ccccc3C2
COc1c2cccc(c2nc3c1cco3)O
CC(=O)N(c1ccc(cc1)Oc2c(cc(cc2Cl)Cl)Cl)O
C(F)(F)(Cl)Br
c1[nH]c2c(n1)c(n(=O)cn2)N
c1cc2cccnc2c(c1)NC(=O)N
C1C=CCC2C1C(=O)N(C2=O)SC(C(Cl)Cl)(Cl)Cl
c1cc(c2c3c1-c4ccc(c5c4C(C3C(CC2=O)O)(CCC5=O)O)O)O
c1c(cc(c2c1C(=O)c3cc(cc(c3C2=O)O)O)O)CO
c1c(nc[nH]1)C=CC(=O)O
Cc1c2ccccc2c(c3c1-c4ccccc4C5C3N5)C
C=C(Cl)Cl
c1ccc2c(c1)C(=O)c3cc(c(c(c3C2=O)O)C=O)O
c1cc(cc2c1cc([nH]2)C(=N)N)C(=N)N
C(=O)C(=O)O
COc1cc(ccc1N(=O)=O)Oc2ccc(cc2Cl)Cl
CC(C)(CO)C(C(=O)NCCCO)O
CC1C(CCC2=CC(=O)C3(C(C12C)O3)C4(CO4)CO)O
CCN(CC)C(=S)SSCC(C(=O)O)NC(=O)C
c1cc2ccc3c(c2nc1)CCC4C3O4
c1ccc(cc1)N=Cc2cccc3c2nccc3
CCNc1ccc2c(cc(=O)oc2c1)C
c1cc(ccc1N(C=O)O)Br
CC(C)(c1ccc(cc1)OCC(CO)O)c2ccc(cc2)OCC(CO)O
c1ccc(cc1)C(=O)OCc2cccc(c2)N(=O)=O
CCC(C)OC(=O)Cc1ccccc1
COc1cc2c(cc1OC)oc(c(c2=O)O)c3ccc(cc3)O
CC(C(=O)O)O.CC(C(=O)[O])O.CC(C(=O)[O])O
Cc1ccc(cc1C)N=Nc2c3ccccc3ccc2O
CCc1cccc(c1N(COC)C(=O)CO)CC
c1ccc-2c(c1)-c3cccc4c3c2cc(c4)CBr
c1ccc(cc1)C2C(O2)C(=O)c3ccc(cc3)Br
CCN(CC)CC(=O)Nc1c(c(nn1C)C)C(=O)c2ccccc2F
COc1ccc2c(c1OC)nc3c(c2OC)cco3
C(F)(F)Cl
c1ccc2c(c1)ccc-3c2C(=O)c4c3cccc4
Cc1ccc2c(c1)c(=NC(=O)c3ccc(cc3)N(=O)=O)sn2C(=O)c4ccc(cc4)N(=O)=O
CC(C)ON(C(=O)c1ccccc1)OC(=O)C
CC(=O)Nc1ccc(cc1)S(=O)(=O)Cl
CC(C)c1cccc(c1)OP(=O)(Oc2ccccc2)Oc3ccccc3
CCCCON(C(=O)c1ccc(cc1)c2ccccc2)OC(=O)C
COc1cc(ccc1O)C=CC(=O)C(C(=O)C=Cc2ccc(c(c2)OC)O)C(=O)C=Cc3ccc(c(c3)OC)O
c1ccc2c(c1)c3ccnc(c3[nH]2)c4ccc(o4)CO
Cc1cccc2c1ccc(c2)N(=O)=O
COc1ccc2c(c1)cc-3c(n2)-c4cccc5c4c3ccc5
c1cc(ccc1C(=O)N=c2c3cc(ccc3n(s2)C(=O)c4ccc(cc4)Cl)N(=O)=O)Cl
CCC1C(=O)c2c(c(c(c(c2O)O)O)O)C(=O)C1=O
CC(=O)Nc1ccnc2c1cccc2
CC(C)(c1ccccc1)c2ccc(cc2)O
c1ccc2cc3c(cc2c1)-c4cccc5c4C3=CC(C5O)O
c1cc(c(cc1Cl)Cl)C(=O)CCl
CCOP(=S)(OCC)Oc1ccc(cc1)N(=O)=O
c1c(sc(n1)NC(=O)NCCCl)N(=O)=O
c1cc(cnc1)c2cccnc2
c1ccc2c(c1)c(=O)c3ccoc3[nH]2
CCN(Cc1cccc(c1)S(=O)(=O)O)c2ccc(cc2)C(=C3C=CC(=[N+](CC)Cc4cccc(c4)S(=O)(=O)O)C=C3)c5ccc(cc5)S(=O)(=O)O
CC1(C=Cc2c(c(c3ccccc3c2O1)O)C(=O)OC)C
c1cc(ccc1N(C(=O)CCC(=O)O)O)Cl
COC(=O)C(CCC(CCCCCC(CCC(CCCCCl)Cl)Cl)Cl)Cl
CCN(CCCNc1c2ccccc2nc3c1CCCC3)CCCl
c1ccc2cc(ccc2c1)NCC(=O)NN
c1ccc2c(c1)c(ccn2)N
Cc1cc(c(cc1Cl)S(=O)(=O)O)N=Nc2c3ccccc3ccc2O
CC1C(C(CC(O1)OC2CC(C(c3c2c(c4c(c3O)C(=O)c5cccc(c5C4=O)OC)O)C(=O)CO)O)N)O
C1CCCNCC1
Cc1ccc2cccc(c2c1)N(=O)=O
c1nc2c(n1C3C(C(C(O3)CO)O)O)N=CNC2N
c1cc(ccc1CC(C(=O)O)N)O
CCN(CC)CCNc1ccc2c3c1c(=O)c4cc(ccc4n3cn2)O
CC(C)CCON(=O)=O
c1cc2cn(=O)ncc2nc1
c1cc(ccc1C(=O)O)O
c1cc2cc(cc(c2nc1)C(=O)O)Br
Cc1cc(cc(c1N)C)N
C1N2CN(CN1CN(C2)N=O)N=O
C[Si](Cl)(Cl)Cl
CC(=O)ON(C(=O)c1ccccc1)OCc2ccc(cc2)Oc3ccccc3
CC(=O)N(c1ccc(c(c1)Cl)Cl)O
C1CCC2C(C1)OCCOCCOCCOCCOC3CCCCC3OCCOCCOCCOCCO2
CCN(c1ccc-2c(c1)Cc3c2cccc3)C(=O)C
CCCCON(C(=O)c1ccc(cc1)C(C)(C)C)OC(=O)C
CC=CCC#N
CC(CCC(=O)O)C1CCC2C1(C(CC3C2CCC4C3(CCC(=O)C4)C)O)C
c1ccc2c(c1)c3c4ccccc4ncc3cn2
C1CC=CCCC=C1
c1ccc2c(c1)c(=NC(=O)CCCl)sn2C(=O)CCCl
CCC=CCC=CCC=CCCCCCCCC(=O)O
C(C(C(C(C(=O)CN(C(CO)C(=O)O)N=O)O)O)O)O
CC(C(=C)C)Cl
CC(C)C1(C(=O)N2C(C(=O)N3CCCC3C2(O1)O)Cc4ccccc4)NC(=O)C5CC6c7cccc8c7c(c[nH]8)CC6N(C5)C
CCNCCN
CC(C(C)(C)C)OP(=O)(C)F
Cc1ccc-2c(c1)C(c3c2ccc(c3)C)C
C[n+]1cccc(c1)c2ccc[n+](c2)C
CN(Cc1ccccc1)C(=O)CBr
c1cc(c(cc1N2C(=O)CCC2=O)Cl)Cl
c1cc2c(c(cc(c2F)F)F)nc1
CC1C=C(C(C(C2C1CC(C2)(C)C)O)C=O)C=O
CC(=O)Nc1cc2c(cc1OC(=O)C)-c3ccccc3C2
CN(CC(=O)NN)c1ccc2ccccc2c1
CCCCCCNC(=O)n1cc(c(=O)[nH]c1=O)CF
c1cc(c(cc1N(CCO)CCO)Cl)N=Nc2c(cc(cc2Cl)N(=O)=O)Cl
C[Si](C)(Cl)Cl
c1ccc2c(c1)c3c([nH]2)cccc3N(=O)=O
c1ccc(cc1)C(=O)S
CCCCOC(=O)c1cccc2c1nccc2
CCOC(=O)c1c(c2ccccc2[nH]1)N=Cc3ccc(cc3)NC(=O)C
c1ccc(cc1)COc2cccc3c2nccc3
c1cc(ccc1n2cc(c(=O)c3c2cc(c(c3)F)N4CCNCC4)C(=O)O)F
CC(c1ccccc1)Cl
C(=C(c1c(c(c(c(c1Cl)Cl)Cl)Cl)Cl)Cl)Cl
c1ccc(cc1)C(=O)ON=C2C=CC(=NOC(=O)c3ccccc3)C=C2
COC(=O)N=c1[nH]c2ccccc2[nH]1
c1cc(=O)oc2c1cc(c(c2)O)OC3C(C(C(C(O3)CO)O)O)O
CNP(=O)(NC)NC
c1cc(c(cc1Cl)N)N(=O)=O
c1cc(ccc1C(=O)O)NC2C(C(C(CO2)O)O)O
CC(=O)CNc1ccccc1
c1cc2c(cc1S(=O)(=O)O)C(=O)C(=C3C(=O)c4cc(ccc4N3)S(=O)(=O)O)N2
CCc1ccccc1NC(=O)C(=O)Nc2cc(ccc2OCC)C(C)(C)C
Cc1cccc2c1cc3ccc4ccccc4c3n2
C[n+]1cccc(c1)c2ccccn2
c1ccc2c(c1)Oc3ccccc3O2
CC1C(=O)C(=O)CO1
c1ccc(cc1)C2C(O2)c3ccccc3
Cc1cc2cccnc2c(c1)C(=O)O
CCN(CC)c1ccc(cc1)N=O
C(C(CCl)Cl)OCC(CCl)Cl
c1cc(cc(c1)C(=O)O)C(=O)O
c1ccc(cc1)n2c(=O)c3ccccc3[se]2
CN1CCc2cc(c3cc2C1Cc4ccc(cc4)Oc5cc(ccc5OC)CC6c7c(cc(c(c7O3)OC)OC)CCN6C)OC
c1cc(ccc1c2ccc(cc2)N=Nc3cc(c(cc3N)N)N=Nc4ccc(cc4)S(=O)(=O)O)N=Nc5ccc(c(c5)O)C(=O)O
c1ccc(c(c1)C#N)C#N
COc1ccc2c(c1)nc([nH]2)N
c1cc2c(cc1N)scn2
COC1=CC(=O)c2c3c(cnc2C1=O)c4ccccc4[nH]3
Cc1ccc2c(c1)c(=NC(=O)CCCl)sn2C(=O)CCCl
c1cc2cccc(c2c(c1)N)S(=O)(=O)O
Cc1ccc(cc1)COS(=O)(=O)c2ccc(cc2)C
c1ccc2c(c1)[nH]c(n2)N
CCCCCCCCBr
c1ccc(cc1)C2(C(=Nc3ccccc3)C4=CC(=O)C=CC4=N2=O)c5ccccc5
COc1c(c(cc2c1C(=O)c3ccccc3C2=O)O)CO
CC(C)(C)N(Cc1ccccc1)CC(c2ccc(c(c2)CO)O)O
C[Si](C)(C)CN(C(=O)N)N=O
C[Si](C)(C)CC=C
c1cn(c(=O)nc1N)C2CCC(O2)CO
c1ccc(c(c1)C(=O)N=c2c3cc(ccc3n(s2)C(=O)c4ccccc4N(=O)=O)N(=O)=O)N(=O)=O
Cc1ccc(cc1N=Nc2cc(ccc2C)N)N
C(CCBr)CBr
CC(=O)Nc1cc(ccc1N=Nc2cccnc2)N(C)C
CC(=O)ON(C(=O)c1ccccc1)OCc2ccccc2
c1cc(cc(c1)Cl)N(C=O)O
C[N+](C)CCN(Cc1ccc(cc1)OC)c2ccccn2
Cc1cccc2c1cc(cc2)N(=O)=O
C1CN(CCN1CCCN)CCCN
C(CCBr)CCBr
c1ccc(cc1)C(=O)C=Cc2ccc(cc2)Oc3ccccc3
C[Si]1(O[Si](O[Si](O1)(C)C)(C)C)C
c1cc2c(cc1N(=O)=O)C(=O)N(C2=O)CCl
c1ccc2c(c1)c(sn2)N
Cc1ccc(cc1)c2ccccc2
CCN(CC)N(=NO)=O
c1ccc2c(c1)C(=O)C3=C(C2=O)C(CCC3N)N
CNCCCC(=O)O
CC(C(C)O)N(=O)=O
C=Cc1ccccc1
c1cc2cccc-3c2c(c1)-c4c3c(ccc4)CBr
CCOC(=O)c1c(c2ccccc2[nH]1)N=Cc3ccc(cc3)N(=O)=O
c1cc2cnnc(c2nc1)NN
CC1COCc2c1cc3c(c2)C(C(C3(C)C)C)(C)C
Cn1cnc(c1c2ccccc2)N(=O)=O
C[Si](C)(C=C)N[Si](C)(C)C=C
c1cc2c(cc1N(=O)=O)csn2
c1ccc(cc1)c2coc(c2c3ccccc3)C(=O)O
c1cc(ccc1C(=O)NCO)Cl
c1c(cc(c(c1Cl)Cl)Cl)N2C(=O)CCC2=O
CCC(CC)N(=O)=O
Cc1c(cc(cc1N(=O)=O)N(=O)=O)N=N(=O)c2cc(cc(c2C)N(=O)=O)N(=O)=O
CCCCON(C(=O)c1ccccc1)OC(=O)C
CC1(CO1)c2ccc(cc2)Cl
c1cc(c(c(c1)Cl)N=C2NCCN2)Cl
CC1C(=C(C(=O)O1)C(=O)OC)c2ccccc2
CC(=O)ON(C(=O)c1ccccc1)OCc2ccc(cc2)OC
Cc1ccc2c(c1)C(=O)c3cc(ccc3C2=O)O
c1ccc2c(c1)cc3ccc4cccc5c4c3c2c(c5)CO
Cn1c2ccc(cc2nc1N)O
CC(C)C=CCCCCC(=O)NCc1ccc(c(c1)OC)O
CN(Cc1cccc(c1)Cl)N=O
c1ccc(cc1)C[Se]C#N
CC(=O)OCc1c(cc2c(c1O)C(=O)c3ccccc3C2=O)O
CCC(C)N1CCCC1=O
c1cc(cc(c1)N(=O)=O)C(=O)N=c2c3cc(ccc3n(s2)C(=O)c4cccc(c4)N(=O)=O)N(=O)=O
CC(=O)Nc1ccc2c(c1)c3ccccc3[nH]2
CC(=O)ON(C(=O)c1ccccc1)OCc2ccc(cc2)c3ccccc3
c1cc(ccc1C=O)N
COc1cc(c(cc1N)OC)N
CCN(Cc1cccc(c1)S(=O)(=O)O)c2ccc(cc2)C(=C3C=CC(=[N+](CC)Cc4cccc(c4)S(=O)(=O)O)C=C3)c5ccccc5S(=O)(=O)O
c1cc(c(cc1N)Cl)C(F)(F)F
