# Supplementary material for: Bioalerts: a python library for the derivation of structural alerts from bioactivity and toxicity data sets
Source: J Cheminform. 2016 Mar 4;8:13. doi: 10.1186/s13321-016-0125-7 (PMC4779235; doi:10.1186/s13321-016-0125-7)
Supplement: Supplementary file 2 — 10.1186/s13321-016-0125-7 Bioalerts Tutorial (tutorial.zip). The tutorial is provided in three file formats: (i) file bioalerts_tutorial.html, which can be browsed in any HTML browser, (ii) file bioalerts_tutorial, and (iii) file bioalerts_tutorial.ipynb, which can be opened with ipython notebook. This tutorial illustrates the functionalities of bioalerts on three real world data sets available at http://github.com/isidroc/bioalerts. [file 13321_2016_125_MOESM2_ESM.zip › tutorial/datasets/training_Ahlberg.smi]

COc1ccc(cc1)c2[nH]c(c(n2)c3ccccc3)c4ccccc4
Cc1c(cccc1N=C=O)N=C=O
CC1(C(N2C(S1(=O)=O)CC2=O)C(=O)O)Cn3ccnn3
CN(C)CCOC(=O)C=C
c1c(c(cc(c1Cl)Cl)Cl)Cl
c1ccc2c(c1)c(cn2N=O)CCO
c1cc(cc(c1)Br)NC(=O)c2cc(sc2)N(=O)=O
CCOC(=O)COc1ccc2c(=O)cc(oc2c1)c3ccccc3
CN(c1ccccc1)N=O
CC1(CO1)C2Cc3c(cc(c4c3n(c5ccccc5c4=O)C)O)O2
CCCCCCCCCCCCc1ccccc1
CS(=O)(=O)Nc1ccc(cc1)Nc2c3ccccc3nc4c2cccc4
c1cc(ccc1N(=O)=O)Oc2ccc(cc2Cl)Cl
c1cc(c(cc1N(=O)=O)O)N(=O)=O
CCOC(=O)CC(C)C
Cc1c(c2c(c3c1nccn3)nc(n2C)N)C
Cc1c(c(cc(c1N)SC)SC)N
c1ccc2cc3c4ccc(cc4c5ccccc5c3cc2c1)O
CC(=O)C(=C)Br
C(CNCCNCCN)N
CCCCCOC(=O)C(=C)C
CC1CCCC2(C1(CCCC2)O)C
CC(=C)C(=O)OCCOC(=O)C(=C)C
CN(C)c1ccc(cc1)CCO
COC1=CC(=O)c2c3c(cnc2C1=O)c4cnccc4[nH]3
c1ccc(c(c1)C=O)Cl
c1c(c(c(c(c1Cl)Cl)N(=O)=O)O)Cl
c1c-2c(cs1)C3C(N3)c4c2csc4
CCOc1ccc2c(c1)C(=CC(N2)(C)C)C
CCCCC(CC)COC(=O)c1ccccc1C(=O)OCC(CC)CCCC
CCCCC(CC)COC(=O)COc1ccc(cc1Cl)Cl
CCN(CC)CC#CC(C)(C)OC(=O)C(c1ccccc1)(C2CCCCC2)O
CC(C)(C)COC(=O)C=C
C(C(C(F)(F)Cl)(F)F)(F)Cl
Cc1cc(c(cc1N)N)N=Nc2ccccc2
c1ccc(cc1)c2c(nc3c(n2)c(nc(n3)N)N)N
COC(=O)c1ccc(cc1)C(=O)OC
c1cc(cc2c1cc3ccc(cc3n2)N)N
c1cc2ccc(c3c2c(c1)CC3)N(=O)=O
c1ccc2c(c1)cc(cn2)Cl
CC(=C)C(=O)OCCCCCOC(=O)C(=C)C
CC1(Cc2cc3c(c(c2C(C1)OC)O)C(=O)c4c(cc5c(c4C3=O)OC6C(C(C(C5(O6)C)O)N(C)C)O)O)O
c1cc(ccc1C=Cc2ccc(cc2)N(=O)=O)N
CC(C)C(C1(C(O1)(C(=O)N)C(=O)OC)C)O
CC(Cc1ccc(c(c1)O)O)C(C)Cc2ccc(c(c2)O)O
c1cc(c(cc1Cl)Sc2cc(ccc2O)Cl)O
CC(C1OCC(O1)CO)I
Cc1ccccc1NC(=O)CC(=O)C
C1CCOC1
CCOCCc1c(nc(n2c1ncn2)N)c3ccccc3
CN(C)CCNC(=O)c1cccc2c1nc3ccccc3n2
C(CS)N
CC12CCC3C(C1CCC2C(=O)NC(C)(C)C)CC=C4C3(CCC(=C4)C(=O)O)C
c1cc(ccc1c2ccc(cc2)O)O
c1cc(c(cc1Cl)Cl)OCC(=O)O
Cc1ccc(cc1)Br
c1ccc2cc3c(cccc3Cl)cc2c1
COc1c2ccc(=O)oc2c(c3c1cco3)OC
c1ccc-2c(c1)Cc3c2cccc3
CC1CCCC(=O)CCCC=Cc2cc(cc(c2C(=O)O1)O)O
Cc1ccc(cc1C)N
C(CC(=O)O)C(C(=O)O)N
Cc1c2c(ccn1)c3ccccc3[nH]2
C1COC(CN1N=O)O
c1ccc(c(c1)C(=O)Cl)N(=O)=O
CC(C[N+](C)(C)NC(=O)C(=C)C)O
CCOC(=O)OCC
c1ccc2c(c1)cc3ccc4ccc(c5c4c3c2cc5)CCl
C1CCC2C(C1)OCCOCCOC3CCCCC3OCCOCCO2
C(CCl)OP(OCCCl)OCCCl
C1CC(=O)N(C1=O)O
COC(=O)Nc1[nH]c2ccccc2n1
CCOC(=O)N(CCCC(=O)c1cccnc1)N=O
C1CSCCS1
c1cc(ccc1c2ccc(cc2)Cl)N
c1ccc2c(c1)c(nnc2NN)NN
Cc1nc2ccc3ccc4ccc(cc4c3c2n1C)O
CCN(CC)CCCN
CC(=O)Oc1ccc(cc1)CCl
c1cc(ccc1N)Oc2ccc(cc2)N(=O)=O
CC(C)CCOC(=O)C
c1cc(ccc1c2ccc(cc2N(=O)=O)N(=O)=O)N(=O)=O
Cc1cc(cc(c1N)C)c2cc(c(c(c2)C)N)C
COc1ccccc1N(=O)=O
c1ccc2c(c1)ccc3c2ccc4c3nccc4
CCCCCCC(=O)O
c1ccc2c(c1)c3ccc(c4c3c5c2c(ccc5cc4)N(=O)=O)O
COc1cc(ccc1N=Nc2cc(c3ccccc3c2O)S(=O)(=O)O)c4ccc(c(c4)OC)N=Nc5c(cc6cc(ccc6c5O)N)S(=O)(=O)O
c1c(cc(c(c1N(=O)=O)Cl)N(=O)=O)N(=O)=O
Cc1cc2c(cc1C(=O)C)C(C(C2(C)C)C)C(C)C
C(C(=O)O)C(CC(=O)O)(C(=O)O)O
c1ccc2c(c1)c3cccc(c3oc2=O)N(=O)=O
C(I)I
Cc1c2ccccc2c(c3c1c4ccccc4cc3)CO
Cc1c2ccccc2cc3c1ccc4c3cccc4
Cc1ccc(cc1)S(=O)(=O)OCc2ccc(cc2)N(=O)=O
COc1cccc(c1)C(=O)CBr
CC1C(C(CC(O1)OC2CC(Cc3c2c(c4c(c3O)C(=O)c5cccc(c5C4=O)OC)O)(C(=O)CO)O)N)OC
Cc1c2c3ccccc3[nH]c2c4c(n1)C(=O)C=C(C4=O)N5CCN(CC5)C
Cc1ccc2c(c1O)C(=O)c3ccccc3C2=O
CC1c2cc(ccc2-c3c1cc(cc3)F)F
c1ccc-2c(c1)Cc3c2ccc(c3)N=O
CCN(CC)CCO
CC1Cc2ccc(c(c2C(=O)O1)O)C(=O)NC(Cc3ccccc3)C(=O)O
CCCCC1CO1
C1=CC(=c2c3c(c4=C(C=CC5c4c2C(=O)C6C5O6)O)C(=O)C7C(C31)O7)O
c1cc(c(cc1C(=O)O)N(=O)=O)Cl
c1ccc(cc1)Nc2ccc(cc2)Nc3ccccc3
C[n+]1cccc2c1C=CC3C2O3
CCOCOCC
COc1ccc(cc1N)N
CC(=C)C(=O)OCCO
COc1ccc(cc1)c2coc3cc(cc(c3c2=O)O)O
CC(=O)Nc1ccc(cc1)C(=O)C2C(O2)c3ccccc3
C(C(C1C(C(=O)C(=O)O1)O)O)O
Cc1ccc(cc1)C(=O)OC
c1c(cc(cc1Cl)Cl)Cl
Cc1cc2c(c3c1nc(cn3)c4ccccc4)nc(n2C)N
C(=O)(N)N
C1CCC(=N(=O)O)C1
CCCCCl
COc1ccc(c2c1oc(c2)N(=O)=O)N(CCCl)CCCl
c1ccc(cc1)N(=O)=O
COc1cc2c(cc1N)nc3cc(c(cc3n2)N)OC
Cn1c2cc3ccccc3nc2nc1N
Cn1cnc2c1c(=O)[nH]c(=O)n2C
CCN1CCN(C(=O)C1=O)C(=O)NC(c2ccccc2)C(=O)NC3C4N(C3=O)C(C(S4)(C)C)C(=O)O
Cc1ccncc1
c1ccc2c(c1)ccc3c2nc4c(c3)ccc5c4C6C(O6)C(C5O)O
c1ccc2c(c1)c(c[nH]2)CCC(=O)O
c1ccc2c(c1)cc3c(cccc3n2)N
CC(C)(C)NCC(COc1cccc2c1CC(C(C2)O)O)O
c1cc(c(c(c1)O)N)C(=O)CC(C(=O)O)N
CC(CCN)N
c1c(cc2c-3c1CCc4c3c(cc(c4)N(=O)=O)CC2)N(=O)=O
CC(C(=O)NCC(=O)O)S
c1ccc2c(c1)nc3ccc(cc3n2)N(=O)=O
CCOP(=O)(c1ccccc1)Oc2ccc(cc2)N(=O)=O
c1cc2ccc3c(ccc4c3c2c(c1)c(=O)c4=O)N(=O)=O
CC(C)S(=O)(=O)Cl
C(CCC#N)CC#N
Cc1c2c3ccccc3[nH]c2cc(n1)N
C(C(CBr)Cl)Cl
Cc1c(ccc2c1nc(c(n2)C)C)N
Cc1ccc-2c(c1)-c3cc4ccccc4c5c3c2c6ccccc6c5
CCCCC(CC)COC(=O)C=Cc1ccc(cc1)OC
CC1(CC(CC(C1)(C)CN=C=O)N=C=O)C
c1cc(cc(c1)N(=O)=O)N
CC1c2c(c3ccccc3[nH]2)CC(N1)C(=O)O
c1cc2c(c(c1)N(=O)=O)snc2Cl
c1ccc-2c(c1)-c3cccc4c3c2c(cc4N(=O)=O)N(=O)=O
c1ccc(c(c1)N(=O)=O)SSC(=C(Cl)Cl)Cl
CCOP(=S)(OCC)Oc1cnc2ccccc2n1
CCCCC(CC)COP(=O)(OCC(CC)CCCC)OCC(CC)CCCC
CC(=O)Nc1ccc(cc1)S(=O)(=O)NC
CN(C)CCCNc1c2ccccc2nc3c1c(ccc3Cl)N(=O)=O
Cc1c2c3c([nH]c2c4c(n1)C(=O)C(=CC4=O)OC)CCCC3
CC=CC=O
Cc1c(c(c(nc1C(=O)O)c2ccc3c(n2)C(=O)C(=C(C3=O)OC)N)N)c4ccc(c(c4O)OC)OC
c1c(cc(c(c1Br)O)Br)C2(c3c(c(c(c(c3Br)Br)Br)Br)S(=O)(=O)O2)c4cc(c(c(c4)Br)O)Br
c1c(cc(c(c1Cl)Cl)Cl)O
C[n+]1c2ccccc2cc3c1ccc(c3)N
CCCCNCCCNCCCNC(=O)c1csc(n1)c2csc(n2)CCNC(=O)C(C(C)O)NC(=O)C(C)C(C(C)NC(=O)C(C(c3cnc[nH]3)OC4C(C(C(C(O4)CO)O)O)OC5C(C(C(C(O5)CO)O)OC(=O)N)O)NC(=O)c6c(c(nc(n6)C(CC(=O)N)NCC(C(=O)N)N)N)C)O
CCOc1ccc(cc1)N=N(=O)c2ccc(cc2)OCC
CC(=O)N(c1ccc(cc1)Sc2ccccc2)OC(=O)C
CC1C=C(C(=CC2(C1CC(C2)(C)C)O)C=O)C=O
c1ccc(cc1)c2ccc(cc2)c3ccccc3
c1ccc2c(c1)cc3ccc4cccc5c4c3c2cc5
c1ccc2c(c1)cccc2Cl
c1ccc2c(c1)ccc3c2c4c(cc3)-c5ccccc5C4
CCCCCCCCn1c(=O)ccs1
c1cc(c(cc1Cl)C(=O)O)O
Cc1cc(ccc1N)N
c1(nc(nc(n1)Cl)N)N
COc1ccc(c(c1)N=Nc2c3ccccc3ccc2O)OC
CN(C)c1ccc(cc1)N=Nc2cccc3c2cccc3
Cc1cc(c(cc1Sc2cc(c(cc2C)O)C(C)(C)C)C(C)(C)C)O
COP(=O)(OC)OC
c1ccc2c(c1)-c3ccccc3C2N
COC(=O)N
c1c(c(=O)[nH]c(=O)n1C2CCCO2)F
CC1(C(N2C(S1)C(C2=O)NC(=O)COc3ccccc3)C(=O)O)C
C(#N)C(Cl)Cl
c1cc2c(cc1N(=O)=O)CCN2
c1ccc(c(c1)NC(=O)c2cc(sc2)N(=O)=O)F
c1cn(c(=O)nc1N)C2C(C(C(O2)COP(=O)(O)OC3C(OC(C3O)n4cnc5c4ncnc5N)CO)O)O
Cn1c(cnc1C2NC(CO2)(CO)CO)N(=O)=O
COc1ccc(cc1)C=C
COc1cc(ccc1Nc2c3ccccc3nc4c2cccc4)O
CC(=O)c1ccc2ccccc2c1
COC(=O)c1ccccc1O
c1ccc2c(c1)ccc-3c2C4C(O4)c5c3cccc5
Cc1ccc(c(c1)N(=O)=O)N(=O)=O
c1ccc2cc3c(cc2c1)-c4cccc5c4C3=CC(=O)C5=O
CC(C(COP(=O)(OCC(C(C)Br)Br)OCC(C(C)Br)Br)Br)Br
c1nc2=C(NCN=c2n1C3C(=O)C(C(O3)CO)O)N
c1cc(oc1C=CC=NN2CC(=O)NC2=O)N(=O)=O
Cn1c2cc(cnc2nc1N)c3ccccc3
c1cc2c(cc1O)oc3c2c(=O)oc4c3ccc(c4)O
C=C(C=O)Br
CCCCCCCC(=O)CCc1ccc(c(c1)OC)O
CC1CC(CC(C1)(C)C)OC(=O)c2ccccc2O
C(CCCCC(=O)O)CCCC(=O)O
CC(=O)NC(CSC(=C(C(=C(Cl)Cl)Cl)Cl)Cl)C(=O)O
COP(=O)(SC)SC
C(C(C(=O)O)O)C(=O)O
CC(=C)C(=O)OCC(C)(C)C
CC(C)NCC(COc1ccccc1CC=C)O
c1cc2cccc(c2c(c1)N(=O)=O)N(=O)=O
C1COCCOCCOCCOCCOCCOCCO1
C=Cc1ccncc1
Cc1ncc(c(n1)N)CC(=O)NC(=C(CCOC(=O)c2ccccc2)SC(=O)c3ccccc3)C
COc1cc2c(c3c1c4c(c(=O)o3)C(CC4)O)C5C=COC5O2
COC(=O)COc1ccc(cc1Cl)Cl
Cc1ccc(cc-2c(ccc12)C=O)C(=C)C
CC(=O)Cl
CCOc1cccc(c1)N(=O)=O
Cc1[nH]ccn1
Cc1cccn2c1nc3c2nc(cc3)N
CC(=O)Nc1ccc(cc1)S(=O)(=O)c2ccc(cc2)N
CCOC(=O)CNC(=O)CBr
C(=CC(=O)O)C(=O)O
c1ccc2c(c1)cc3ccc4cccc5c4c3c2cn5
CN1C(Nc2cc(c(cc2S1(=O)=O)S(=O)(=O)N)Cl)CSCC(F)(F)F
C1CC(CCC1CC2CCC(CC2)N)N
CCCCC#N
COC(=O)C(=Cc1ccc(o1)N(=O)=O)N(=O)=O
CN(C)c1ccc(cc1)N=Nc2ccc(cc2)N(C)C
c1cc2cccc-3c2c(c1)-c4c3cc(cc4)CCl
c1cc(c(cc1N(=O)=O)N(=O)=O)Cl
CC1(C(=O)c2ccccc2N1O)c3ccccc3
COC(=O)C(=Cc1ccc(o1)N(=O)=O)C#N
Cc1cnc(cn1)C
c1ccc(cc1)CN2C3C2c4ccccc4-c5c3cccc5
CC(C)CCCCCOC(=O)C=C
c1ccc(c(c1)C(=O)O)N
c1ccc(cc1)O
c1ccc2c(c1)c3cccc4c3c5c2c(ccc5C(C4O)O)N(=O)=O
CC1=CC(=C(C#N)C#N)C=C(O1)C=Cc2ccc(cc2)N(C)C
CCCCOCC1CO1
c1ccc(cc1)N(c2ccccc2)C(=O)N
c1cc(cc(c1)N(=O)=O)C=CC(=O)O
CCCCCCCCCCCCS
CC(C)N=C=NC(C)C
C(=O)(N)NO
C1C(O1)CF
c1ccc(cc1)CNC(=O)C(c2ccccc2)Cl
CC1(CC(CC(N1O)(C)C)O)C
CC(=O)Nc1ccc(cc1)Sc2ccccc2
c1ccc(c(c1)Nc2ccc(cc2N(=O)=O)N(=O)=O)O
CCC(=O)N(c1ccc(cc1)c2ccccc2)O
c1c(occ(c1=O)O)CO
C1C(O1)COCCOCC2CO2
CN(C)CCN(Cc1ccc(cc1)OC)c2ccccn2
CC(C)(Cc1ccccc1)N(C)C(=O)CN(CCO)CC(=O)N(C)C(C)(C)Cc2ccccc2
C1CN1
C(C(CBr)(CBr)CBr)O
CCOP(=S)(OCC)Oc1c(cc(c(n1)Cl)Cl)Cl
CC(C)CC(=O)C
CCCCCCCCCCCCCCCCCC(=O)OCC1=CC=C2C1=CC(CC=C2C)C(=C)C
c1ccc2c(c1)c3c([nH]2)c(=O)n(nn3)N=Cc4ccc(cc4)C(=O)O
c1ccc(cc1)Sc2ccc(cc2)NO
c1ccc(cc1)C=CCO
c1c(cc(cc1Cl)Cl)N
Cc1cccn2c1nc3c2nc(cc3)NO
CN1CCC(=C2c3ccccc3C=Cc4c2cccc4)CC1
CCCCCCCCCCCCCOC(=O)c1ccccc1C(=O)OCCCCCCCCCCCCC
c1ccnc(c1)Cl
c1cc2ccc(cc2nc1)F
COc1ccc(cc1)O
CCC(=C)C(=O)c1ccc(c(c1Cl)Cl)OCC(=O)O
CN(C)CCNC(=O)c1cccc2c1C(=O)c3ccccc3C2=O
CS(=O)(=O)C
CC(C)(C#N)N=NC(C)(C)C#N
C1CCC(C1)N(=O)=O
c1cc(ccc1N)N
c1ccc2c(c1)cc(c3c2ccc(c3)N(=O)=O)N(=O)=O
c1ccc-2c(c1)-c3cccc4c3c2c(c(c4)N(=O)=O)N(=O)=O
CCC(=O)O
C=Cc1ccc(cc1)N(=O)=O
CC(C)CN(CC(C)C)CC(C)C
Cc1c(c(=O)n(n1C)c2ccccc2)N(C)CS(=O)(=O)O
C1(C(C(C(C(C1Br)Br)Br)Br)Br)Cl
c1ccc2c(c1)c3ccccc3c4c2-c5ccccc5C6C4N6
c1cc(oc1)C(=Cc2ccc(o2)N(=O)=O)C(=O)N
c1ccc(cc1)c2c(c(=O)c3c(cc(cc3o2)O)O)O
c1cc2c(cc1N)c(ns2)Cl
c1cc(c(c(c1)N(=O)=O)CO)N(=O)=O
CCCCCC=CCC=CCCCCCCCC(=O)O
C(C1C(O1)Cl)Br
Cc1c(cc2c(c1N(=O)=O)C(CC2(C)C)(C)C)N(=O)=O
CC(=CCCC(=CC=CC(=CC=CC(=CC=CC=C(C)C=CC=C(C)C=CC=C(C)CCC=C(C)C)C)C)C)C
c1cc2c(cccn2)c(c1)O
COc1cc(cc(c1OC)OC)C(=O)OCCCN2CCCN(CC2)CCCOC(=O)c3cc(c(c(c3)OC)OC)OC
c1cc(c2c(c1)nc3cc(ccc3n2)N)N
CCC1C(C(C(N(CC(CC(C(C(C(C(C(=O)O1)C)OC2CC(C(C(O2)C)O)(C)OC)C)OC3C(C(CC(O3)C)N(C)C)O)(C)O)C)C)C)O)(C)O
c1ccc(c(c1)NC(=O)c2cc(sc2)N(=O)=O)Br
CCCCCCCCCCC1CO1
c1ccc(cc1)OP(=O)(Oc2ccccc2)Oc3ccccc3
c1c(c(c(c(c1Cl)Cl)Cl)O)Cl
c1cc(ccc1N(C(=O)CO)O)Cl
c1ccnc(c1)c2ccncc2
CC1CCC(C(=O)C1)C(C)C
CNP1(=NP(=NP(=N1)(NC)NC)(NC)NC)NC
CCOS(=O)(=O)C
C1COCCN1N=O
CC(C)(C#N)C(C)(C)C#N
c1cc(ccc1C=Cc2ccc(cc2)N(=O)=O)C#N
CS(=N)(=O)CCC(C(=O)O)N
CCCCC=CC=O
C(C(=O)NN)NC(=O)C=[N+]=N
CCN(CC)c1ccc2cc(c(=O)oc2c1)c3nc4ccccc4n3C
C=CCCCCC1CO1
CC(=O)Nc1cccc(c1)N
Cc1c(cccc1N)N
c1cc2c(cc1O)c(c[nH]2)CC(C(=O)O)N
c1ccc2c(c1)cc3ccc4ccc(c5c4c3c2cc5)O
c1ccc(cc1)CCOC(=O)c2ccccc2N
Cc1ccc2c(c1)ccc3c2cccc3
c1cc(c(cc1N=N#N)N(=O)=O)F
Cc1c2c3cnccc3[nH]c2c4c(n1)C(=O)C(=CC4=O)OC
CCC=CC=CC=CC=CC=COCC(CO)O
CC(=O)N(C(=O)NC)OC(=O)NC
c1cc(c(cc1N(=O)=O)N(=O)=O)I
Cc1cc2ccccc2c3c1cc4ccccc4c3
c1ccc(cc1)C2CO2
c1c(cc(cc1N(=O)=O)N(=O)=O)CCl
c1ccc(c(c1)C=CC(=O)O)N(=O)=O
CC(=O)OCc1c2ccccc2cc3c1cccc3
Cc1ccc-2c(c1)Cc3c2ccc(c3)C
C(C=CCl)Cl
COc1ccc(cc1)N=O
c1ccc(cc1)c2ccccc2N
C(CCC(=O)N)CC(=O)N
c1ccc(c(c1)C(=O)N)O
C(C(C(=O)O)N)SC=CCl
CNC1Cc2cccc3c2c(ccc3)C1
c1cc2c(nc1)C3C(O3)C4C2O4
Cn1c2cc3cccnc3nc2nc1N
CC(=O)OCc1cocc-2c(ccc12)C=O
c1c(n(c(n1)CO)CCO)N(=O)=O
CCn1cc(c(=O)c2c1cc3c(c2)OCO3)C(=O)O
Cc1ccccc1C=O
Cc1c2ccncc2c(c3c1[nH]c4c3cccc4)C
C1CCC2(CC1)C(=O)N(C(=O)N2)CCN3CC3
c1cc-2c(cc1N)Cc3c2ccc(c3)N
CCN(c1ccccc1)N
CC(=O)Nc1ccc(cc1)C=CC(=O)c2ccccc2
CCCCCN(CCCCC)CCCCC
CCCn1cc2c3c1cccc3C4C=C(CN(C4C2)C)C
Cn1ccnc1N=O
c1cc2cn[nH]c2c(c1)N(=O)=O
CC(=O)Oc1cccc2c1nccc2
c1ccc2cc(c(cc2c1)C(=O)O)O
c1ccc2c(c1)cc3ccc4cccc5c4c3c2c(c5)CCl
c1ccc(c(c1)N)SCCSc2ccccc2N
CCCCC(CC)CNCC(CC)CCCC
CC(C)Nc1nc(nc(n1)Cl)N
c1cnc[nH]1
c1ccc2c(c1)ccc3c2cc4cccc5c4c3C=C5
c1cc(c(cc1Cl)Cl)OCC(=O)NC(CC(=O)O)C(=O)O
c1cc-2c(cc1N(=O)=O)CCc3c2cc4c(c3)CCCC4
c1cc2cccnc2c(c1)N(=O)=O
C(CS)O
C1CCS(=O)(=O)C1
C1CNC(=S)N1
CC(C)C(c1ccc(cc1)Cl)C(=O)OC(C#N)c2cccc(c2)Oc3ccccc3
CCC(C)N
CCCCNC(=O)n1c2ccccc2nc1NC(=O)OC
c1ccc2cc3c(cc2c1)cc4cccc5c4c3C=C5
c1ccc(cc1)Oc2ccccc2
c1ccc2c(c1)ccc3c2ccc4c3ccc(c4)N
c1cc2c3c(cc4c2c5c1ccc(c5cc4)N=O)CCCC3
CC(C)N(C(C)C)C(=O)SCC(=CCl)Cl
COc1ccc(cc1)C2C(O2)C(=O)c3ccccc3
CC(C)(C)NCC(c1ccc(c(c1)NC(=O)N)O)O
CC1CNCC(O1)C
CC(=C(C=O)Cl)C
CN1c2ccc(cc2N(C(=O)CC1=O)c3ccccc3)Cl
CN(CCO)CCO
Cc1cccc(c1N)O
c1cc2c(cc(o2)N(=O)=O)c3c1cc(cc3)N(CCCl)CCCl
CCC(CO)N(=O)=O
C(=O)(C(C(C(C(C(F)(F)Cl)(F)Cl)(F)F)(F)Cl)(F)F)O
c1ccc(cc1)CC(=O)Cl
c1ccc2c(c1)c(c3ccc(cc3n2)N)N
c1ccc2c(c1)ccc3c2cc4c5ccccc5ccc4n3
c1ccc2c(c1)ccc3c2ccc4c3cccc4O
c1ccc2c(c1)ccc3c2ccc4c3cccc4
c1cc(ccc1C=Cc2ccc(cc2)Cl)N(=O)=O
CC(C)OC(=O)CC(CC(=O)O)(C(=O)O)O
c1cc(ccc1N)Nc2ccc(cc2)N(=O)=O
c1cc(ccc1C(=O)NN=Cc2ccc(o2)N(=O)=O)O
c1cc2c(c(c1)N(=O)=O)C(=O)c3c(ccc(c3C2=O)N)N
c1ccc(c(c1)c2ccc(cc2N(=O)=O)N(=O)=O)N(=O)=O
CC(C)(C)OC(=O)OC(=O)OC(C)(C)C
c1(=O)n(c(=O)n(c(=O)n1Cl)Cl)Cl
c1ccc(cc1)Nc2cccc(c2)O
Cc1c(cccc1N(=O)=O)N=N(=O)c2cccc(c2C)N(=O)=O
c1ccc2c(c1)c3c(ccc4c3c5c2c(ccc5cc4)O)N(=O)=O
Cc1ccc(c(c1)C)N=Nc2c3ccccc3ccc2O
c1c(cc(c(c1N(=O)=O)O)N(=O)=O)N(=O)=O
c1ccc-2c(c1)-c3cccc4c3c2ccc4
C(=O)N
CC1c2ccccc2-c3c1cc(cc3)F
c1ccc2c(c1)ccc3c2ccc4c3C=CC(C4O)O
CCN(CC)N=O
c1ccc2c(c1)Cc3ccccc3C2=O
c1ccc(cc1)Cc2cc(ccc2O)Cl
c1cc2c(ccc3c2c4c1ccc(c4cc3)N(=O)=O)N(=O)=O
CN(C=O)N
c1cc2c3c(cc4c2c5c1ccc(c5cc4)N(=O)=O)C(C(C=C3)O)O
c1cc(c2c(c1O)c(=O)c3c(o2)cc(cc3OC4C(C(C(C(O4)CO)O)O)O)O)O
Cc1ccc2c(c1)[nH]nn2
C1CN(P(=O)(OC1)N(CCCl)CCCl)CCCl
c1c(cc(c(c1N(=O)=O)N)Cl)N(=O)=O
c1cc(cc2c1ccc3c2ccc4c3C=CC(C4O)O)O
CCCCCCCC(=O)O
Cc1ccc(cc1)N(C(=O)C)O
Cc1cc(c(cc1N)OC)N
COC(=O)c1ccc(cc1)O
c1cc(ccc1N=Nc2ccc(cc2N(=O)=O)N(=O)=O)N(CCO)CCO
c1[nH]c2c(n1)c(nc(n2)N)NO
CN(C)N
Cc1c(c(=O)n(n1C)c2ccccc2)N=O
C(CCl)NC(=O)N(CCCl)N=O
C(C(=CC(=O)O)C(=O)O)C(=O)O
c1ccc2c(c1)cc3cccc4c3c2C=C4
c1cc2ccc3ccc(c4c3c2c(c1)cc4)CO
Cc1ccc2c(c3ccccc3c(c2c1)C)C
c1cnc(cn1)C(=O)N
COc1cc2c(cc1N)nc3ccc(cc3n2)N
C1C(O1)CBr
CN(C)N=O
CCN(Cc1ccccc1)c2ccccc2
c1ccc(c(c1)N(=O)=O)N(=O)=O
CC(=O)c1c(c(c(o1)N(=O)=O)c2ccccc2)c3ccccc3
CC(C)(C=NOC(=O)NC)SC
c1ccc2c(c1)cc3ccccc3c2C=O
c1cc2ccc3ccc(c4c3c2c(c1)cc4)S(=O)(=O)O
C1C(O1)C2CO2
c1cc(c(cc1N(=O)=O)N(=O)=O)Br
c1c(c(cc(c1N(=O)=O)N)Cl)N
c1cc2ccc3cc(cc4c3c2c(c1)CC4)N(=O)=O
c1cc2ccc(c3c2c4c1ccc(c4cc3)N=O)N(=O)=O
CCN(CC)c1ccc2c(c1)[o+]c3cc(ccc3n2)N(CC)CC
C1COCO1
CCN1CCOCC1
C=C(C(=O)O)Br
C(CO)CBr
c1ccc2c(c1)ccc3c2nccc3
C=Cc1ccccc1C=C
c1ccc2c(c1)nc3cc(c(cc3n2)O)N
Cc1c(ccc2c1nc(c(n2)C)C)N(C)C
c1ccc(cc1)S(=O)(=O)O
CCCCCN(CCCOC)C(=O)C(CCC(=O)O)NC(=O)c1ccc(c(c1)Cl)Cl
C=CC(=O)OCCCCOC(=O)C=C
Cc1ccc(c(c1)N)N
c1ccc(cc1)COCc2ccccc2
c12c(c(c(c(c1Br)Br)Br)Br)C(=O)OC2=O
c1cc(c(c(c1)N)C(=O)O)N
CC(C)N1C(=O)c2ccccc2NS1(=O)=O
c1cc(oc1C=CC(=O)O)N(=O)=O
c1ccc(c(c1)N(=O)=O)SSC(=C(Cl)Cl)F
c1ccc-2c(c1)Cc3c2ccc(c3)NO
COC(=O)Nc1[nH]c2ccc(cc2n1)C(=NO)c3ccc(cc3)F
CCOP(=S)(OCC)SCn1c2ccc(cc2oc1=O)Cl
c1cc2ccc3ccnc4c3c2c(c1)cc4
c1cc(c(cc1N(=O)=O)N)C(=O)O
CN(C)CCCNc1c2ccccc2nc3c1c(ccc3F)N(=O)=O
C=CCN(CC=C)CC=C
Cc1c(c2c(c3ccccc3nc2c4c1cccc4)N)C
CCNc1ccccc1
c1cc2cccc-3c2c(c1)-c4c3cc(cc4)N
CCc1c2ccccc2cc3c1ccc4c3C5C(O5)C(C4O)O
c1cc(ccc1N(C=O)O)N(=O)=O
c1cc(c(c(c1)O)N)N(=O)=O
CC(=O)N(C)N=O
CC(CON(=O)=O)(CON(=O)=O)CON(=O)=O
CC(C)(C(=O)O)Oc1ccc(cc1)C(=O)c2ccc(cc2)Cl
CCOC(=O)c1cc2cc3c4c(c2oc1=O)CCCN4CCC3
COC(=O)C(=Cc1ccccc1Br)C#N
c1ccc(cc1)C=C(C=O)Br
c1cc(cc(c1)OCC2CO2)OCC3CO3
CCCCC1C(=O)N(N(C1=O)c2ccccc2)c3ccccc3
Cc1ccc(cc1N=C=O)N=C=O
CC(C)(C)OOC(C)(C)C
c1ccc2c(c1)ccc-3c2C4C(N4)c5c3cccc5
Cc1ccccc1C(=O)N
CC(C)(c1ccccc1)OOC(C)(C)c2ccccc2
CCCCOC(=O)CCC
c1cc(ccc1CCCC(=O)O)N(CCCl)CCCl
CCCCOCCCC
C(CNCCNCCNCCNCCN)N
CCC(C)N(=O)=O
c1c([nH]cn1)CC(C(=O)N2CCCC2C(=O)N)NC(=O)C3CCC(=O)N3
CC(C)NCC1CCc2cc(c(cc2N1)N(=O)=O)CO
c1cc(ccc1NC(=O)c2cc(sc2)N(=O)=O)Cl
Cc1ccc(cc1)N=NNCc2ccccc2
CNC(=O)Oc1cccc2c1cccc2
CCCC=C(CC)C=O
Cc1ccc(cc1)C#N
CCOC(=O)N(C)C
c1cc(c(cc1Cl)Cl)C(=O)Cl
c1ccc2cnncc2c1
CC1=CC2(CC(C(=O)C2C(C13CC3)(C)O)(C)C)OC4C(C(C(C(O4)CO)OC(=O)C=Cc5ccc(cc5)O)O)OC(=O)C
c1cc(c(c(c1)Cl)C=O)Cl
CC(=O)c1ccc(c(c1)OC)O
c1c2cc(cc(c2c(cc1N(=O)=O)N(=O)=O)N(=O)=O)N(=O)=O
COS(=O)(=O)C(F)(F)F
Cc1ccc(c(c1)C)NO
c1ccc(c(c1)C(=O)Cl)C(=O)Cl
CC(=O)C=O
CC(C)COC(=O)C(=C)C
c1ccc2c(c1)cc3c4c2ccc5c4c(ccc5)oc3=O
CC(C)(C)c1cc(ccc1O)O
c1ccc(cc1)CCl
Cc1c(nc2c(n1)ccc3c2nc(n3C)N)C
c1ccc(cc1)N=Nc2c(cc3cc(c(c(c3c2O)N)N=Nc4ccc(cc4)c5ccc(cc5)N=Nc6ccc(cc6)O)S(=O)(=O)O)S(=O)(=O)O
C1CC(CC(C1)N)N
C(C(CBr)Cl)Br
CCCCOC(=O)c1ccc(cc1)N
CC(=O)Oc1cc(c2ccc3cccc4c3c2c1cc4)N(=O)=O
Cc1cccn2c1nc3c2ncc(c3C)N
c1ccc2c(c1)C(=O)C(=C3C(=O)c4ccccc4N3)N2
CCCCC(CC)COC(=O)c1ccc(c(c1)C(=O)OCC(CC)CCCC)C(=O)OCC(CC)CCCC
CC1CCC(CC1)C(C)C
c1ccc2c(c1)ccc3c2c(c4ccccc4c3CO)CO
c1ccc2c(c1)c3ccc(cc3o2)N
Cc1cccc2c1cc3c(c2)ccc4c3cccc4
C(CN)CN
Cc1ccc2c(c1)C(=O)c3ccccc3C2=O
c1ccc2cc(ccc2c1)Nc3ccc(cc3)O
c1ccc2c(c1)-c3ccccc3C4C2N4C5CCCCC5
CCCCC(CC)C(=O)O
C=CC(CCl)Cl
COc1ccccc1N
CC(C)CCOC(=O)CC(C)C
C(C(=O)O)N
c1ccc(cc1)c2ccc(cc2)NO
CN1CC(CC2C1Cc3c[nH]c4c3c2ccc4)CBr
CCN(CC)CCNc1ccc(c2c1c(=O)c3ccccc3s2)C
c1ccc2c(c1)c3ccc4cccc5c4c3c(c2CO)cc5
c1cc(ccc1CO)F
c1cc2cccc3c2c(c1)c4cccc5c4c3ccc5
CCCCOCCOCCSC#N
Cc1cc2c(c3c1n(c(n3)N)C)nc(cn2)C
c1ccc2c(c1)C(=O)N(C2=O)SC3CCCCC3
CN=NO
COC(=O)C(=C)C#N
Cc1nnc2n1-c3ccc(cc3C(=NC2)c4ccccc4Cl)Cl
CCCCCCC(=O)OCCN1CCN(CC1)CCCN2c3ccccc3Sc4c2cc(cc4)C(F)(F)F
CN(C)c1ccc(cc1)N=Nc2ccc3c(c2)scn3
COP(=S)(OC)SCn1c(=O)c2ccccc2nn1
C1CSC(N1N=O)CO
c1cc(c(c(c1)N(=O)=O)C=O)N(=O)=O
Cc1ccc2c(c1)cccc2N(=O)=O
c1cc(c(c(c1)O)N(=O)=O)N(=O)=O
CC(=CCCC(=CCCC(=CC(=O)OCC(=O)C1(CCC2C1(CC(C3C2CCC4=CC(=O)C=CC34C)O)C)O)C)C)C
c1ccc(cc1)C(=O)C=Cc2ccc(cc2)O
c1ccc(cc1)N(C=O)O
c1ccc2c(c1)cc3c(c2O)ccc(c3O)O
c1cc(cc(c1)Cl)N(=O)=O
c1cc2cc3c4cccc(c4ccc3c5c2c(c1)C=C5)O
c1ccc(cc1)C2=NCC(=O)Nc3c2cc(cc3)N(=O)=O
C(C(C(=O)O)O)(C(=O)O)O
CN1c2ccc(cc2C(=NCC1=O)c3ccccc3F)N(=O)=O
Cc1ccc(cc1)S(=O)(=O)Oc2ccc(cc2)N=Nc3ccc(cc3C)c4ccc(c(c4)C)N=Nc5c(ccc6c5c(cc(c6)S(=O)(=O)O)S(=O)(=O)O)O
c1cc2c(cc1N(=O)=O)C(=O)OC2=O
CS(=O)(=O)C=C
CC(C)CC(C)O
COC(=O)c1ccc(cc1)C=Nn2c(=O)c3c(c4ccccc4[nH]3)nn2
c1ccc(cc1)C=CC=O
c1cc2ccc3cc4cccc(c4c5c3c2c(c1)cc5)CCl
CC(C)CNCC(C)C
c1ccc(cc1)c2ccccc2Br
c1cc(nc(c1)N)N
c1cc(oc1C=CC(=O)NN=Cc2ccc(o2)N(=O)=O)N(=O)=O
c1ccc2c(c1)CCCC2OO
c1cc2c(c(c1)Cl)ncc(n2)NS(=O)(=O)c3ccc(cc3)N
Cn1c2c(c(=O)n(c1=O)C)[nH]cn2
c1cc2c(cc1N(=O)=O)c(ns2)Cl
COC=O
c1cc(cc(c1)N(=O)=O)CCl
CC(=O)NO
CN(C)CCNC(=O)c1cccc2c1sc3ccccc3c2=O
C(=O)(C(=O)O)O
CC(C(=O)NCc1ccc(cc1)OC)Br
c1cc2c(cc1N)nc3ccc(cc3n2)N
C(C(Cl)(Cl)Cl)(Cl)(Cl)Cl
CSCCC(C(=O)O)NC(=O)COc1cc(c(cc1Cl)Cl)Cl
c1cc2c(cc1N(=O)=O)[nH]cc2CCO
Cc1ccccc1N=Nc2ccc(c(c2)C)N
Cc1ccc2c(c1N)C(=O)c3ccccc3C2=O
CCCCCCCCCCCCCCCCCCO
c1cc2ccc3ccc(cc3c2c(c1)N(=O)=O)N(=O)=O
c1ccc2c(c1)nccn2
c1cc(ccc1CCl)N(=O)=O
c1ccc2c(c1)c(c3ccc(cc3n2)N=N#N)Nc4ccc(cc4)C(=O)O
COc1cccc2c1ccc3c2c4c(cc3C(=O)O)OCO4
C(C(=O)O)N(CC(=O)O)CC(=O)O
Cc1c(n(=O)c2ccccc2n1=O)C(=O)NCCO
CCCN(CCC)C(=O)SCC
CC(C)(C)C1=CC(=O)C=CC1=O
CN(C)CCCNc1c2ccccc2nc3c1cc(cc3)N(=O)=O
c1ccc2c(c1)cc3ccc4ccc(c5c4c3c2cc5)N=O
Cc1ccc(cc1O)NCCO
CC1(CO1)c2ccccc2
CC=O
c1cc2c(c(c1)N)snc2Cl
CC1(C=C(C(N1O)(C)C)C(=O)O)C
C(=O)(O)O
Cc1cc-2c(cc1C)C(c3c2cccc3)C
CC(c1cc2ccc3cccc4c3c2c(c1)cc4)O
CCCCCCC1CO1
c1cc(ccc1NC(=O)c2cc(sc2)N(=O)=O)N(=O)=O
c1ccc2c(c1)c3cccc4c3c5c2ccc6c5c(c4)C=C6
c1ccc2c(c1)cc3ccc4cc(cc5c4c3c2cc5)N(=O)=O
Cc1cc(ccc1N)N(=O)=O
CCCCCc1c(c(cc2c1Oc3cc(cc(c3C(=O)O2)CC(=O)CCCCC)O)O)C(=O)O
c1cc(ccc1N=O)O
c1cc2c(cc1N)cns2
COc1ccc(cc1OC)CC=C
C1=CC(=O)C=CC1=[N+]=N
Cc1cccc(c1)OP(=O)(Oc2ccccc2)Oc3ccccc3
c1ccc(cc1)NC2=CC(=O)c3ccccc3C2=O
c1cc(ccc1N(=O)=O)Oc2c(cc(cc2Cl)Cl)Cl
c1cc2c(cco2)c3c1ccc(=O)o3
CC(=O)c1cc(c(c(c1)OC)O)OC
c1cc2c(cc1N(CCCl)CCCl)cc(o2)N(=O)=O
C(=O)C(=C(C(=O)O)Br)Br
COc1cccc2c1cc3c4c2c5c(cc4C(=O)N3)OCO5
CC12CCC3C(C1CCC2OC4(CCCC4)OC)CCC5C3(CC6C(C5)S6)C
CN(C)N=Nc1ccc(cc1)N(=O)=O
c1ccc2c(c1)ccc3c2ccc4c3c5ccccc5cc4
C(C(COP(=O)(O)O)O)O
CCCCCCNCCCCCC
COc1cc(c2c(c1N)C(=O)c3ccccc3C2=O)N
c1cc(ccc1N)Oc2ccc(c(c2)N)N
CSCCC=O
CC(=O)N1CCCC1C(=O)N(CC(=O)O)N=O
CC1=C(C(CCC1=O)(C)C)C=CC(=CC=CC(=CC=CC=C(C)C=CC=C(C)C=CC2=C(C(=O)CCC2(C)C)C)C)C
COc1cc(ccc1O)CC2CO2
CN(C)CCCNc1c2ccccc2nc3c1cccc3
CCc1ccc2c(c1N(=O)=O)C(=O)c3ccccc3C2=O
C(COCCO)O
c1ccc2c(c1)ccc3c2-c4cccc5c4C36C(O6)C(C5O)O
CN(C)c1ccc(cc1)C(=C2C=CC(=N)C=C2)c3ccc(cc3)N(C)C
C(C(C(=O)O)N)SC(=C(C(Cl)(Cl)Cl)Cl)Cl
C1C=CCC2C1C(=O)NC2=O
CN1CCCC1=O
Cn1c2ccccc2c3c1ccc(c3)N
C=Cc1ccccn1
c1cc(ccc1N)Oc2ccc(cc2Cl)Cl
c1ccc2c(c1)ccc3c2cc4ccc5ccccc5c4c3
CCCCC(CC)COP(=O)(Oc1ccccc1)Oc2ccccc2
c1cc2c(cc1O)C(=O)c3ccc(cc3C2=O)O
C1=CC(C(C=C1)O)O
CCN=NO
c1ccc2c(c1)ccc3c2sc4c3cccc4
CC1CC(CC(O1)OC2CC(Cc3c2c(c4c(c3O)C(=O)c5cccc(c5C4=O)OC)O)(C(=O)CO)O)N
CC(=O)OCc1ccc(cc1)N=Nc2ccc(cc2)COC(=O)C
CCC1(CC(c2c(cc3c(c2O)C(=O)c4c(cccc4O)C3=O)C1C(=O)OC)O)O
c1cc2c3c(ccc4c3c1ccc4N(=O)=O)cc5c2C(C(C=C5)O)O
C1CCC2C(C1)OCCOCCOCCOC3CCCCC3OCCOCCOCCO2
c1cc(oc1C=CN(=O)=O)N(=O)=O
C(C(C(=O)O)N)S
CCCCCCCCCCCCCC[N+](C)(C)Cc1ccccc1
C(C(=O)NCC(=O)NCC(=O)NCC(=O)O)N
c1ccc(c(c1)c2nc3ccccc3o2)O
CCOP(=O)(CC)OCC
CC(=CCC1C(=O)c2ccccc2C(=O)C1=O)C
c1cc(ccc1CBr)Br
CCc1cc2ccccc2c3c1c4c(cc3)C(C(C5C4O5)O)O
c1ccc2c(c1)nc3n2c(=O)c4ccc5c6c4c3ccc6c(=O)n7c5nc8c7cccc8
C(CO)CCl
CC1=CC(=O)C=C(C1=O)C
CCOc1ccc(cc1)NC(=O)CC(C)O
Cc1c(cc(c(c1N(=O)=O)N)N(=O)=O)N(=O)=O
C1C(O1)CCl
CC1=C(C(=O)CC1OC(=O)C2C(C2(C)C)C=C(C)C)CC=C
c1ccc(cc1)Oc2ccc(cc2)N=O
CC1(COC(C(C1NC)O)OC2C(CC(C(C2O)OC3C(C(C(C(O3)CN)O)O)O)N)NC(=O)C(CN)O)O
c1ccc2c(c1)c3cccc4c3c5c2cccc5c(c4)N(=O)=O
CC1CC2c3cc(cc4c3c(cn4CC5CC5)CC2N(C1)C)Br
CC(C)N(C(C)C)C(=O)SCC(=C(Cl)Cl)Cl
CC(=C)C(=O)OCCOCCOCCOC(=O)C(=C)C
C(O)[P+](CO)(CO)CO
Cc1cccc(c1)NC(=O)Oc2cccc(c2)NC(=O)OC
c1ccc2c(c1)ccc-3c2-c4cccc5c4c3ccc5F
c1ccc2c(c1)-c3ccccc3C2COC(=O)Cl
c1cc(cc2c1cc(cc2S(=O)(=O)O)S(=O)(=O)O)O
Cc1c2c3ccccc3[nH]c2c4c(n1)C(=O)C=C(C4=O)OC
Cc1ccc(c(c1)O)N
CCOP(=S)(OCC)Oc1nc(n(n1)C(C)C)Cl
c1c(cc2c-3c1CCc4c3c(c5c(c4)CCCC5)CC2)N(=O)=O
CC(=O)C1(CCC2C1(CCC3C2C=C(C4=CC(=O)OCC34C)Cl)C)OC(=O)C
C1CN1P(=S)(N2CC2)N3CC3
c1ccc2c(c1)ccc3c2ccc4c3ccnc4
CN(C)CCNC(=O)c1cccc2c1Nc3ccccc3O2
Cc1ccc(cc1)CCC2CO2
c1ccc2c(c1)ccc3c2ccc4c3cc(cc4)O
c1ccc(cc1)Cn2cnc3c2ncnc3N
C(C(CI)O)O
c1ccc2c(c1)c3c4ccccc4nc-5c3c(n2)-c6c5cccc6
c1cc2cc3c(nc2c(c1)N)CCCC3
Cc1ccc(cc1)N=Nc2c3ccccc3ccc2O
Cc1c(=O)cc(n(c1c2ccc(cc2)F)c3cc(cc(c3Cl)OC)OC)c4ccccc4
CN1CCN(CC1)c2c(cc3c4c2OCN(n4cc(c3=O)C(=O)O)C)F
c1ccc(cc1)C(=O)OCC(COC(=O)c2ccccc2)(COC(=O)c3ccccc3)COC(=O)c4ccccc4
c1ccc2c(c1)ccc3c2cc4ccncc4c3
COc1ccc(cc1)C(=C(c2ccc(cc2)OC)Cl)c3ccc(cc3)OC
c1ccc(c(c1)CCl)CCl
CCC(=C(CC)c1ccc(cc1)OP(=O)(O)O)c2ccc(cc2)OP(=O)(O)O
CCN(CC)N(N=O)O
COc1ccc-2c(c1)C(=O)c3c4c2nccc4cc(c3OC)OC
c1cc(ccc1C(=O)Cl)C(=O)Cl
c1ccc-2c(c1)Cc3c2ccc(c3)N
c1cc2c(cc1N(=O)=O)cn[nH]2
c1cc(ccc1N(C2C(C(C(O2)CO)O)O)N=O)N(=O)=O
CCCCCCCCCCSCn1cc[n+](c1)C
c1ccc2c(c1)ccc3c2ccc4c3C(C(C=C4)O)O
Cc1cccc2c1nccc2
c1ccc2c(c1)C(=O)c3c(cc(c(c3C2=O)O)O)O
Cc1c(noc1NS(=O)(=O)c2ccc(cc2)N)C
c1ccc2c(c1)c(c3ccccc3n2)N
c1cc2ccc(c3c2c4c1ccc(c4cc3)N(=O)=O)N(=O)=O
c1ccc(cc1)CBr
c1ccc2c(c1)C(=O)N(C2=O)CCl
CC(=O)C(C(=O)Nc1ccccc1)N=Nc2ccc(cc2Cl)c3ccc(c(c3)Cl)N=NC(C(=O)C)C(=O)Nc4ccccc4
CCCCCCCCCCCCCCCCC1CO1
CC1=C(C(C(=C(N1)C)C(=O)OC)c2ccccc2N(=O)=O)C(=O)OC
CN(C)c1ccc(cc1)C=Cc2ccccc2
c1ccc2c(c1)cc3c4ccccc4c5ccccc5c3n2
c1ccc-2c(c1)-c3cccc4c3c2ccc4CCl
C=CCc1ccc(cc1)O
c1cc(cc(c1)Cl)Cl
Cc1ccc(cc1NO)N(=O)=O
c1cc2ccc(c3c2c(c1)c4ccc(c5c4c3ccc5)N(=O)=O)N(=O)=O
COc1ccc-2c(c1)C(=O)c3c4c2c(c(cc4ccn3)OC)OC
Cc1cc(c(c(c1)C)N)C
Cc1c2ccccc2cc3c1cccc3
COP(=S)(OC)Oc1ccc(cc1)N(=O)=O
CN1c2cc3c(ccc(c3OC)OC)c4c2c(cc5c4OCO5)C(=O)C1=O
CC12CCC3C(C1CCC2(C)O)CCC4C3(CC(C(=O)C4)C=O)C
Cc1cccc(c1Nc2cc(nc(n2)SCC(=O)NCCO)Cl)C
CCCCCCCCCCCCOC(=O)CCSCCC(=O)OCCCCCCCCCCCC
CCOC(=O)c1ccccc1N
CCCC(=O)O
C1C(C(OC1n2c3c(c(=O)[nH]c(n3)N)[nH]c2=O)CO)O
C1=CC(=NO)C=CC1=NO
CN(c1c(cc(cc1N(=O)=O)N(=O)=O)N(=O)=O)N(=O)=O
c1ccc2cc(ccc2c1)NO
c1cc(ccc1Oc2c(cc(cn2)Cl)Cl)Oc3c(cc(cn3)Cl)Cl
C(CC(=O)NC(CSC(=C(C(=C(Cl)Cl)Cl)Cl)Cl)C(=O)NCC(=O)O)C(C(=O)O)N
CC(=O)CCc1ccc(c(c1)OC)O
c1cc2cc(cc3c2c4c1cc(cc4cc3)N(=O)=O)N(=O)=O
COc1cc2c(c3c1c4c(c(=O)o3)C(=O)CC4)C5CCOC5O2
C(C(CCl)Cl)O
c1cc(ccc1N)S(=O)(=O)c2ccc(cc2)N
C1CCN(CC1)N=O
c1ccnc(c1)c2ccccn2
Cc1c2c3ccccc3ccc2c4ccccc4c1N(=O)=O
c1cc(ccc1C(=O)N)N
CCN(=O)=O
Cn1c2ccccc2nc1N
Cc1ccc2cc3c4ccccc4ccc3c5c2c1CC5OC(=O)C
c1cc(ccc1c2c(n3ccsc3n2)N(=O)=O)Cl
c1cc(c(cc1NC(=O)CCC(=O)O)Cl)Cl
CC(=C)C1Cc2c(cc(c3c2n(c4ccccc4c3=O)C)O)O1
c1ccc(c(c1)N(=O)=O)SSC(=C(C(F)(F)F)Cl)Cl
CC(=O)N(c1ccc-2c(c1)Cc3c2cccc3)O
CCCC(C)(COC(=O)N)COC(=O)NC(C)C
COc1ccc(cc1N(=O)=O)C(=O)Nc2ccccc2
CC(=O)CCc1ccc2cc(ccc2c1)OC
c1c(c(cc(c1Cl)Cl)Cl)OCC(=O)O
CN(C)CCCNc1c2ccccc2nc3c1c(ccc3N(C)C)N(=O)=O
C(CO)N(CCO)CCO
c1cc(ccc1C(c2ccc(cc2)Cl)(C3CC3)O)Cl
c1cc(ccc1N)Cl
c1ccc2cc3cc(ccc3cc2c1)Cl
CC(=O)N(c1ccc(cc1)Cl)O
C(C(=C(C(=O)O)Cl)C(=O)O)(Cl)Cl
c1cc(c(c(c1)Cl)Cl)Cl
CC(C)[N+](C)(CCOC(=O)C1c2ccccc2Oc3c1cccc3)C(C)C
C(#N)C(Cl)Br
c1ccc2c(c1)cc(c3c2cccc3)N(=O)=O
c1cc(ccc1N)Oc2c(cc(cc2Cl)Cl)Cl
c1cc(ccc1Cl)Cl
c1cc2c(ccc3c2cc(cc3)N(=O)=O)c(c1)N(=O)=O
c1cc2cccnc2c(c1)F
C(CNP(=O)(N(CCCl)CCCl)O)CO
COc1cc(ccc1O)C=CC(=O)O
CCCCCCc1ccc(cc1)c2ccc(cc2)C#N
CCC(N(=O)=O)Cl
CC(C)(C)CCCCCC(=O)OCC1CO1
CCn1cc(c(=O)c2c1c(c(c(c2)F)c3ccncc3)F)C(=O)O
CC(C)(C)S(=O)(=O)CC(Cc1ccccc1)C(=O)NC(Cc2c[nH]cn2)C(=O)NC(CC3CCCCC3)C(C(C4CC4)O)O
CC(=O)NNc1ccccc1
c1cc(cc(c1)Cl)NC(=O)c2cc(sc2)N(=O)=O
Cc1ccco1
c1ccc2c(c1)ccc(c2N(=O)=O)O
CCN(CC)C(=O)C(=C(C)OP(=O)(OC)OC)Cl
CCc1cc(cc2c1[nH]c3c2CCOC3(CC)CC(=O)O)O
c1c(c(=O)[nH]c(=O)n1C2CC(C(O2)CO)O)CCCl
c1c(nc(nc1Cl)N)Cl
c1cc(cc2c1cc3c(c2)C=CC(C3O)O)N(=O)=O
c1ccc(cc1)C=Cc2ccc(cc2)N
c1ccc(cc1)COC(=O)c2ccccc2O
COCC1CO1
c1cncc2c1cnnc2
c1ccc(cc1)C(=O)C=Cc2ccc(cc2)F
c1cc(cnc1)C2CCCN2N=O
c1ccc(c(c1)C(=O)N)C(=O)N
CC(=O)Nc1ccc(cc1)Cc2ccc(cc2)N
CN1C(=O)c2cccc3c2c(c(cc3)OC)C1=O
CCN(CC)C(=S)SCC(=C)Cl
C=CCNC(=O)N
CCCCOC(=O)C=C
C1C=CC(=O)O1
c1ccc-2c(c1)Cc3c2ccc(c3)N=N(=O)c4ccc-5c(c4)Cc6c5cccc6
c1ccc2c(c1)c3ccccc3c4c2-c5ccccc5C6C4O6
CC1CCC(CC1S)C(C)CS
Cc1cc(c(c(=O)o1)C(=O)C)O
c1ccc2c(c1)ccc3c2cc4ccc5c(c4n3)C6C(O6)C(C5O)O
C(=NNC(=O)N)C(=O)O
c1cc(ccc1c2ccc(cc2)N=Nc3ccc(c4c3ccc(c4)S(=O)(=O)O)N=Nc5ccc(c(c5)C(=O)O)O)N=Nc6ccc(c(c6)C(=O)O)O
Cc1c2ccccc2c(c-3c1-c4cccc5c4c3ccc5)C
CCCCCCNC(=O)n1cc(c(=O)[nH]c1=O)F
C(C=O)C=O
C(C#N)C#N
c1cc(c(cc1N(=O)=O)N(=O)=O)N
Cc1cc(sn1)N
c1ccc2cc(ccc2c1)Nc3ccc(cc3)Nc4ccc5ccccc5c4
CCCCN1C2C1c3ccccc3-c4c2cccc4
CC(CCC(=O)O)C1CCC2C1(CCC3C2CCC4C3(CCC(C4)O)C)C
c1ccc(c(c1)C(F)(F)F)N(=O)=O
COc1c(c(c(c(c1Cl)Cl)N(=O)=O)Cl)Cl
CCCCN(CCCC)N
c1cc2cccc-3c2c(c1)-c4c3cc5cc(ccc5c4)F
CC(=O)OCc1ccc(cc1)N(=O)=O
CCOC(=O)OC(c1ccnc2c1cc(cc2)OC)C3CC4CCN3CC4C=C
c1ccc(cc1)c2ccc(cc2)Br
CN(C)c1ccc(cc1)Cc2ccc(cc2)N(C)C
Cc1c(nc(nc1N)C(CC(=O)N)NCC(C(=O)N)N)C(=O)NC(C(c2c[nH]cn2)OC3C(C(C(C(O3)CO)O)O)OC4C(C(C(C(O4)CO)O)OC(=O)N)O)C(=O)NC(C)C(C(C)C(=O)NC(C(C)O)C(=O)NCCc5nc(cs5)c6ncc(s6)C(=O)NCCC[S+](C)C)O
C(CNCCNCCNCCN)N
CC1(CCC2(CCC3(C(=CCC4C3(CCC5C4(CC(C(C5(C)C(=O)O)O)O)C)C)C2C1)C)C(=O)O)C
CCCCCCCCCCCCCCCCCC(=O)NCCCCC(C(=O)O)NC(=O)CCC(C(=O)N)NC(=O)C(C)NC(=O)C(C)OC1C(C(OC(C1O)CO)O)NC(=O)C
C(C(CCl)(CCl)CCl)Cl
c1ccc2c(c1)nc(o2)c3ccc(cc3)Cl
c1ccc2c(c1)-c3ccc(cc3C2=O)N(=O)=O
C(C(C(F)(F)F)(F)F)(Cl)Cl
CC(=O)N(c1ccc2ccc3cccc4c3c2c1cc4)O
CN(C)CCN(Cc1ccsc1)c2ccccn2
Cc1ccc(cc1N=N(=O)c2cc(ccc2C)N(=O)=O)N(=O)=O
c1cc2c(cc1C=CC=CC(=O)N3CCCCC3)OCO2
c1cc(ccc1N(=O)=O)OCC2CO2
c1ccc2cc(ccc2c1)OCC3CO3
c1ccc2cc3c(cc2c1)-c4ccccc4C3=O
CNc1ccc(cc1)N=Nc2ccccc2
Cc1cccc2c1c3ccc4cccc5c4c3c(c2)cc5
CC(CNCC(C)O)O
CCN(CC)c1ccc(c(c1)O)N=O
COc1ccc(cc1)OC
c1c(cc(c(c1C(=O)O)O)S(=O)(=O)O)N
c1cc(c(nc1)Cl)Cl
c1cc(c(cc1S(=O)(=O)O)N)O
CCOP(=O)(NC(C)C)Oc1ccc(c(c1)C)SC
c1ccc(cc1)C=CC(=O)c2ccc(cc2)F
c1cc(cc(c1)N(=O)=O)C#N
CC(c1ccccc1)Br
C1CN(CCN1)CCO
COc1ccc(cc1)c2c(onc2c3ccc(cc3)OC)CC(=O)O
CN(C)CCNC(=O)c1cccc2c1oc3ccccc3c2=O
C(C(CCl)OP(=O)(OC(CCl)CCl)OC(CCl)CCl)Cl
CC(=O)OCCN(CCOC(=O)C)c1ccc(c2c1nc3ccccc3c2NCCCN(C)C)N(=O)=O
CC(C(=O)NCc1ccc(c(c1)OC)O)Br
c1c(cc(c(c1NC(=O)c2c(c(cc(c2Cl)Cl)Cl)O)O)Cl)Cl
c1ccc(cc1)C(=O)C=Cc2ccccc2N(=O)=O
CCn1cc(c(=O)c2c1nc(nc2)N3CCNCC3)C(=O)O
c1ccc(cc1)C(=O)O
Cc1cc(ccc1N(=O)=O)OP(=O)(OC)OC
C1CCC(CC1)NC(=S)NC2CCCCC2
c1ccc2c(c1)cc(c3c2cc(cc3)N(=O)=O)N(=O)=O
c1ccc(cc1)C=CN(=O)=O
c1c(cc(c(c1Br)O)Br)C#N
COc1cccc2c1ccc3c2c4c(cc3C(=O)OC)OCO4
COc1c2ccc(cc2sn1)N(=O)=O
C(CCl)OCC(=CCl)Cl
CC1(CC(C(N1O)(C)C)C(=O)O)C
c1ccc2c(c1)C(=O)c3c(cc(c(c3C2=O)N)Br)Br
Cn1cnc2c1ncnc2N
c1c(cc(c(c1O)Cl)Cl)Cl
Cn1cnc2c1ccc3c2cccn3
Cc1ccc2c(c1)-c3ccccc3C2C
CC12CCC(=O)C=C1C3CC3C4C2CCC5(C4C6CC6C57CCC(=O)O7)C
CCC(C)C(C(CC(=O)N1CCCC1C(C(C)C(=O)NC(Cc2ccccc2)c3nccs3)OC)OC)N(C)C(=O)C(C(C)C)NC(=O)C(C(C)C)N(C)C
c1cc2c(cc1N(=O)=O)snc2Cl
c1cc(cc(c1)N(=O)=O)NC(=O)c2cc(sc2)N(=O)=O
c1ccc2c(c1)cc3ccccc3c2Cl
COc1cc(c(cc1Cl)OC)Cl
c1ccc2c(c1)c3c([nH]2)c(=O)n(nn3)N=Cc4ccc(cc4)N(=O)=O
CN1c2ccc(cc2C(=NCC1=O)c3ccccc3)Cl
c1cc2c(cc(c3c2c4c(cc3C(=O)O)OCO4)N(=O)=O)c(c1)O
c1ccc(cc1)NNC(=O)CCC(C(=O)O)N
C=COc1ccc(cc1)N(=O)=O
Cc1ccc2ccc3c4ccc5c(cccc5c4ccc3c2c1)C
CCCCCOC(=O)C=C
CC1(c2ccccc2-c3c1cccc3)OO
c1cc(cc(c1)C#N)C=Cc2ccc(cc2)N(=O)=O
c1cc2c-3c(c1)CCc4c3c(cc(c4)N(=O)=O)CC2
CCCCOc1cc2c(c3c1c4ccccc4cc3)CCC2=O
CNC(=O)NO
Cc1cccc2c1cc3ccc4ccccc4c3c2
Cc1ccc2c(c1)sc(n2)c3ccc(cc3)N
c1cc2cccc3c2c(c1)C4C3N4
Cc1cc(cc(c1)C)C
CC(C)(C)OC(=O)C(CN=N#N)N
c1cc(cc2c1cc(o2)N(=O)=O)N(CCCl)CCCl
CNCC(c1ccc(c(c1)O)O)O
c1ccc(cc1)C=Cc2ccc(cc2)N(C=O)O
c1ccc(cc1)c2nc3ccccc3o2
CN(CCCl)CCCl
CCCCCCCCOC(=O)c1ccccc1C(=O)OCCCCCCCC
CC(=O)Nc1ccc(cc1)c2ccccc2
COS(=O)(=O)C
Cc1cc2c3ccccc3cc4c2c5c1cccc5cc4
c1ccc2c(c1)CCN3C2CN(CC3=O)C(=O)C4CCCCC4
c1ccc-2c(c1)Cc3c2ccc(c3)NCl
c1ccc(cc1)CO
CC(=O)Nc1ccc2c(c1)cccn2
CC(=O)Nc1ccc(c2c1c(c(c(c2)S(=O)(=O)O)N=Nc3ccc(c4c3cc(cc4)S(=O)(=O)O)N=Nc5ccc(cc5)S(=O)(=O)O)O)S(=O)(=O)O
CCN(CC)CC
c1ccc2cc-3c(cc2c1)-c4cccc5c4c3ccc5N(=O)=O
c1ccc(cc1)C=CC(=O)c2ccc(cc2)Br
c1ccc(c(c1)c2c3ccc(cc3oc-4cc(=N)ccc24)N)C(=O)O
c1ccc(cc1)c2ccc(cc2)CC3CO3
c1cc(cc(c1)CBr)CBr
Cn1c2ccccc2c3c1ccc(c3)N(=O)=O
c1cc(c(c(c1)Cl)Cl)O
CCCCCCOCC1CO1
c1cc2ccc3cc(cc4c3c2c(c1)cc4)CO
CNCCO
c1ccc(c(c1)C(=O)OC2CCCCC2)C(=O)OC3CCCCC3
CCOS(=O)(=O)OCC
c1ccc(cc1)C(CBr)Br
CCCN=NO
CN(C)C(=O)c1nc(n(n1)c2ccc(cc2C(=O)c3ccccc3Cl)Cl)CNC(=O)CN
c1cc2cc(ccc2c(c1)O)O
Cc1cc2c3ccccc3[nH]c2nc1N
c1ccc2c(c1)C(=O)c3cc(c(c(c3C2=O)O)CO)OC4C(C(C(C(O4)COC5C(C(C(CO5)O)O)O)O)O)O
c1ccc2c(c1)ccc3c2cc(c4c3cccc4)O
c1ccc(cc1)C(Cl)(Cl)Cl
C=CC=O
CCC(=O)c1c2cccc(c2c(c3c1cccc3O)O)O
c1ccc2c(c1)cc3ccc4c(ccc5c4c3c2cc5)N
CN(CC(CO)O)N=O
CC(=C)C(=O)OCCCCCCOC(=O)C(=C)C
c1ccc2c(c1)cccc2OCC3CO3
c1ccc(cc1)OCC2CO2
c1c(c(=O)[nH]c(=O)n1C2CC(C(O2)CO)O)COO
CC(CCC=C(C)C)CCO
CC(C(CBr)Br)Cl
c1cc2cnsc2c(c1)N
C(=CCl)C(=O)O
c1cc2ccc(cc2c3c1ccc(c3)N(=O)=O)N(=O)=O
CC1C(O1)C
CCSC(=O)Cl
Cc1ccc(cc1N(CCCl)CCCl)C(O)(P(=O)(O)O)P(=O)(O)O
c1c(cc(c(c1N)O)Cl)Cl
c1(=O)[nH]c(=O)n(c(=O)n1Cl)Cl
C(=O)C(=C(C(=O)O)Cl)Cl
C[N+](C)(C)NCCC(=O)O
COC1=CC(=O)c2c3c(cnc2C1=O)c4c([nH]3)CCCC4
c1cc(ccc1C(c2ccc(cc2)Cl)C(Cl)(Cl)Cl)Cl
CCN(CC)CCNc1ccc(c2c1c(=O)c3ccccc3s2)CO
c1ccc2c(c1)c(=O)cc([nH]2)C(=O)O
CC(=O)Oc1c2cccc3c2c4c(ccc(c4c1OC(=O)C)N(=O)=O)c5c3cccc5
C(N(=O)=O)Cl
CC(=O)Nc1ccc(cc1OC)N
CC(CSCC(C(=O)OC)NC(=O)C)Br
C1C2C(COS(=O)O1)C3(C(=C(C2(C3(Cl)Cl)Cl)Cl)Cl)Cl
c1ccc(cc1)CNC(=O)CCl
c1cc2ccc(cc2nc1)O
CC(=O)c1ccccc1N(=O)=O
CCNS(=O)(=O)c1ccc(cc1)C
c1cc2cccc-3c2c(c1)-c4c3c5ccc(cc5cc4)F
Cc1c2c3ccccc3[nH]c2c4c(n1)C(=O)C=C(C4=O)N5CC5
CC(C(=O)O)(Cl)Cl
CC(C(=O)NCc1ccc(cc1)Cl)Br
Cc1c(c(n(n1)C)NC(=O)CNCCCN2CCCCC2C)C(=O)c3ccccc3F
c1cc-2c(cc1N(=O)=O)CCc3c2ccc4c3CCCC4
c1cc(cc(c1)C#N)C=Cc2ccc(cc2)N
CCC(=O)OCc1ccc(cc1)N(=O)=O
CC(C(c1ccccc1)O)NC
c1ccc(cc1)c2cccc(c2)c3ccccc3
COc1c(ccc(c1C(=O)O)Cl)Cl
CC(CBr)Br
CCOC(=O)C(=C)C
c1c([nH]cn1)CCN
CC(COC(=O)c1ccccc1)(COC(=O)c2ccccc2)COC(=O)c3ccccc3
c1cc(ccc1C(=O)O)C(=O)O
Cc1ccc(cc1N(=O)=O)N(=O)=O
CCCCOc1ccc(cc1)C=Nc2ccc(cc2)CC
c1cc(c(cc1N(=O)=O)N(=O)=O)CO
c1cc(ccc1N(C2C(C(C(CO2)O)O)O)N=O)N(=O)=O
CN(Cc1ccccc1)N=O
c1c(csc1N(=O)=O)C(=O)N
c1cc(c2c(c1N(=O)=O)C(=O)c3c(ccc(c3C2=O)O)N(=O)=O)O
c1ccc2c(c1)C(c3ccccc3O2)O
c1cc(c(cc1N(=O)=O)Cl)NC(=O)c2cc(ccc2O)Cl
c1cc2cccnc2c(c1)Cl
Cc1cc2c(c(c1)O)C(=O)c3c(cc(cc3O)OC)C2=O
CC(C)(C)OC(=O)NN=Cc1cn(=O)c2ccccc2n1=O
CC(=O)N(c1ccc2ccccc2c1)O
CCOC1=CC(=O)C(=CC1=O)NC(=O)C
c1ccc2c(c1)ccc3c2cc4c(c3)-c5ccccc5C6C4O6
c1ccc2c(c1)c3ccccc3c4c2cc5ccncc5c4
Cc1ccc(cc1)CC2CO2
c1ccc(cc1)c2cccc(c2)C=O
C(CCCN)CCN
c1ccc(c(c1)CC(=O)O)N(=O)=O
CNCC(=O)O
COc1cc(ccc1N)N
c1c(cc(cc1O)O)O
c1ccc2c(c1)cc3ccccc3c2N
CN1CCc2cc3c(c4c2c1cc5c4ccc(c5OC)OC)OCO3
CC(=O)c1ccc2c(c1)C(=O)C3(O2)CC3
CC(=C)C(=O)OCC(C)(C)COC(=O)C(=C)C
c1c(c(c(c(c1N(=O)=O)O)N(=O)=O)O)N(=O)=O
Cc1ccc2c(c1)cccn2
Cc1cc2c(c3c1n(c(n3)N)C)nc(c(n2)C)C
C(CN(=O)=O)C(=O)O
c1cc(c(cc1O)O)O
c1cc2ccc3c(c2nc1)C=CC(C3O)O
CCC(C)C=O
c1cc(c(cc1C(F)(F)F)N)Cl
CC1C(C(CC(O1)OC2CC(Cc3c2c(c4c(c3O)C(=O)c5cccc(c5C4=O)OC)O)(C(=O)CO)O)N)O
COc1ccc-2c(c1)C(=O)c3c4c2c5c(cc4ccn3)OCO5
C(C(=C(C(=O)O)Cl)C(Cl)Cl)(Cl)Cl
Cc1cn2c(c(nc2s1)c3ccc(cc3)N(=O)=O)N(=O)=O
COc1ccc2c(c1)c(=O)c3c(o2)cc(cc3OC)OC
CN(C)C
c1cc(ccc1C=CC=O)N(=O)=O
CC(C)Nc1ccccc1
c1cc(ccc1C(=O)O)N=Nc2ccc(c(c2)C(=O)O)O
c1cc(ccc1O)S(=O)(=O)c2ccc(cc2)O
c1ccc2c(c1)ccc3c2cc4ccccc4c3CO
c1cc(ccc1C=Cc2ccc(cc2)Cl)N
CN(C)c1ccccc1
c1ccc2c(c1)ccc3c2ccc(c3)N
c1cnccc1Cl
C(F)(Cl)(Cl)Cl
CC(=O)N(c1ccc(cc1)Oc2ccc(cc2)Cl)O
CCCCCCCCC=CCCCCCCCC(=O)O
CCCN(C(=O)N)N=O
CC1(C(=O)NC(CSS1)C(=O)O)C
c1ccc2c(c1)ccc3c2ccc4c3cc5ccccc5c4
c1cc(ccc1c2ccc(cc2)N)c3ccc(cc3)N
Cc1ccc(cc1)c2nc3ccccc3o2
CC(=O)Nc1ccc-2c(c1)Cc3c2cccc3
c1ccc(cc1)c2cccc(c2)N=O
c1ccc2c(c1)ccc3c2cc4c(n3)ccc5c4C=CCC5
c1ccc2c(c1)-c3cccc4c3c(ccc4)C2=O
CCCCCCCOc1ccccc1NC(=O)OC(C)CN(CC)CC
COc1ccc(cc1)N
c1cc(ccc1CO)NNC(=O)CCC(C(=O)O)N
c1cc(c(cc1Cl)Cl)C(Cl)(Cl)Cl
CC(CCC(=O)O)C1CCC2C1(CCC3C2C(CC4C3(CCC(C4)O)C)O)C
CCOP(=S)(OCC)Oc1ccc2c(c(c(=O)oc2c1)Cl)C
c1(c(c(c(c(c1F)Cl)F)Cl)F)F
COc1ccc(cc1)CCl
c1cc(c(c(c1)N(=O)=O)O)N
c1ccc2c(c1)C(=O)N(C2=O)C3CCC(=O)NC3=O
c1ccc(cc1)C(=N)N
CC1=CCC(CC1=O)C(=C)C
c1ccc2c(c1)cc3ccc4c(ccc5c4c3c2cc5)N(=O)=O
c1cc(cc(c1)N(=O)=O)c2ccc(c(c2)N(=O)=O)O
CC(C)CNC(=O)C=Cc1ccc(o1)N(=O)=O
CN(C)c1ccc(cc1)N=Nc2cccnc2
c1ccc(cc1)C(=O)CCl
C(CCNCC(C(=O)O)N)CC(C(=O)O)N
c1cc2c(cccn2)c(c1)F
CC(C)CC(=O)OC1C=C2C(C13CO3)C(OC=C2COC(=O)C)OC(=O)CC(C)C
c1ccc(cc1)C=Cc2ccc(cc2)N(=O)=O
CC1C(C(C(C(O1)OC2C(C(C(OC2Oc3cc(c(c(c3)O)C(=O)CCc4ccc(c(c4)O)OC)O)CO)O)O)O)O)O
Cc1c[nH]c2c1C34CC3CN(C4=CC2=O)C(=O)c5cc6c7c(c(c(c6[nH]5)OC)O)N(CC7)C(=O)c8cc9c1c(c(c(c9[nH]8)OC)O)N(CC1)C(=O)N
C(CC(=O)O)C(=O)O
c1cc2cnsc2c(c1)N(=O)=O
c1cc(ccc1[N+]#N)N(=O)=O
CC12C=CC3=C4CCC(=O)C=C4CCC3C1CCC2O
c1cc(cnc1)C(=O)O
Cc1c2ccccc2cc-3c1C4C(O4)c5c3cccc5
Cc1ccc(c(c1N(=O)=O)C)N(=O)=O
Cc1ccc(cc1)C=O
c1[nH]c2c(n1)c(ncn2)N
CC1=CCC(CC1O)C(=C)C
c1cc2cccnc2c(c1)O
C1CCCCCC2C(O2)CCCC1
c1cc(ccc1C=O)N(=O)=O
c1ccc(cc1)NC(=Nc2ccccc2)N
CC(C)CN
CCc1c(ccc2c1[nH]c3c2CCOC3(CC)CC(=O)O)O
CC(=O)C=Cc1ccco1
Cc1cc2c(c(c(c(c2C(C)C)O)O)C=O)c(c1c3c(cc4c(c3O)c(c(c(c4C(C)C)O)O)C=O)C)O
CCc1cccc2c1[nH]cc2CCO
Cc1cc2c(cc1C(=O)C)C(CC(C2(C)C)C)(C)C
c1cc(c(c2c1C(=O)c3c(ccc(c3C2=O)O)O)O)O
CC(=O)OCc1c2ccccc2c3ccc4cccc5c4c3c1cc5
c1ccc2c(c1)C(=O)c3ccc(cc3C2=O)N
CCCCCCCCCCCC(=O)N(CCO)CCO
CC(CN(CC(=O)C)N=O)O
c1cc2cc3c(ccc4c3C5C(O5)C(C4O)O)c6c2c(c1)C=C6
CC1(C(N2C(S1)C(C2=O)N(C(c3ccc(cc3)O)C(=O)N)C(=O)C(CC(=O)O)NC)C(=O)O)C
CC1(C(C1C(=O)OC(C#N)c2cccc(c2)Oc3ccccc3)C=C(Cl)Cl)C
c1[nH]c2c(n1)c(nc(n2)N)N
C1C(C2C(O1)C(CO2)ON(=O)=O)O
CC(C)CC(=O)OCC=C
CCCC(=O)OC1CCCCC1
Cc1cc2cccc-3c2c(c1)-c4c3cc5ccccc5c4
Cc1cc(cc2c1c3cc(cc(c3c(=O)o2)O)OC)O
c1ccc2c(c1)cc3c(cc4cccc5c4c3c2cc5)CCl
c1ccc2c(c1)c3cc(ccc3o2)N(=O)=O
c1c(nc(nc1Cl)Cl)Cl
c1ccc2cc3c(ccc4c3nccc4)cc2c1
c1ccc(cc1)Nc2ccccc2N(=O)=O
c1ccc(cc1)C2c3c(c4ccccc4[nH]3)CC(N2)C(=O)O
C(CO)C#N
CC(C)CC(C(=O)O)NC(=O)COc1cc(c(cc1Cl)Cl)Cl
c1ccc2cc(c(cc2c1)N)N
c1ccc2c(c1)c(c[nH]2)CCCC(=O)O
c1cc2c(cccn2)c(c1)Cl
COP(=O)(OC)SC
CCCCCCCCCCCOC(=O)c1ccccc1C(=O)OCCCCCCCCCCC
COC(=O)Nc1[nH]c2cc(ccc2n1)C(=O)c3ccccc3
c1ccc2c(c1)C(=O)c3ccc(cc3C2=O)CO
C(C(CCl)O)Cl
CCCC(=O)OC1C(OC(CC1(C)OC(=O)CC)OC2C(OC(C(C2N(C)C)O)OC3C(CC(C(C=CC=CCC(OC(=O)CC(C3OC)O)C)O)C)CC=O)C)C
CN1CCCN(C1=O)C
c1cc(ccc1C(=O)CCCN2CCC(CC2)(c3ccc(cc3)Cl)O)F
c1ccc(cc1)c2ccc(cc2)N
c1cc(c(cc1Cl)Cl)C=O
C(=O)C(=C(C(=O)O)Cl)C(Cl)Cl
c1ccc2c(c1)ccc3c2cc(c4c3cccc4)N(=O)=O
COP(=S)(OC)SCN1C(=O)c2ccccc2C1=O
CC(=O)N(C(=O)NC)O
CC(=O)NNc1ccc(cc1)CO
Cc1cccc(c1)N
c1ccc2c(c1)[nH]c(n2)c3cscn3
CC1(C2CCC1(C(C2)O)C)C
c1ccc(cc1)C(=O)C=Cc2ccc(cc2)Br
CCOCC1CO1
C=CCOC(=O)C=C
CCCCCCN(=O)=O
CC(=O)N(C)c1ccc(cc1)N=Nc2ccc(cc2)N(C)C
CCOC(=O)CC(C(=O)OCC)SP(=S)(OC)OC
CC(C)(c1ccccc1)OO
c1ccc(cc1)CSSCc2ccccc2
CCC(=O)C(=O)CC
CS(=O)(=O)O
c1ccc(cc1)CSCCCl
c1ccc2c(c1)ccc-3c2C(=O)C(=O)c4c3cccc4
c1ccc2c(c1)c(c3ccc4cccnc4c3n2)NCCCNCCCl
CC(=CC1C(C1(C)C)C(=O)O)C
CC(C)(CCc1ccc(c2c1oc3cc4c(c(c3c2=O)O)C5(C=COC5O4)O)O)O
C(#N)N=C(N)N
c1cc2cc(ccc2nc1)N
CCCCOCCOP(=O)(OCCOCCCC)OCCOCCCC
c1ccc(cc1)C=CC(=O)c2ccc(cc2)O
C(Br)Br
c1cc(cc(c1)N(=O)=O)CO
c1cc(ccc1N)S(=O)(=O)Nc2nccs2
Cc1ccc(cc1)N=NN(C)C
CN(C)CCNC(=O)c1cccn2c1nc3ccccc3c2=O
COc1ccc(cc1)CC2CO2
c1ccc(cc1)NC(=O)C=NO
CC(C(=O)NCc1ccc(c(c1)OC)OC)Br
c1cc(c(cc1C(Cl)(Cl)Cl)Cl)Cl
CC1=C(C(CCC1)(C)C)C=CC(=CC=CC(=CC=CC=C(C)C=CC=C(C)C=O)C)C
c1cc(c(cc1N(=O)=O)N(=O)=O)SC#N
Cc1ccc(cc1O)C(C)C
c1cnccc1c2ccncc2
Cc1c(nc(nc1N)C(CC(=O)N)NCC(C(=O)N)N)C(=O)NC(C(c2cnc[nH]2)OC3C(C(C(C(O3)CO)O)O)OC4C(C(C(C(O4)CO)O)OC(=O)N)O)C(=O)NC(C)C(C(C)C(=O)NC(C(C)O)C(=O)NCCc5nc(cs5)c6nc(cs6)C(=O)O)O
CC(=O)CCC(=O)C
c1cc(ccc1NN)N(=O)=O
c1cc2c(cc1O)c(c[nH]2)CC(=O)O
C1=C(C(OC1=O)O)CCl
CCCCC(CC)COC(=O)C(=C(c1ccccc1)c2ccccc2)C#N
c1cc(c2c(c1N)C(=O)c3c(ccc(c3C2=O)N)N)N
CN(C)CCCNc1c2ccccc2nc3c1ccc(c3)N(=O)=O
COc1cc2c(c3c1c4c(c(=O)o3)C(=O)CC4)C5C=COC5O2
COc1c2ccc(cc2sn1)N
C(Cl)Cl
c1cc(c(cc1O)N(=O)=O)N(=O)=O
CC(=O)CC(=O)CCC(=O)O
C1CS1
c1ccc2c(c1)COC2
c1cc(c2c(c1NCCNCCO)C(=O)c3c(ccc(c3C2=O)O)O)NCCNCCO
Cc1cccc2c1-c3ccccc3C2C
c1cc(c(cc1C=CC(=O)O)O)O
c1cc2c(cc(c(c2nc1)O)I)Cl
c1ccc(c(c1)NC(=O)c2cc(sc2)N(=O)=O)N(=O)=O
c1cc(c(cc1N(=O)=O)Cl)Cl
c1ccc(cc1)C=Nn2c(=O)c3c(c4ccccc4[nH]3)nn2
CC(C)(C)C(=O)C(n1ccnc1)Oc2ccc(cc2)Cl
Cc1ccc2c(c1)c(c3ccc4ccccc4c3n2)C
Cc1cccc2c1cc3ccccc3c2
C1C=C2C(=CC(=O)O2)C(O1)O
c1ccc2cc3c4ccccc4c5ccccc5c3cc2c1
COc1cc2c(c3c1c(=O)c4c(cccc4o3)C(=O)OC)C5C=COC5O2
Cc1cc(cc2c1c3cc(cc(c3c(=O)o2)O)O)O
Cc1ccc2cc3ccccc3c(c2c1)C
CC(=C)C(=O)OCCOCCOC(=O)C(=C)C
CCCCC(CC)C=O
CCc1cn(c(=O)[nH]c1=O)C2CC(C(O2)CO)O
c1c2c(cc(c1Cl)S(=O)(=O)N)S(=O)(=O)NCN2
Cc1ccc(c(c1)O)C(C)C
c1c(cncc1Cl)Cl
Cn1c2cc(cnc2nc1N(=O)=O)c3ccccc3
CCC1Nc2cc(c(cc2C(=O)N1)S(=O)(=O)N)Cl
c1ccc2c(c1)nc3cc(c(cc3n2)N)N
COc1ccc(c2c1cc(o2)N(=O)=O)N(CCCl)CCCl
CN(C)c1ccc(cc1)C=CC=O
CC(C)NCC(COc1cccc2c1cccc2)O
C1CCC2C(C1)O2
c1ccc(cc1)C=O
CC(c1ccc(cc1)Oc2nccs2)C(=O)O
c1ccc2c(c1)c(c(c(c2Cl)Cl)Cl)Cl
c1cc2cccc-3c2c(c1)-c4c3c5c(cc4)C(C(C6C5O6)O)O
CCNCC#CC(C)(C)OC(=O)C(c1ccccc1)(C2CCCCC2)O
c1ccc(cc1)c2ccc(cc2)C=CC(=O)c3ccccc3
COc1ccc2c(c1)c(ccn2)C(C3CC4CCN3CC4C=C)O
c1cc(cc(c1)CCl)CCl
CCN=C=S
C1CC(CCC1N)N
c1cc(ccc1NCCO)N=Nc2ccc(cc2)NCCO
c1ccc(c(c1)c2ccccc2O)O
c1ccc(cc1)C(=O)Nc2ccc-3c(c2)Cc4c3cccc4
CC1=CC(=O)c2ccccc2C1=O
C(C(F)(F)F)F
CC(=CC1C(C1(C)C)C(=O)OCc2cccc(c2)Oc3ccccc3)C
Cc1ccc(cc-2c(ccc12)CO)C(=C)C
c1ccc2c(c1)ccc3c2-c4ccccc4C3=O
CCC(C)OS(=O)(=O)C
c1ccc(cc1)C(F)(F)F
CCCC(=O)C1c2cccc(c2C(=O)c3c1cccc3O)O
c1ccc2c(c1)ccc3c2cc4ccc5c(c4c3)C=CC(C5O)O
CC1CC(=O)C2C(=O)c3c(ccc(c3O)c4ccc5c(c4O)C(=O)C6C(=O)CC(C(C6(O5)C(=O)OC)O)C)OC2(C1O)C(=O)OC
c1cc(ccc1N=Nc2c3ccc(cc3ccc2O)S(=O)(=O)O)S(=O)(=O)O
c1ccc2c(c1)C(=O)c3cccc(c3C2=O)[N+]#N
c1ccc(cc1)Cc2ccccc2OCC3CO3
c1ccc-2c(c1)-c3cccc4c3c2ccc4N
CC(C(=O)NCCO)O
CC(CCC=C(C)C)CC=O
CCOCC(COc1ccc(cc1)NC(=O)CC[S+](C)C)O
C(CCl)N(CCCl)CCCl
Cc1c2ccccc2c(c3c1c4ccccc4cc3)CCl
c1cc(ccc1CCl)Br
COc1c2ccoc2nc3c1cc4c(c3OC)OCO4
C(C(=O)C(Cl)(Cl)Cl)(Cl)Cl
Cc1cnc2cc(c3c(c2n1)nc(n3C)N)CO
CCCCCCCCC1CO1
COc1cc(ccc1N=C=O)c2ccc(c(c2)OC)N=C=O
Cc1ccc2ccc3cc4ccccc4c5c3c2c1cc5
C1CC(=O)OC1
c12c(c(c(c(c1Cl)Cl)Cl)Cl)Oc3c(c(c(c(c3Cl)Cl)Cl)Cl)O2
CCCCN(CCON(=O)=O)N(=O)=O
CCOC(=O)C(=O)C
C=C(C=O)Cl
CCCCCCCCC
CN1CCc2cc3c(c-4c2C1Cc5c4cc(c(c5)OC)OC)OCO3
c1cc(ccc1Cc2ccc(cc2)N3C(=O)C=CC3=O)N4C(=O)C=CC4=O
CC(=O)N(c1ccc(cc1)Oc2ccccc2)O
c1ccc(c(c1)C(=O)O)N(=O)=O
c1cc2cc(c3cccc4c3c2c(c1)c5c4CCCC5)N(=O)=O
CC(C)OC(=O)C=Cc1ccc(o1)N(=O)=O
c1cc2ccc(c3c2c4c1ccc(c4cc3)N(=O)=O)O
Cc1ccc(c(c1)C)N
c1ccc(cc1)C(=O)C2C(O2)c3ccc(cc3)F
c1cc(ccc1Nc2ccc(cc2N(=O)=O)N(=O)=O)O
CCc1ccc(cc1)C
C1CC2C(O2)CCC3C1O3
Cc1ccc2ccccc2c1N(=O)=O
c1cc2cccc-3c2c(c1)-c4c3cc5c(c4)C=CC(C5O)O
Cc1cccc(c1)Br
c1ccc(c(c1)C=CC=O)N(=O)=O
CCSC(=O)N1CCCCCC1
CN(C)Cc1ccccc1
c1cc(ccc1C=Cc2ccc(cc2)N)C#N
c1cc(ccc1C(=O)O)N(=O)=O
CN(Cc1cccc(c1)C#N)N=O
Cc1cccc(c1)C
c1ccc(cc1)OP(Oc2ccccc2)Oc3ccccc3
C(=CCl)Cl
Cc1cc(cc(c1N)N(=O)=O)N
c1ccc2c(c1)C(=CC(=O)C2=O)S(=O)(=O)O
COc1cccc(c1)C=Cc2ccc(cc2)N(=O)=O
CC(=O)Nc1ccc(cc1)Oc2ccc(cc2)N
Cc1cc2c(c(c1)O)C(=O)c3c(cc(cc3O)O)C2=O
CSSC
c1[nH]c2c(n1)c(ncn2)NO
c1cc2cc(c3cc(ccc3c2c(c1)N(=O)=O)N(=O)=O)N(=O)=O
C(=CC#N)C#N
CCn1c2cc3c(cc2c(=O)c(n1)C(=O)O)OCO3
CN(C)c1ccc(cc1)N(C)C
CN1C(=O)C23CC4=CC=CC(C4N2C(=O)C1(SS3)CO)O
c1cc(cc(c1)N(=O)=O)c2ccc(cc2N(=O)=O)N(=O)=O
C(=CC(=O)O)C=CC(=O)O
C(C(CBr)Br)OP(=O)(OCC(CBr)Br)OCC(CBr)Br
CCNc1cccc(c1)O
c1cc(c(cc1N)N(=O)=O)Cc2ccc(cc2N(=O)=O)N
c1cc(c2cccnc2c1)N
c1cc2c(ccc(c2nc1)F)F
c1cc-2c(cc1N)Cc3c2ccc(c3)N(=O)=O
CC1CCC2(CCCCO2)OC1C(C)CC(C3C(=C)C(C4C(O3)CCC5(O4)CCC(O5)C=CC(C)C6CC(=CC7(O6)C(CCC(O7)CC(C)(C(=O)O)O)O)C)O)O
c1ccc2c(c1)ccc3c2cc4cccc5c4c3C=C5N(=O)=O
CC1C(C(CC(O1)OC2CC(Cc3c2c(c4c(c3O)C(=O)c5cccc(c5C4=O)O)O)(C(=O)C)O)N)O
C=CC(=O)N1CCN(CC1)c2ccccc2
COc1ccc(cc1)C=O
c1cc(ccc1CSc2ccc(cc2)Cl)Cl
C1(C(C(C(C(C1Cl)Cl)Cl)Cl)Cl)Cl
CC1=C(SCCO1)C(=O)Nc2ccccc2
CCOC(=O)C(c1ccccc1)SP(=S)(OC)OC
CCOP(=S)(OCC)Oc1cc(nc(n1)C(C)C)C
CN1C(C(=O)c2c(ccs2)S1(=O)=O)C(=O)Nc3ccccn3
COc1ccc(cc1)CCC2CO2
CCOP(=S)(OCC)SCSCC
c1ccc2c(c1)c3c([nH]2)ccc(c3N(=O)=O)N
CCCCOCCOCCO
Cc1ccc(cc1)O
Cc1cc(c(c2c1[nH]c3c2cc(cc3)OC)C)N
c1ccc(cc1)c2ccccc2N=O
Cc1ccc2ccccc2n1
c1cc2ccc3c(c2nc1)C4C(O4)C(C3O)O
C(C(CCl)Cl)Cl
COc1ccc(cc1)CO
COC1C(=C(C(=O)O1)Cl)C(Cl)Cl
Cc1cccc(c1)C(=O)Cl
Cc1cn2c(c(nc2s1)c3ccc(cc3)N(=O)=O)N=O
Cc1ccc(c(c1)N)OC
COc1ccc(cc1)C=Cc2ccc(cc2)N
C(COP(=O)(N)N(CCCl)CCCl)C(=O)O
c1ccc2c(c1)cccc2N=C=S
c1cc2cc3cccc(c3c(c2c(c1)O)O)O
COc1ccc(cc1)C(=CC(=O)O)Br
CCOc1ccc(cc1N)N
CC(=O)Nc1ccc(cc1)N=Nc2ccc(cc2)N(C)C
CC(=O)N(c1ccc(cc1)Oc2ccc(cc2Cl)Cl)O
Cc1cc2c(c3c1n(c(n3)N)C)nccn2
Cc1c(c(c(c(c1C)N(=O)=O)C(C)(C)C)N(=O)=O)C
C(N(=O)=O)(Br)(Br)Br
c1ccc2c(c1)c(nc(n2)c3ccc(s3)N(=O)=O)N(CCO)CCO
CC1(CC2C(C1)(C=C(C34C2(C3)C(=O)OC4O)C=O)O)C
CCCCCC(=O)OCC
c1cc(c2c(c1)nc3c(cccc3n2)N)N
c1ccc2c(c1)cc3c(c2Cl)ccc4c3C=CC(C4O)O
c1cc2c(cc1N(=O)=O)cns2
c1cc2ccc3cc4c(c5c3c2c(c1)cc5)C=CC(C4O)O
Cn1cccc1
c1cc2cc(ccc2c3c1ccc(c3)N(=O)=O)N(=O)=O
c1ccc2c(c1)cc3ccc4ccc(c5c4c3c2cc5)N(=O)=O
c1ccc(cc1)C(C#N)O
c1ccc2c(c1)c3ccc(cc3[nH]2)N(=O)=O
CC(C1C2N(C1=O)C(=C(S2)C3CCCO3)C(=O)O)O
c1c(cc(c(c1Cl)N)Cl)N(=O)=O
CCC(C)(C)c1ccc(cc1)O
C(C(C(C(C(CO)O)O)O)O)O
c1ccc(cc1)CCN=C=S
c1cc(ccc1C=O)Cl
c1(c(c(c(c(c1F)F)Cl)F)F)F
c1ccc(cc1)C(=O)C2C(O2)c3ccc(cc3)N(=O)=O
CCC=CC=CC=CC=COCC(CO)O
c1ccc(cc1)NC(=O)Nc2ccccc2
CC(C)(C)C1=CC(=CC=C2C=C(C(=O)C(=C2)C(C)(C)C)C(C)(C)C)C=C(C1=O)C(C)(C)C
CCC1(c2c(c3cccc(c3[nH]2)C(C)O)CCO1)CC(=O)O
c1cc2c3c(cc4c2c5c1ccc(c5cc4)N(=O)=O)C=CCC3
c1cc2ccc3c(cc(c4c3c2c(c1)c5c4CCCC5)N(=O)=O)N(=O)=O
c1cc(oc1)C=CN(=O)=O
CC1=CCC2C(C1)C(CC=C2C)C(C)C
c1ccc(c(c1)CBr)N(=O)=O
CC1(C2CCC(=C)C1C2)C
C1CO1
CC(CN(CC(C)O)CC(C)O)O
Cc1cc2c(cc1C)n(c-3nc(=O)[nH]c(=O)c3n2)C
c1cc(ccc1CC(=O)O)N(=O)=O
Cc1c2ccccc2ccc1N(=O)=O
c1ccc(cc1)C#N
CC(=O)N(c1ccc(cc1)c2ccccc2)OC(=O)C
c1cc2cc3c(ccc4c3C=CC5C4O5)c6c2c(c1)C=C6
c1ccc(c(c1)N(=O)=O)S(=O)(=O)O
c1c(c(cc(c1N2CC2)N(=O)=O)N(=O)=O)C(=O)N
C(C(=C(CO)Br)Br)O
c1cc(c2c(c1O)c(=O)c3c(cc(cc3o2)O)O)O
c1cc2c(cc1N(=O)=O)Oc3ccc(cc3O2)N(=O)=O
C1=CC2C(O2)C(C1O)O
CCCCC(CC)COC(=O)CCCCC(=O)OCC(CC)CCCC
CC(=O)Nc1ccc(cc1)CC(=O)O
Cc1c(oc(=O)o1)CN2CCN(CC2)c3cc4c(cc3F)c(=O)c(c5n4C(S5)C)C(=O)O
CC(=O)OCC(=O)C1(CCC2C1(CC(C3(C2CC(C4=CC(=O)C(=CC43C)Br)F)F)O)C)OC(=O)C
c1cc(cc(c1)S(=O)(=O)OCC2CO2)N(=O)=O
c1cc(oc1C=NN2CC(=O)NC2=O)N(=O)=O
CCCCCCCCOc1ccc(cc1)C(=O)O
CN(C)c1ccc(cc1)C(c2ccccc2)c3ccc(cc3)N(C)C
C(#N)C(=C(C#N)C#N)C#N
CC1(CO1)c2ccc(cc2)C#N
c1cc2cccc-3c2c(c1)-c4c3cc5c(c4)cccc5F
C(C(CCl)O)O
Cc1c(cc(cc1N(=O)=O)N(=O)=O)N(=O)=O
Cc1cccnc1
c1ccc2c(c1)c(c3ccccc3c2N(=O)=O)N(=O)=O
CCC1(C(=O)NC(=O)NC1=O)c2ccccc2
C(C(CON(=O)=O)ON(=O)=O)ON(=O)=O
CC(=C)C(=O)OCC(CBr)Br
CN(C)CCNC(=O)c1cccc2c1cc3ccccc3n2
c1cc(cc(c1)N)C=Cc2ccc(cc2)N
Cc1ccc(cc1)C=Cc2ccc(cc2)N(=O)=O
CCCCOc1ccc2c(n1)c(c3ccc(cc3n2)Cl)NCCCN(CC)CCCl
C(C=CCl)O
C1CSC(N1N=O)C(C(C(C(CO)O)O)O)O
Cn1c(=O)ccs1
CCOCCO
c1ccc2c(c1)c(ns2)OCC3CO3
CC(=O)N(C)c1ccc(cc1)N=Nc2ccc(cc2)N(C)C(=O)C
c1ccc(cc1)Cc2ccc(cc2)OCC3CO3
CN(CCC#N)c1ccc(cc1)N=Nc2ccccc2
c1c(cc(c(c1N(=O)=O)Nc2c(cc(cc2N(=O)=O)N(=O)=O)N(=O)=O)N(=O)=O)N(=O)=O
CC(C)CCCCCCCOC(=O)C(=C)C
c1cc2ccc3cc4c(c5c3c2c(c1)cc5)C=CCC4
CCCCOc1ccc(cc1)N=O
CCC(C(C)O)N(=O)=O
CC(C)(C)OCC1CO1
c1ccc2c(c1)cc-3c4c2cc5c(c4-c6c3cccc6)C=CC(C5O)O
Cc1c(scn1)C=CC2=C(N3C(C(C3=O)NC(=O)C(=NOC)c4csc(n4)N)SC2)C(=O)OCOC(=O)C(C)(C)C
CCC12CCC3C(C1CCC2(C#C)O)CCC4=CC(=O)CCC34
c1ccc2c(c1)c(ccn2)CO
c1cc2cc(ccc2nc1)O
Cc1ccc2c(c1)ccc3c2cc4ccccc4c3
c1cc2c(cc1N(=O)=O)c3cc(ccc3[nH]2)N(=O)=O
c1cc2ccc3cccc4c3c2c(c1)cc4N
CCBr
C1COC1
c1cc2ccc3cccc4c3c2c(c1)cc4N(=O)=O
c1ccc(cc1)c2ccc(cc2)CCC3CO3
C=CCOC(=O)c1ccccc1N
c1ccnc(c1)N
CCCC=O
CC(=O)CC(C)(C)NC(=O)C=C
CCOP(=S)(OCC)SCCl
c1cc(cc(c1)Cl)C(=O)Cl
CC(=CCc1ccc(c2c1oc3cc4c(c(c3c2=O)O)C5(C=COC5O4)O)O)C
c1cc(c(c(c1)Cl)Cl)C=O
CCCCCCCCCCCCCCCCCCCC
CC1=C(C(CCC1)(C)C)C=CC(=CC=CC(=CCOC(=O)C)C)C
COc1ccc(cc1)N(=O)=O
CC1(CC2C(C3(CC3(C(=C2C1)C=O)C=O)C)O)C
CC(C)COC(=O)CCCCC(=O)OCC(C)C
c1cc2c(c(c1)N(=O)=O)nc3ccc(cc3n2)N(=O)=O
Cc1ccc(cc1N)N
c1cc(ccc1C(=O)O)Cl
c1cc(c(cc1N(=O)=O)N(=O)=O)C(=O)O
CC1(CCC(CC1)C(C)(C)N)N
CNc1ccc(c2c1C(=O)c3ccccc3C2=O)NCCO
c1ccc2c(c1)c3cccc4c3c5c2c(ccc5C6C4O6)N(=O)=O
COc1c2cc(ccc2sn1)OCC3CO3
CCCCCCCCCCCC(=O)OOC(=O)CCCCCCCCCCC
CCCC(=C)C=O
c1ccc2c(c1)ccc3c2cc4ccc5ccccc5c4n3
c1c(cc(c(c1N(=O)=O)N)Br)N(=O)=O
C1C(O1)CO
Cc1cc(c(cc1N=Nc2cc(c3ccccc3c2O)S(=O)(=O)O)S(=O)(=O)O)C
c1ccc2c(c1)c3c([nH]2)c(=O)n(nn3)N=Cc4ccc(cc4)Cl
C(N(=O)=O)(Cl)Cl
C(C(=O)N)NC(=O)C=[N+]=N
CC(=O)NCCc1c[nH]c2c1cc(cc2)OC
CC(C)Nc1nc(nc(n1)Cl)NC(C)C
c1ccc2c(c1)C(=O)c3cccc(c3C2=O)O
Cc1ccc(cc1N)N(=O)=O
Cc1cncc(n1)C
c1ccc2cc3c(cccc3N)cc2c1
CC(C)COC(=O)Cc1ccccc1
c1cc(ccc1c2cc(c(c(c2)Cl)N)Cl)N
CC(=C)C(=O)OC(C)(C)C
C=CC(=O)OCC(CBr)Br
c1ccc(cc1)Sc2ccc(cc2)N=O
CC(=O)CC(C)(C)OC
c1ccc(c(c1)C(=O)Cl)Cl
Cc1c(cc(c(=O)[nH]1)C#N)c2ccncc2
c1ccc(cc1)Oc2ccc(cc2)N
C(CC=O)CC=O
CCOP(=O)(OCC)OC(=CBr)c1ccc(cc1Cl)Cl
COc1ccc2c(c1N(CCCl)CCCl)cc(o2)N(=O)=O
CN(Cc1ccc(cc1)OC)N=O
C=CC(=O)OCC1CO1
CCOP(=S)(OCC)SCSC(C)(C)C
c1ccc2c(c1)[nH]nn2
c1ccc(cc1)c2ccccc2F
c1ccc2cc(ccc2c1)Cl
C1C(NCS1)C(=O)O
c1ccc2c(c1)c(=O)[nH]s2
c1ccc2c(c1)cc3c(c2N(=O)=O)C=CC(C3O)O
COc1ccc(cc1OC)Cc2cnc(nc2N)N
c1cc(c(c(c1)N(=O)=O)CO)N
c1cc(cc(c1)C#N)C#N
CC(=O)Nc1cccc2c1-c3ccccc3C2
CCOC(=O)CNC(=O)CCCCSc1c2c([nH]cn2)ncn1
CCOCCOC(=O)C=Cc1ccc(cc1)OC
CC1(CO1)C2CO2
CCCCCCCCCC=C
C1C(O1)C(=O)N
C1=CC(=NN=C(N)N)C=CC1=NNC(=S)N
CC(=O)CC(C)(C)O
c1ccc(cc1)C(C(=O)Cl)Cl
c1cc(ccc1N)N=Nc2ccc(cc2)N
c1cc(oc1C=NN2CCOC2=O)N(=O)=O
CCNc1nc(nc(n1)Cl)N
c1cc2ccc3c(ccc4c3c2c(c1)C5C4O5)N(=O)=O
c1cc2c(cc1N(=O)=O)nc3ccc(cc3n2)N(=O)=O
CC(=CCCC(=CCO)C)C
CCCCC(CC)COC(=O)CCCCCCCCC(=O)OCC(CC)CCCC
c1cc(ccc1n2cnc3c2ncnc3N)N(=O)=O
Cc1ccc(cc1)CO
CCC(C)(C)OC
c1ccc(c(c1)Cl)Cl
c1ccnc(c1)c2cccc(n2)c3ccccn3
c1cc(c(cc1c2ccc(c(c2)Cl)N)Cl)N
Cn1c2ccc3c(c2nc1N(=O)=O)cccn3
c1cc(cc(c1)N(=O)=O)C=Cc2ccc(cc2)N(=O)=O
Cc1c2ccccc2c(c3c1cccc3)CBr
CCOc1ccccc1N
C=Cc1ccc(cc1)N
Cc1cc(ccc1N)Cl
c1ccc-2c(c1)-c3cccc4c3c2cc(c4)CO
C(C(C(=O)O)N)SC(=C(Cl)Cl)Cl
c1ccc2c(c1)ccc3c2c(cc4c3cccc4)CO
c1cc(c(c(c1)F)C(=O)NC(=O)Nc2cc(c(c(c2)Cl)Oc3c(cc(cn3)C(F)(F)F)Cl)Cl)F
c1ccc2c(c1)ccc(n2)N
c1c(c(=O)[nH]c(=O)n1C2CC(C(O2)CO)O)C=CBr
CC(=O)Oc1ccc2c(cc(=O)oc2c1)CBr
CCN(c1ccccc1)C(=O)N(CC)c2ccccc2
CC(=O)Nc1ccccc1
CCCCON=O
Cc1cccc(c1)OP(=O)(Oc2cccc(c2)C)Oc3cccc(c3)C
c1cc(ccc1N(=O)=O)Br
Cn1c2ccccc2c(c1c3ccccc3)N=Nc4[n+](ccs4)C
Cc1cc(c(c(c1N)N(=O)=O)C)N
CCNC(=O)Nc1ccc(c(c1)C(=O)C)OCC(CNC(C)(C)C)O
c1ccc2c(c1)C(=O)c3cc(cc(c3C2=O)O)O
C=CC(=O)OCC(CO)(COC(=O)C=C)COC(=O)C=C
c1c(cc(c(c1Cl)Cl)Cl)Cl
CC(CCC(=O)O)C1CCC2C1(CCC3C2C(=O)CC4C3(CCC(C4)O)C)C
c1cc2c(cc1N(=O)=O)cc(c3c2cc(cc3)N(=O)=O)N(=O)=O
c1ccc2c(c1)ccc3c2c(c4ccccc4c3COS(=O)(=O)O)CO
C1COC(=O)N1P(=O)(N2CCOC2=O)Cl
CC12CCC3C(C1CCC2OC(=O)CCCc4ccc(cc4)N(CCCl)CCCl)CC=C5C3(CCC(=O)N5)C
CCCCCCOC(=O)C(=C)C
c1cc-2c(cc1N(=O)=O)Cc3c2ccc(c3)N(=O)=O
c1cc(ccc1N2C(=O)CCC2=O)Cl
C(CCCl)CO
c1cc(c(c(c1)O)N)C(=O)O
Cc1c(cc(cc1N(=O)=O)N)N(=O)=O
CCCCOP(=O)(OCCCC)OCCCC
CC(C)CON=O
c1ccc2c(c1)c(ccn2)Cl
C[n+]1ccc(cc1)c2ccccc2
CC(C(=O)O)Oc1ccc(cc1Cl)Cl
c1ccc2c(c1)c(cc(c2N)N=Nc3ccc(cc3)c4ccc(cc4)N=Nc5c(ccc6c5c(cc(c6)S(=O)(=O)O)O)N)S(=O)(=O)O
c1cc2c(cc1N(=O)=O)nc3cc(ccc3n2)N(=O)=O
c1cc2ccc3ccc4ccc5ccc6ccc1c7c2c3c4c5c67
C(C(C(=O)NCC(=O)O)N)S
c1cc(cc(c1)N(=O)=O)C=O
c1ccc(cc1)OCc2ccc(cc2)N(=O)=O
Cn1c2cc(cnc2[nH]c1=NO)c3ccccc3
COC1=CC(=O)C=CC1=O
c1ccc2c(c1)cc-3c4c2cccc4-c5c3cc(cc5)N(=O)=O
c1cc(c(cc1c2ccc(c(c2)Cl)N=Nc3c4ccc(cc4cc(c3N)S(=O)(=O)O)S(=O)(=O)O)Cl)N=Nc5c6ccc(cc6cc(c5N)S(=O)(=O)O)S(=O)(=O)O
CN(C)CCCN
c1cc2c(c(c1)N(=O)=O)C(=O)c3ccc(cc3C2=O)S(=O)(=O)O
C(CCl)NCCCl
c1cnccc1C=NO
c1cc(cc(c1)N(=O)=O)CC(=O)O
c1ccc2c(c1)ccc3c2cc4ccccc4c3CBr
CC(C)(c1ccc(cc1)OCC2CO2)c3ccc(cc3)OCC4CO4
CC(=O)Nc1ccc(cc1)C(=O)CCl
Cc1c2ccncc2c(c3c1[nH]c4c3cc(cc4)N)C
c1cc(ccc1N)Sc2ccc(cc2)N
CC1(C2CCC1(C(C2)(C)O)C)C
c1ccc(cc1)N(c2ccccc2)c3ccccc3
COc1ccc2c(c1)-c3c4c(ccn3)cc(c(c4C2=O)O)OC
CC(CCl)(CBr)Br
CC1(CC(CC(N1O)(C)C)N)C
CC(C)(C)c1cc(ccc1O)OC
c1ccc2c(c1)cc3ccccc3c2CCl
c1cc2c(ccc-3c2c(c1)-c4c3cccc4N(=O)=O)N(=O)=O
COc1cc2c(c3c1c4c(c(=O)o3)C(=O)CC4O)C5C=COC5O2
CCOC(=O)C=Cc1ccc(o1)N(=O)=O
COCC(Cn1cc(nc1Cl)N(=O)=O)O
c1cc(ccc1CCC2CO2)Cl
CCCCCNCCCCC
c1(c(c(=O)c1=O)O)O
c1cc(ccc1CO)C(F)(F)F
c1ccc2c(c1)ccc(c2N=Nc3ccc4ccccc4c3S(=O)(=O)O)O
CCOCC(=O)O
c1ccc2c(c1)ccc(=O)o2
CCc1c2ccccc2cc3c1c4ccccc4cc3
CC(c1ccc2ccc3cccc4c3c2c1cc4)O
CC(=C)C
c1cc(c(c(c1)N(=O)=O)O)N(=O)=O
CC1CC(=O)C=C(C12C(=O)c3c(cc(c(c3O2)Cl)OC)OC)OC
c1cc2ccc3cncc4c3c2c(c1)cc4
Cc1c2ccccc2c(c3c1cccc3)CCl
CN(=O)=O
CCCCN(CC)CC
c1ccc2cc3c(cc2c1)c4ccccc4c5c3cc(cc5)O
c1cc(ccc1NC(=O)CCC(C(=O)O)N)N(=O)=O
COP(=O)(N1CCOCC1)OC
Cc1c(cc(cc1O)N(=O)=O)N(=O)=O
c1ccc2c(c1)cc[nH]2
c1ccc(cc1)C(=O)OCc2ccc(cc2)N(=O)=O
CC(C(=O)N)Br
c1cc2ccc3ccc(c4c3c2c(c1)c(=O)c4=O)N(=O)=O
CCCCOC(=O)c1ccccc1C(=O)OCc2ccccc2
c1cc(cc(c1)Cl)C(F)(F)F
Cc1cnc2c(n1)ccc3c2nc(n3C)N
c1cc(c2c(c1)oc3cc4c(c(c3c2=O)O)C5C=COC5O4)O
Cc1c(nc(nc1N)C(CC(=O)N)NCC(C(=O)N)N)C(=O)NC(C(c2cnc[nH]2)OC3C(C(C(C(O3)CO)O)O)OC4C(C(C(C(O4)CO)O)OC(=O)N)O)C(=O)NC(C)C(C(C)C(=O)NC(C(C)O)C(=O)NCCc5nc(cs5)c6nc(cs6)C(=O)NCCCNC(C)c7ccccc7)O
CC(C)CC(C)N
c1ccc-2c(c1)-c3cccc4c3c2c(cc4)N
CC1CN(C(=O)O1)CC(C)O
Cn1cc2ccc(cc2n1)N(=O)=O
c1cc(oc1C=NN2CCNC2=O)N(=O)=O
Cc1ccc(c(c1)S(=O)(=O)O)N
Cc1ccc(cc1)NC(=O)CBr
c1ccc2c(c1)ccc3c2-c4c5ccccc5ccc4C3=O
c1cc2c(ccc(c2nc1)O)S(=O)(=O)O
c1ccc2c(c1)[nH]cn2
CCCCCCC(=O)OCC
c1cc2c(cc1O)c(=O)c3c(cc(cc3o2)O)O
CN(CCCC(=O)c1cccnc1)N=O
c1cc2ccc3cccnc3c2nc1
CN(C)C1Cc2cccc3c2c(ccc3)C1
Cc1cccc2c1c3ccc4ccccc4c3cc2
CCN(C(=O)N)N=O
CN(C)c1ccc(cc1)N=Nc2ccc3c(c2)cn[nH]3
C(CN1C(=O)c2c(c(c(c(c2Br)Br)Br)Br)C1=O)N3C(=O)c4c(c(c(c(c4Br)Br)Br)Br)C3=O
CC(=O)Nc1ccc(cc1)Cc2ccc(cc2)NC(=O)C
Cc1cccc(c1)C#N
c1ccc(cc1)N(c2ccccc2)N
CN(C)c1ccc(cc1)C=CC(=O)c2ccccc2
Cc1ccccc1c2ccc(c(c2)C)N
C=CN1CCCC1=O
c1cc2cnsc2c(c1)OCC3CO3
CC(C)CCCCCCCOP(=O)(Oc1ccccc1)Oc2ccccc2
c1cc(ccc1NO)N(=O)=O
COc1cc(c(cc1N)N(=O)=O)N
Cc1ccc(cc1)C(C)(C)C
c1cc(ccc1c2cc3ccc(cc3[nH]2)C(=N)N)C(=N)N
CN(C)C(=O)N(C)C=O
C(=O)C(=C(Cl)Cl)C(Cl)Cl
CCCCC(CC)COC(=O)c1ccccc1C(=O)O
c1cc(cc(c1)N)N
Cc1cc(c2c(c1)c(c3ccc4ccccc4c3n2)C)C
CCN(CC)C(=O)Nc1ccc(c(c1)C(=O)C)OCC(CNC(C)(C)C)O
CC(=O)Nc1ccc(cc1Cl)Cc2ccc(c(c2)Cl)N
CCCCCCCCCCCC=C
c1ccc(cc1)NC(=S)Nc2ccccc2
CC(=O)Nc1ccc(cc1)Nc2ccc(cc2)N(=O)=O
c1cc(ccc1N=C=S)Oc2ccc(cc2)N(=O)=O
Cc1ccc(cc1)N(CCO)CCO
CCOc1cc2c(c3c1c4ccccc4cc3)CCC2=O
Cc1ccc(cc1)C=Cc2ccc(cc2)N
c1cc2c(ccc3c2c4c1ccc(c4c5c3CCCC5)N(=O)=O)N(=O)=O
CC(=O)OCc1ccco1
CCCCCCCCCCCCCC=C
c1c(cc(c(c1N)O)N(=O)=O)N(=O)=O
c1ccc(c(c1)C(=O)O)C(=O)O
c1ccc2c(c1)C(=O)C3=C(CCC(=C3C2=O)N)N
CC(=O)c1ccco1
CN(C(=O)N)N=O
c1ccc2c(c1)cc3c4c2ccc5c4c(ccc5)C3
CC(=O)Nc1ccc(cc1)N(=O)=O
c1cc2c(cc1N(=O)=O)Oc3cc(ccc3O2)N(=O)=O
CN(C)[P+](N(C)C)(N(C)C)On1c2ccccc2nn1
CC(=C)C#N
CCSCCC(C(=O)O)N
CN(C)NC(=O)CCC(=O)O
CC(C)(C=NO)SC
CNC(=O)c1cccc(c1)NCC(=O)NCCc2ccc(c(c2)OC)OC
c1cc(oc1)C(=O)O
C(#N)C1=C(C(=O)C(=C(C1=O)Cl)Cl)C#N
c1ccc(cc1)c2c(c(oc2C(=O)O)N(=O)=O)c3ccccc3
Cc1ccccc1C#N
Cc1cc2c(c3ccc4ccccc4c3nc2cc1C)C
Cc1c(nc(nc1N)C(CC(=O)N)NCC(C(=O)N)N)C(=O)NC(C(c2c[nH]cn2)OC3C(C(C(C(O3)CO)O)O)OC4C(C(C(C(O4)CO)O)OC(=O)N)O)C(=O)NC(C)C(C(C)C(=O)NC(C(C)O)C(=O)NCCc5nc(cs5)c6nc(cs6)C(=O)NCCCCN=C(N)N)O
CN(C)C(=S)N(C)C
c1cc(ccc1c2[nH]c(c-3ncnc3n2)N)N(=O)=O
C(C(C=O)Br)Br
c1ccc2c(c1)cc3ccccc3c2N(=O)=O
c1ccc(cc1)c2ccc(cc2)O
C1=CC(=O)C(=CC1=O)Cl
CC(=O)C=Cc1ccccc1
Cc1cc2cccc3c2c4c1c5ccccc5cc4cc3
Cc1ccc(cc1)N(c2ccc(cc2)C)N
CCCCCCCCCc1ccc(cc1)O
CC(=C(c1ccc(cc1Cl)Cl)OCCOc2ccc(cc2)Cl)n3ccnc3
Cc1cnc(c(n1)C)C
c1cc(ccc1NO)Cl
CC(CNC(=O)c1cccnc1)NC(=O)c2cccnc2
COc1c(cc(cc1N(=O)=O)N(=O)=O)N(=O)=O
Cc1cccc2c1ccc3c2cc4ccccc4c3
CCC1(C(=O)NCNC1=O)c2ccccc2
CCOC(=O)CCl
c1cc(c(cc1Cl)O)Cl
c1ccc2cc3c(ccc4c3cncc4)cc2c1
C1COS(=O)(=O)C1
CNC(=O)NOC(=O)NC
c1ccc2c(c1)cc3c4ccccc4cc-5c3c2-c6c5cc(cc6)O
CC(C)(CCc1ccc(c2c1oc3cc4c(c(c3c2=O)OC)C5C=COC5O4)O)O
c1cc2cccc-3c2c(c1)-c4c3c(ccc4)N(=O)=O
Cc1cc2ccccc2c3c1c4c(cc3)C(C(C5C4O5)O)O
c1ccc2c(c1)cc(cn2)N
CC(C=CC(C1CC1)O)C2CCC3C2(CCCC3=CC=C4CC(CC(C4=C)O)O)C
Cc1ccc2ccc3cc4ccccc4cc3c2c1
Cc1c(nccn1)C
CCOC(=O)C1C(C1(C)C)C=C(C)C
c1ccc(cc1)C2=NC(C(=O)Nc3c2cc(cc3)Cl)O
C(Cl)Br
C1C(O1)C(Cl)(Cl)Cl
C(CS(=O)(=O)O)N
CN1CCN(CC1)c2ccc3c(c2)[nH]c(n3)c4ccc5c(c4)nc([nH]5)c6ccc(cc6)O
CC(CO)N(=O)=O
CC(C)NCC(COc1cccc2c1c3ccccc3[nH]2)O
C=CC(=O)OCCO
CC(C)(C)N(CCO)CCO
c1cc(ccc1c2cc3ccc(cc3[nH]2)C4=NCCN4)C5=NCCN5
c1cc(c(cc1N(=O)=O)N(=O)=O)C=O
CCCCO
CC(=CCOc1c2c(ccc(=O)o2)cc3c1occ3)C
CC1CC(=O)O1
c1ccc2c(c1)C(=O)c3cc(c(c(c3C2=O)O)CO)O
c1cc2c(cc(c3c2c(ccc3)N(=O)=O)N(=O)=O)c(c1)N(=O)=O
CCC(C)COC(=O)C=Cc1ccc(cc1)N=Cc2ccc(cc2)OC
c1ccc2cc3ccccc3cc2c1
CCCC(=O)c1cc(c(cc1O)O)O
CCN(CCCl)c1ccc(cc1)OCCCCCNc2c3ccccc3nc4c2cccc4
Cc1cccc(c1NC(=O)CN2CCCC2=O)C
CCCCCOc1cccc(c1)NC(=O)OC2CCCCC2N3CCCC3
CC(=O)N(c1ccc(cc1)c2ccccc2)O
Cc1cccc(c1)NC(=O)C
c1cc2ccc3cc4ccoc4c5c3c2c(c1)cc5
C(C1=C(C(=O)OC1O)Cl)Cl
c1ccc2c(c1)c(=O)[nH][nH]2
c1cc(cc(c1)Cl)C=Cc2ccc(cc2)N
CCN(CC)c1ccc2c(cc(=O)oc2c1)C(F)(F)F
CCOC(=O)C(C)Br
COc1c2ccc(cc2sn1)OCC3CO3
COc1cc2c(c3c1c4ccccc4cc3)CCC2=O
COc1ccc(cc1)C=Nn2c(=O)c3c(c4ccccc4[nH]3)nn2
CSCCC(C(=O)NC(Cc1ccccc1)C(=O)O)NC=O
CC12CC(C3=C4CCC(=O)C=C4CCC3C1CCC2(CCCO)O)c5ccc(cc5)N(C)C
CC1CN(CC(O1)C)N=O
c1cc2ccc3ccc(c4c3c2c(c1)cc4)C=O
CN(c1ccccc1)C(=O)c2cc(sc2)N(=O)=O
c1cc(ccc1Nc2ccc(cc2)N(=O)=O)N=C=S
c1cc2c(c(c1)N)C(=O)c3cccc(c3C2=O)N
c1cc(c(cc1N(=O)=O)N)N
Cc1cc(c(c(c1)C(C)(C)C)O)Cc2cc(cc(c2O)C(C)(C)C)C
CC1C(=O)NC(CS1)C(=O)NC(Cc2c[nH]cn2)C(=O)N3CCCC3C(=O)N
CC(=O)Nc1ccc(cc1)Oc2ccc(cc2)NC(=O)C
CN(C(=O)Nc1ccc(cc1)Br)OC
CC(=O)Oc1ccccc1C(=O)Oc2ccccc2C(=O)O
Cc1ccc(c(c1)C)OP(=O)(Oc2ccc(cc2C)C)Oc3ccc(cc3C)C
c1ccc2c(c1)-c3ccccc3C4C2O4
c1cc(c(cc1c2cc(c(c(c2)Cl)N)Cl)Cl)N
C1C(CN(C1=O)CC(=O)N)O
c1ccc(cc1)c2ccc(cc2)OCC3CO3
CCCSC(=O)Cl
CC1(CC2C=C(C34CC3(C2C1)C(=O)OC4O)C=O)C
CC(=S)N
CCc1cnccn1
c1ccc2c(c1)c(c3cc(ccc3n2)O)N
Cc1ccc(cc1N)NC(=O)C
CN(Cc1ccc(cc1)F)N=O
CC(C)(C(=O)NC(CS)C(=O)O)S
c1ccc(cc1)CN(Cc2ccccc2)N
c1cc(cc(c1)NC(=O)C(=O)O)c2[nH]nnn2
C(CO)n1c(=O)n(c(=O)n(c1=O)CCO)CCO
CC(=C)C(=O)OCC1CO1
CC1=CCC(CC1)C(=C)C
Cc1c(ccc(c1N)N=Nc2ccccc2)N
Cc1ccc(cc1N=O)N(=O)=O
c1ccc2c(c1)c(c3ccccc3c2CCl)CCl
c1(c(c(c(c(c1Cl)Cl)Cl)Cl)Cl)N(=O)=O
CCC(COC(=O)C=C)(COC(=O)C=C)COC(=O)C=C
c1cc(cc(c1)Cl)C=O
c1ccc2cc(ccc2c1)N
c1cc(cc(c1)S(=O)(=O)O)N
CCCON=O
COc1ccc(cc1)C=Cc2ccc(cc2)N(=O)=O
c1ccc2c(c1)c3cc(ccc3[nH]2)N
c1ccc(cc1)C=Cc2ccccc2
CCC(=C(c1ccccc1)c2ccc(cc2)OCCN(C)C)c3ccccc3
c1ccc2c(c1)C(=O)OC2=O
COC(=O)c1ccccc1N
CC(C)Oc1ccccc1OC(=O)NC
C1CC(=O)NC1C(=O)N2CSCC2C(=O)O
CNC(=O)N(C)c1nc2ccccc2s1
CCCCOC(=O)c1ccccc1C(=O)OC2CCCCC2
Cc1cc(c(c2c1[nH]c3c2cccc3)C)N(=O)=O
COCCO
Cc1cc(ccc1N)OC
CCCCCCCCCCCCC1CO1
c1ccc2c(c1)cc-3c4c2cccc4-c5c3cccc5
C=CCCl
Cc1c2ccccc2c(c3c1c4ccccc4cc3)CBr
CNC(=O)NC
c1cc2c3c(ccc4c3c1C=CC4=O)C=CC2=O
CC(=O)C(Cl)(Cl)Cl
c1cc(c(cc1C(=O)O)N(=O)=O)N(=O)=O
COc1ccc(cc1)Nc2ccc(cc2)OC
c1ccc2c(c1)ccc3c2cc4ccccc4c3N(=O)=O
COc1c2ccoc2nc3c1cc4c(c3)OCO4
c1cc2ccc3ccc(c4c3c2c(c1)C5C4O5)N(=O)=O
C(CC(=O)NC(CSN=O)C(=O)NCC(=O)O)C(C(=O)O)N
C1COP(=O)(NC1O)N(CCCl)CCCl
CCCCOCC(=O)O
Cn1c2ccc3ccccc3c2c4c1ccc5c4cccc5
c1ccc2c(c1)c(c3cc(ccc3n2)Cl)N
c1ccc(c(c1)N)Cl
c1cc(c(cc1c2ccc(c(c2)N)N)N)N
Cc1cccc(c1C)N
c1ccc2c(c1)c3ccccc3c4c2cc5cccc(c5c4)O
CN1CCNCC1
CC(=O)CC(=O)OC
C(C(=C(C(=O)O)Cl)C(Cl)Cl)O
c1ccc(cc1)NN=Nc2ccccc2
C(C(F)(F)F)(Cl)Br
Cn1cnc(c1C(=O)N(C)N=O)N(C)N=O
CCC(C)(C)C
c1ccc(cc1)C=CC(=O)c2ccc(cc2)c3ccccc3
CC(C)OC(=O)C
CC1(C(C1(C)C)C(=O)OC(C#N)c2cccc(c2)Oc3ccccc3)C
CC(=O)c1cc(cc2c1CCC2(C)C)C(C)(C)C
CCCCN(CC(C1=CC(=[N+]=N)C(=O)C=C1)O)N=O
CN1CC(c2cc3c(c-4c2C1Cc5c4cccc5)OCO3)O
c1cc(c(c2c1cc(cc2O)S(=O)(=O)O)N=Nc3ccc(cc3S(=O)(=O)O)N(=O)=O)N
c1cnccn1
c1cc(cc(c1)N(=O)=O)C(F)(F)F
c1ccc(cc1)c2ccc(cc2N(=O)=O)N(=O)=O
CN1CCC23c4c5ccc(c4OC2C(C=CC3C1C5)O)OC
Cc1cccs1
Cc1c(nc(nc1N)C(CC(=O)N)NCC(C(=O)N)N)C(=O)NC(C(c2cnc[nH]2)OC3C(C(C(C(O3)CO)O)O)OC4C(C(C(C(O4)CO)O)OC(=O)N)O)C(=O)NC(C)C(C(C)C(=O)NC(C(C)O)C(=O)NCCc5nc(cs5)c6nc(cs6)C(=O)NCCCN(C)CCC(N(C)c7ccc(c(c7)OCc8ccccc8)OCc9ccccc9)N(C)c1ccc(c(c1)OCc1ccccc1)OCc1ccccc1)O
c1cc(c2c(c1O)C(=O)C=CC2=O)O
c1ccc2c(c1)cc-3c4c2cc5c(c4-c6c3cccc6)C(C(C=C5)O)O
COc1c2ccccc2nc3c1cco3
CC1CCC2C(C3(C1C=CC3=O)C)OC(=O)C2=C
c1ccc(c(c1)N(=O)=O)O
c1c(cc(c(c1Cl)Cl)Cl)N
c1ccc(cc1)Nc2cccc3c2cccc3
c1ccc(cc1)c2ccc(c(c2)N(=O)=O)O
CCCCCCN(C(=NN(=O)=O)N)N=O
C(=O)(N)NNC(=O)N
c1cc(ccc1c2ccc(cc2)N(=O)=O)N(=O)=O
c1cc2c(cc1N)C(=O)c3ccc(cc3C2=O)N
c1cc(c(cc1C(F)(F)F)N(=O)=O)Cl
CCC1C(C(C(C(=NOCOCCOC)C(CC(C(C(C(C(C(=O)O1)C)OC2CC(C(C(O2)C)O)(C)OC)C)OC3C(C(CC(O3)C)N(C)C)O)(C)O)C)C)O)(C)O
CC(=O)Nc1cc2c(cc1Cl)-c3ccccc3C2
CCN(CC)c1ccc(cc1)N=Nc2ccccc2
C=NO
c1ccc2c(c1)ccc3c2c4c5c(c3)cccc5C=C4
c1ccc2c(c1)c(=O)cc[nH]2
c1cc2cccc3c2c(c1)C=C3N(=O)=O
Cn1c2ccc(cc2nc1N)OC
C1CN(CCN1)CCN
c1ccc2c(c1)-c3ccccc3C2=O
COc1ccc(c(c1)OC)N
CCNc1cc(ccc1C)O
CC(C)(COC(=O)C=C)COC(=O)C=C
CC(C)(C(=O)Nc1ccccc1)Br
c1ccc2c(c1)ccc3c2ccc4c3C(C(C5C4O5)O)O
c1ccc2c(c1)ccc3c2c4c5c(c3)cccc5C(=C4)N(=O)=O
C1(C(=C(C(=O)O1)Cl)Cl)O
CC(C)(C(=O)O)Oc1ccc(cc1)C2CCCc3c2cccc3
CC(=O)Nc1ccc2ccc3cccc4c3c2c1cc4
CN(C)CCNC(=O)c1cccc2c1nc3ccccc3c2
c1cc(oc1C=CC(=O)N)N(=O)=O
CC(Cc1ccc(c(c1)O)O)(C(=O)O)NN
C(C(CCl)Br)Cl
CC1CCC(C(C1)OC(=O)c2ccccc2N)C(C)C
CC(C)(c1cc(c(c(c1)Br)O)Br)c2cc(c(c(c2)Br)O)Br
Cc1ccc2c(c3ccc4ccccc4c3nc2c1)C
c1cc(ccc1NC(=O)c2cc(cc(c2O)Br)Br)Br
c1ccc(cc1)P(c2ccccc2)c3ccccc3
Cc1c2ccccc2c(c3c1cccc3)COC(=O)C
CCCCC(CC)COCC1CO1
COc1ccc2c(c1)-c3c4c(ccn3)cc(c(c4C2=O)OC)OC
COC(=O)Nc1[nH]c2ccc(cc2n1)Sc3ccccc3
CC(CBr)O
CC1(CC2C=C(C3(CC3(C2C1)C(=O)OC)C=O)C=O)C
c1cc2c(cc1N(=O)=O)c3cc(ccc3o2)N(=O)=O
c1ccc(cc1)N(c2ccccc2)N=O
C1CCC(CC1)n2c(=O)c3c([nH]c2=O)CCC3
c1cc(ccc1c2nc(c3c(n2)n(cn3)C4CC(C(O4)CO)O)N)N(=O)=O
c1ccc(cc1)C=CCOC(=O)c2ccccc2N
c1cc2ccc3c(c2nc1)C4C(O4)CC3
CCOP(=O)(N1C2C1c3ccccc3-c4c2cccc4)OCC
C1CSCCO1
c1cc(ccc1N)Sc2ccc(cc2)N(=O)=O
c1cc(ccc1c2c(n3c(n2)SCC3)N(=O)=O)N(=O)=O
c1ccc2cc3c4cccc(c4c5ccccc5c3cc2c1)O
c1ccc(cc1)C=CC(=O)c2ccccc2
Cc1ccccc1N
c1ccc2cc3c(cc2c1)-c4ccccc4C5C3O5
c1ccc2cc3c(cc2c1)-c4ccccc4C5C3N5
c1cc(c2c3c1-c4ccc(c5c4C(C3CCC2=O)(C(CC5=O)O)O)O)O
c1cc(oc1C(=O)O)N(=O)=O
c1cc(cc(c1)C(=O)OCC2CO2)C(=O)OCC3CO3
CC12CCC(CC1CCC3C2CCC4(C3CCC(=O)N4)C)OC(=O)COc5ccc(cc5)N(CCCl)CCCl
C1=CC(=O)OC1=C(Cl)Cl
c1cc2ccc(c3c2c(c1)C=C3)N(=O)=O
Cn1c2ccc3c(c2[nH]c1=NO)cccn3
c1cc(ccc1c2c(c(=O)c3c(cc(cc3o2)O)O)O)O
Cc1cc2c(c(c1)O)C(=O)C=C(C2=O)c3c(cc4c(c3O)C(=O)C=CC4=O)C
C(C(CO)(CBr)CBr)O
c1ccc2cc-3c(cc2c1)-c4cccc5c4c3ccc5F
C=CC(=O)OCCBr
c1cc2ccc3c(ccc4c3c2c(c1)c(=O)o4)N(=O)=O
Cc1cc(=O)n([nH]1)c2ccccc2
c1cc2c(cc1N(=O)=O)NCC2
COc1cccc2c1nc3ccccc3c2NCCCNCCCl
c1cc(cc(c1)N)C(F)(F)F
c1cc[n+](c(c1)C=NO)COC[n+]2ccc(cc2)C(=O)N
C=CCN
c1ccc2c(c1)[nH]c(n2)N(=O)=O
COc1cccc2c1cc(c3c2c4c(cc3C(=O)OC)OCO4)N(=O)=O
CCOCc1c(cc2c(c1O)C(=O)c3ccccc3C2=O)O
c1ccc-2c(c1)-c3cccc4c3c2cc(c4)N
COP(=S)(OC)Oc1c(cc(c(n1)Cl)Cl)Cl
COc1ccc2c(c1)c(c3ccc(cc3n2)Cl)NCCCNCCCl
CC1c2cc3c(cc2CCO1)C(C(C3(C)C)C)(C)C
c1cc(c(cc1N)S(=O)(=O)O)N
C1CN1c2nc(nc(n2)N3CC3)N4CC4
Cc1cc2c(c3ccccc3c(c2cc1C)C)C
CCc1ccccc1O
CCCCCC(=O)OCC=C
Cc1ccc(c2c1nc3ccccc3c2NCCCN(C)C)N(=O)=O
Cc1ccc(cc1N(=O)=O)N=N(=O)c2ccc(c(c2)N(=O)=O)C
Cc1c2ccccc2c(c3c1c4ccccc4cc3)COC(=O)C
c1ccc2c(c1)C(=O)N(C2=O)N
Cc1ccc2ccc3c4ccccc4ccc3c2c1
CC(=O)c1ccccn1
c1ccc2c(c1)ccc3c2cc(c4c3C(C(C=C4)O)O)N(=O)=O
COc1cc2c(c3c1c(=O)c4c(cccc4o3)O)C5CCOC5O2
c1c2c(cc(c1F)N3CCNCC3)n(cc(c2=O)C(=O)O)C4CC4
CCc1cccc(c1N(COCC)C(=O)CCl)C
Cc1ccccc1OCC2CO2
CC(=O)N
c1cc(ccc1OCC(=O)O)Cl
c1cc(c(cc1Cl)Cl)N(=O)=O
COc1cc(c2c(c1)oc(c(c2=O)O)c3ccc(c(c3)O)O)O
c1cc(c(cc1N)Cl)Cl
c1cc(cnc1)Cl
CCCCC1C(=O)N(N(C1=O)c2ccc(cc2)O)c3ccccc3
C1C(=O)NC(=O)N1
CCN(CC)c1ccc(cc1)c2ccc(cc2)c3ccc(cc3)N(CC)CC
c1ccc2c(c1)cc3cc(ccc3n2)N
c1cc(c(cc1Cl)N(=O)=O)Cl
c1ccc(cc1)c2ccccc2NO
CCCC(C(CC)CO)O
c1cc2c(cc1C#N)nc([nH]2)N
Cc1ccc2c(c1)ccc3c2c4c5ccccc5ccc4[nH]3
CC(=O)c1cc(ccc1OCC(CNC(C)(C)C)O)N
C1CCC(CC1)(C#N)O
Cc1c(cc(cc1N)N(=O)=O)N
CC(=O)Nc1ccc(cc1Cl)Cc2ccc(c(c2)Cl)NC(=O)C
c1ccc(cc1)C(=O)C(=O)c2ccccc2
C=CC1CO1
c1ccc2c(c1)ccc3c2nc4c(c3)ccc5c4cccc5
C=CC(=O)OCCOCCOCCOCCOC(=O)C=C
CC(=O)Nc1ccc-2c(c1)Cc3c2ccc(c3)NC(=O)C
CC(C)C=O
c1cc2cc3c(c4c2c5c1ccc(c5cc4)N(=O)=O)C=CCC3
c1ccc(cc1)c2ccccc2N(=O)=O
CCN1CCN(CC1)c2cc3c(cc2F)c(=O)c(cn3C4CC4)C(=O)O
CS(=O)c1ccc(cc1)Cl
c1c(c(nc(=O)n1C2CC(C(O2)CO)O)N)O
C(=O)(C(Cl)(Cl)Cl)O
CCc1ccccc1N(=O)=O
c1ccc(cc1)CCN=C(N)N=C(N)N
c1ccc2c(c1)ccc3c2C=CC(C3O)O
CN(C)c1ccc(cc1)N=Nc2ccccc2C(=O)O
CC1=CC(Nc2c1cccc2)(C)C
c1cc2ccc(c3c2c4c1ccc(c4c5c3CCCC5)N(=O)=O)N(=O)=O
COP(=S)(OC)SCC(=O)NCC=O
c1ccc2c(c1)C(=O)c3c(ccc(c3C2=O)O)O
CC(C)OC(=O)COc1ccc(cc1Cl)Cl
CC(C)CCON=O
CC(C)n1c2ccccc2c(c1C=CC(CC(CC(=O)O)O)O)c3ccc(cc3)F
CCOC(C)(C)C
CCCCCCCCCCCCC=C
c1ccc2c(c1)c(c3c(ccc(c3c2O)O)O)O
CCN(CC)CCCC(C)Nc1cc(cc2c1nccc2)OC
CCCCCCCCCC
COc1c(c(c(c(c1Cl)Cl)Cl)Cl)Cl
C1COCCOCCOCCOCCO1
CN(C)c1ccc(cc1)N=NS(=O)(=O)O
c1cc2c3cc(ccc3oc2cc1N(=O)=O)N(=O)=O
CCN(CCON(=O)=O)N(=O)=O
CCC1C(C(C(C(=O)C(CC(C(C(C(C(C(=O)O1)C)OC2CC(C(C(O2)C)O)(C)OC)C)OC3C(C(CC(O3)C)N(C)C)O)(C)O)C)C)O)(C)O
CC1=Nc2ccccc2C1(C)C
c1ccc2c(c1)cc(c3c2c4c(cc3C(=O)O)OCO4)N(=O)=O
CCCCCCCCCC(=O)O
CCC=O
CC(=O)c1cc(ccc1OCC(CNC(C)(C)C)O)NC(=O)Nc2ccc(c(c2)C(=O)C)OCC(CNC(C)(C)C)O
CCCCCCCCCC=CCC1CC(=O)OC1=O
CCC(=O)C=C
C=CC(=O)OCCCl
CCC(C=CC=CC=CC=CC=O)O
c1ccc2c(c1)C(=O)c3c(ccc(c3C2=O)N)N
CC(=C)C1Cc2c(ccc3c2OC4COc5cc(c(cc5C4C3=O)OC)OC)O1
c1cnn(c1)N=Cc2ccc(o2)N(=O)=O
c1ccc2c(c1)-c3cc(ccc3C2=O)N(=O)=O
CC(C)(C)C1=CC(=CC(=O)C1=O)OC
CC(C)OCC1CO1
CC(=O)OCC(=O)NCCCOc1cccc(c1)CN2CCCCC2
Cc1ccccc1Br
Cc1ccc2ccc3c4ccccc4cc5c3c2c1cc5
c1ccc2c(c1)cc3c4c2ccc5c4c(ccc5)C6C3N6
C1C(C(CN1N=O)Cl)Cl
c1cnccc1C(=O)NN
CN1(=O)CCCC1c2cccnc2
CCCOC(=O)C=Cc1ccc(o1)N(=O)=O
c1ccc(cc1)c2ccc(cc2)N=O
Cc1cccc(c1)Nc2ccncc2S(=O)(=O)NC(=O)NC(C)C
CCNc1cc2c(cc1C)c(c-3cc(c(=NCC)cc3o2)C)c4ccccc4C(=O)OCC
Cc1ccc2cc3ccc4cccc5c4c3c(c2c1)cc5
c1cc2cccc-3c2c(c1)-c4c3cc(cc4)N(=O)=O
c1ccc(cc1)c2nc3ccc4c(c3s2)C(=O)c5ccc6c(c5C4=O)sc(n6)c7ccccc7
Cc1cc2c(c3c1c4ccccc4cc3)C5C(O5)C(C2O)O
CC(C)CC1C(=O)NCC(=O)N1
Cn1c2ccc(cc2nc1N)C#N
c1ccc2c(c1)cc(cn2)O
c1ccc(cc1)CCN=N#N
Cc1cccc2c1c3cc4ccccc4cc3cc2
Cc1cc(c(cc1Cl)N)S(=O)(=O)O
c1c(c(=O)[nH]c(=O)n1C2CC(C(O2)CO)O)CO
CCOC(=O)C(CCc1ccccc1)NC(C)C(=O)N(CC(=O)O)C2Cc3ccccc3C2
CCCCN(CCCC)CCO
c1ccc2c(c1)ccc3c2ccc4c3ccc5c4cccc5
c1(nc(nc(n1)NCl)NCl)NCl
Cc1c2c(cc(c1F)N3CCNC(C3)C)n(cc(c2=O)C(=O)O)C4CC4
C(C(CO)O)O
c1ccc-2c(c1)-c3ccc4ccc5cccc6c5c4c3c2c6
CNC(=O)c1ccccc1
CN1CCc2cc(c(c-3c2C1Cc4c3cc5c(c4)OCO5)OC)OC
c1c(cc(c(c1N)O)Cl)N(=O)=O
CCc1ccccc1N
c1cc(oc1C=C(C#N)C#N)N(=O)=O
c1cc2c(cc1C(=O)O)C(=O)OC2=O
CC1CCC2(C(C3C(O2)CC4C3(CCC5C4CC=C6C5(CCC(C6)OC7C(C(C(C(O7)CO)OC8C(C(C(C(O8)C)OC9C(C(C(C(O9)C)O)O)O)O)O)O)O)C)C)C)OC1
CCCCNC(=O)C=Cc1ccc(o1)N(=O)=O
CC(C)CC(C)Nc1ccc(cc1)Nc2ccccc2
CC(=O)c1ccc(cc1)N(=O)=O
CCCC=CC=O
Cc1cccc(c1)NC(=O)c2cc(sc2)N(=O)=O
CC(=O)C(=NO)C(=O)N(c1ccccc1)N(C)N=O
C1CCCN(CC1)N=O
c1cc(=O)oc2c1cc3ccoc3c2
c1cc(c(cc1Cl)N)Cl
CC(=O)OCc1ccccc1N=Nc2ccc(cc2)N(C)C
CCCCOC(=O)C=CC(=O)OCCCC
CC(C)(COCC1CO1)COCC2CO2
C1C(=C(C(=O)O1)Cl)Cl
COc1c2cccc(c2sn1)OCC3CO3
c1ccc2c(c1)cc3c4c2c5c(cc4C(=O)N3)OCO5
c1cc(c(cc1N(=O)=O)N)O
CNNC
c1ccc(cc1)C2=CC(=O)C=CC2=O
CC(CN)N
Cc1ccc2c(c1)c(c3ccccc3n2)N
CCC=CC=O
CCOc1cccc2c1nccc2
Cc1ccccc1c2nc3ccccc3o2
c1cc2c(c(c1)N(=O)=O)C(=O)c3cccc(c3C2=O)S(=O)(=O)O
C(=S)(N)N
C(CO)NC(=O)N(CCCl)N=O
CN(Cc1ccc(cc1)Cl)N=O
c1cc(ccc1CBr)CBr
c1ccc2c(c1)c(c3ccccc3n2)Nc4ccc(cc4)N=N#N
Cc1cc(c2c3c1c4c(cc(c5c4c6c3c7c(c(cc(c7c2=O)O)O)c8c6c(c5=O)c(cc8O)O)O)C)O
CC(=O)CN(COC(=O)C)N=O
C=CCOCC1CO1
c1cc(ccc1Cc2ccc(c(c2)Cc3ccc(cc3)N)N)N
c1ccc2c(c1)c3ccc4cccc5c4c3c(c2N=O)cc5
CC1C(C(CC(O1)OC2CC(Cc3c2c(c4c(c3O)C(=O)c5cccc(c5C4=O)OC)O)(C(=O)CO)O)N6CCOCC6C#N)O
CCOC(=O)N
C(=O)(C(=O)O)C(=O)O
c1c(cc(c2c1C(=O)c3cc(cc(c3C2=O)O)O)O)C(=O)O
c1ccc2c(c1)n(=O)cc(n2=O)C(=O)O
c1cc(ccc1N)F
Cc1cc2cc3ccccc3cc2c4c1cccc4
c1cnccc1CCl
CC(c1ccccc1)N(C)C
CC1COc2c(c(cc3c2n1cc(c3=O)C(=O)O)F)C4(CC4)N
c1ccc(cc1)Nc2ccc(cc2)N(=O)=O
c1ccc(cc1)C(=O)OOC(=O)c2ccccc2
CCc1cccc2c1[nH]c3c2CCOC3(C)CC
CC(c1ccc2cc(ccc2c1)OC)C(=O)O
C=CCN1C2C1c3ccccc3-c4c2cccc4
CCCN(CCC)N=O
CN1C(CCC1=O)c2cccnc2
CCCCCC=CC=CC=O
CC(C)CN(CC(C)C)N
COc1cc(ccc1O)c2c(c(=O)c3c(cc(cc3o2)O)O)O
c1ccc(c(c1)N)S(=O)(=O)O
c1cc(ccc1CC2CO2)Cl
CC(C)(C)OC
c1ccc2c(c1)C(=O)c3ccccc3C2=O
c1ccc2c(c1)CCC(=O)O2
CN(C=O)N=O
CC=CC=CC(=O)O
CC(CCl)O
CC(=O)Nc1ccc2c3c1ccc4c3c(ccc4)c(=O)c2=O
c1ccc2cc(ccc2c1)N(=O)=O
CCN(CC)S(=O)(=O)c1ccc(cc1)N
c1ccc2c(c1)ccc3c2cccc3N(=O)=O
c1cc(oc1CO)C=O
c1ccc-2c(c1)Cc3c2cccc3N
C=CC(=O)NCO
CC(=CCCC(=CC=O)C)C
c1ccc2c(c1)ccc3c2cc4ccccc4c3Cl
c1ccc2c(c1)ccc3c2cc4cccc5c4c3C6C5O6
Cc1cnc2ccccc2n1
CN(C)c1ccc(cc1)N=Nc2ccccc2
CC(CCC(=O)c1ccoc1)O
Cc1cc(c2c(c1)ccc3c2cccc3)C
CC(=O)N(C)C
c1ccc(cc1)Nc2nc(nc(n2)N3CCOCC3)Nc4ccc(c(c4)S(=O)(=O)O)C=Cc5ccc(cc5S(=O)(=O)O)Nc6nc(nc(n6)N7CCOCC7)Nc8ccccc8
Cc1cccc(c1C)NO
CN1CCOCC1
C1CN(CCN1C(=O)CCBr)C(=O)CCBr
CC(=C)OC(=O)C
CC(C(C(C(C=O)O)O)N)O
Cc1ccc2c(c1N(=O)=O)C(=O)c3ccccc3C2=O
CCOC(=O)CC(=O)C
Cc1cccc-2c1C(c3c2cccc3)C
c1cc(cc(c1)S(=O)(=O)O)N(=O)=O
CC(C)(C(=O)NC(CS)C(=O)O)SC
Cc1cccc(c1N(=O)=O)N(=O)=O
Cc1cc(=O)oc2c1cc3c4c2CCCN4CCC3
c1ccc(c(c1)Nc2nc(nc(n2)Cl)Cl)Cl
CC1COc2c3n1cc(c(=O)c3cc(c2N4CCN(CC4)C)F)C(=O)O
c1cc(ccc1c2ccc(cc2)N(=O)=O)N
COC(=O)C(=Cc1ccco1)C#N
CC(=C)C=C
c1ccccc1
CC1C(C(CC(O1)OC2CC(Cc3c2c(c4c(c3O)C(=O)c5cccc(c5C4=O)OC)O)(C(=O)C)O)N(C)C)O
CCCCC(CC)COCCCN
COc1cccc2c1C(=O)c3ccccc3C2=O
c1ccc2c(c1)C(=O)c3ccc(c(c3C2=O)O)OC4C(C(C(C(O4)COC5C(C(C(CO5)O)O)O)O)O)O
c1cc(ccc1N(=O)=O)N(=O)=O
c1ccc(cc1)CCc2ccc(cc2)N
c1ccc2c(c1)cc3c4ccccc4c5cccc6c5c3c2cc6
COC(=O)NC(=S)Nc1ccccc1NC(=S)NC(=O)OC
c1ccc2c(c1)c(cn2N=O)CC#N
c1cc(cc(c1)N(=O)=O)CBr
COC(=O)c1cc2c3ccccc3[nH]c2c(n1)c4ccc5c(n4)C(=O)C=CC5=O
c1cc(ccc1C=Cc2ccc(cc2)N(=O)=O)N(=O)=O
COCC=O
Cc1ccccc1C(=O)Cl
Cc1cc(ccc1N=CN(C)C)Cl
c1cc(ccc1N)Oc2ccc(cc2)Oc3ccc(cc3)N
CC1=C(C(C(=C(N1)C)C(=O)OCC(=O)C)c2ccccc2N(=O)=O)C(=O)OC
c1cc(ccc1CCC(=O)O)C(=O)C2CCC(CC2)CN
c1cc2c(cc1N(=O)=O)s[nH]c2=O
CCOC(=O)C1C(O1)C(=O)NC(CC(C)C)C(=O)NCCC(C)C
Cc1cc(=O)oc2c1c(cc(c2)O)O
Cc1ccccc1N=Nc2ccc(cc2)N(C)C
CC(=O)Nc1ccc(cc1)OC(=O)c2ccccc2OC(=O)C
c1ccc2cc3c4cccc5c4c(cc3cc2c1)C=C5N(=O)=O
C1CCC2(CC1)CO2
c1ccc-2c(c1)Cc3c2c(ccc3)N
C=CCNC(=S)N
CC(CCC(=O)O)C1CCC2C1(C(CC3C2CCC4C3(CCC(C4)O)C)O)C
CC(=O)Nc1ccc(cc1)S(=O)(=O)Nc2ccccn2
c1ccc2c(c1)ccc3c2c4c(cc3)CC=C4
CC(=O)c1cccn1N(=O)=O
CCCCCC(C)(C=CC1C(CC(=O)C1CC=CCCCC(=O)O)O)O
CC(=C)c1ccccc1
c1cc(oc1)C=CC=O
CCCCCCCCCCCCCCCCCC(=O)O
c1cc(c(cc1N)N(=O)=O)c2ccc(cc2N)N(=O)=O
c1ccc2c(c1)-c3c4c(ccnc4C2=O)cc5c3OCO5
COc1cc2c(c3c1c4c(c(=O)o3)C(=O)CC4)C5C6C(O6)OC5O2
CCCCCCCCCCCCCCCCN
CCNc1nc(nc(n1)Cl)NCC
COP(=S)(OC)OC
c1c(c(c(c(c1Cl)Cl)Cl)Cl)Cl
Cc1ccccc1N=Nc2c3ccccc3ccc2O
c1cc(ccc1C=CC(=O)O)N(=O)=O
CCCCN(=O)=O
c1ccc(cc1)c2c([nH]cn2)N(=O)=O
CNc1ccccc1
C1CN(P(=O)(OC1)NCCCl)CCCl
C(CCl)SCC(C(=O)O)N
C=CC(=O)O
c1cc(ccc1c2c(n3c(n2)SCC3)N(=O)=O)Cl
Cc1cccn2c1nc3c2ncc(c3C)NO
CCCCCCCCCCCCCCCCCCN
Cc1c2ccccc2cc-3c1C4C(N4)c5c3cccc5
c1cc2c3c(ccc(c3c1)N(=O)=O)C=C2
Cc1ccc(cc1)[N+]#N
COc1ccc2c(cc(=O)oc2c1)CBr
COc1cc(ccc1N)c2ccc(c(c2)OC)N
Cc1ccccc1OP(=O)(Oc2ccccc2C)Oc3ccccc3C
c1cc2ccc3ccc(c4c3c2c(c1)c(=O)o4)N(=O)=O
CCC#N
CC=C1CC2CC1C=C2
CC(C)C(C)C
COCC(=O)O
c1cc2cccc-3c2c(c1)-c4c3c(ccc4)N
CC[N+](=c1ccc-2nc3c4ccccc4c(cc3oc2c1)N)CC
Cn1c2ccccc2nc1N(=O)=O
C1CCC(CC1)NC(=O)N(CCCl)N=O
Cc1cc(c(c2c1[nH]c3c2cc(cc3)O)C)N(=O)=O
CNC(=O)Nc1ccccc1
c1cc(ccc1c2ccc(c(c2)N(=O)=O)N)N
c1ccc2c(c1)C(=O)OC23c4cc(c(c(c4Oc5c3cc(c(c5I)O)I)I)O)I
c1ccc2c(c1)Oc3ccccc3S2
c1cc(c(c(c1)O)O)O
C=CC(=O)N(CC1CO1)CC2CO2
c1ccc2c(c1)c3ccc4c(c3cc2N)C=CC(C4O)O
Cc1ccc2c(c1)ccc3c2ccc4c3cccc4
C=CC(=O)OCCOC(=O)C=C
c1cc2ccc3c(ccc4c3c2c(c1)C(C4O)O)N(=O)=O
c1cc(cc(c1)N(=O)=O)C(=O)Cl
Cc1ccc(cc1)S(=O)(=O)NC2CCCCC2
CCC(C)Nc1ccc(cc1)NC(C)CC
CC=CC=CC=O
c1ccc2c(c1)cc(cc2O)O
CCCOC=CC=CC=CC=CC=CCC
c1c(cc(cc1N(=O)=O)N(=O)=O)C(=O)Cl
CC(C)OC(=O)C(C)(C)Oc1ccc(cc1)C(=O)c2ccc(cc2)Cl
c1cc2cccc-3c2c(c1)-c4c3cc(cc4)CO
c1cc(c(cc1O)Cl)Cl
CC(=CC(=NN=c1c2ccccc2cn[nH]1)C)C
C1CSCSC1
Cc1c2ccccc2c(c3c1cccc3)C
c1cc(c(cc1Oc2ccc(c(c2)Cl)N)Cl)N
CCNc1cc2c(cc1C)c(cc(=O)o2)C
c1ccc2c(c1)cc3ccc(cc3n2)N
CC(=O)c1ccc(c(c1Cl)Cl)Cl
c1ccc2c(c1)c3cccc4c3c5c2c(ccc5cc4)N(=O)=O
COc1cc2c(c3c1c4c(c(=O)o3)C(=O)OCC4)C5C=COC5O2
c1ccc2cc3c(cc2c1)c4ccccc4c5c3O5
CCOP(=O)(OCC)OC(=CCl)c1ccc(cc1Cl)Cl
C(C(C(=O)O)N)N=N#N
c1cc(ccc1C(=O)Cl)N(=O)=O
CC1C(C(C(O1)OC2C(C(C(C(C2O)O)N=C(N)N)O)N=C(N)N)OC3C(C(C(C(O3)CO)O)O)NC)(C=O)O
c1cc(=O)oc2c1cc3c4c2CCCN4CCC3
CC(=C)C=O
c1cc2c3c(cc4c2c5c1ccc(c5cc4)N(=O)=O)CCC=C3
c1(=O)[nH]c(nc(n1)Cl)Cl
c1ccc2c(c1)C(=O)c3ccc(c(c3C2=O)O)O
C(C(=O)c1c(c(c(o1)N(=O)=O)Cl)Cl)Br
COc1ccc(cc1)C(=O)C=Cc2ccccc2
Cc1cc(c(cc1N)C)N
c1ccc(c(c1)CCl)N(=O)=O
c1c(=O)[nH]c(=O)[nH]n1
c1c(cc(c(c1S(=O)c2cc(cc(c2O)Cl)Cl)O)Cl)Cl
Cc1cc(c(cc1S(=O)(=O)O)OC)N=Nc2c3ccc(cc3ccc2O)S(=O)(=O)O
Cc1ccc(cc1)NC(=O)CC(=O)C
CCCCNCC
c1cc(ccc1C(=O)NCC(=O)O)N(=O)=O
c1ccc2c(c1)ccc3c2-c4ccccc4C5C3O5
c1cc(oc1)CNc2cc(c(cc2C(=O)O)S(=O)(=O)N)Cl
C(CBr)OC(=O)C(=O)OCCBr
C1CC2C(O2)CC1C3CO3
CC(C)(C)NCC(COc1c(nsn1)N2CCOCC2)O
c1cc2ccc3ccc-4c5c3c2c(c1)cc5-c6c4ccc(c6)O
c1ccc2c(c1)c3cc(c(cc3[nH]2)N(=O)=O)N
c1c(cc(c-2c1C(=O)c3c2c(cc(c3)N(=O)=O)N(=O)=O)N(=O)=O)N(=O)=O
CC(C)NCC(COc1ccc(cc1)NC(=O)C)O
c1ccc(cc1)c2c(c(oc2C(=O)CBr)N(=O)=O)c3ccccc3
c1cc2cc3c(c4c2c5c1ccc(c5cc4)N(=O)=O)CCCC3
CC(F)(F)F
Cc1cccc2c1ccc3c2cccc3
CCCCCCCCC=O
Cc1ccc(c2c1ccc3c2C4C(O4)C(C3O)O)C
COc1cc(c2c(c1)oc3c(ccc(c3c2=O)O)O)O
c1ccc(cc1)c2ccccc2
c1ccc(c(c1)C(F)(F)F)Cl
CC(C)CC(=O)CC(C)C
CCn1c2ccc3c(c2nc1N)ncc(n3)C
CC(C)COC(=O)C=Cc1ccc(o1)N(=O)=O
CCCCCC(=Cc1ccccc1)C=O
CN(C)CC(=O)O
Cc1ccc2cc-3c(c4c2c1CC4)C5C(O5)c6c3cccc6
C(N1C(C(N(C1=O)CO)O)O)O
CCC(C)NC(=O)C=Cc1ccc(o1)N(=O)=O
CCOC(=O)CC(=O)CCl
c1ccc(cc1)OCC(=O)O
CC1(CO1)C(=O)NCc2ccccc2
c1cc(ccc1CC(=O)O)N
c1ccc(cc1)c2cccc(c2)Br
c1ccc2c(c1)cc(cc2N(=O)=O)N(=O)=O
Cc1ccccc1C
Cc1cc2ccc3cc4ccccc4c5c3c2c(c1)cc5
CCc1c2ccccc2c(c3c1ccc4c3cccc4)C
CC(C)CCCCCCOC(=O)CCCCC(=O)OCCCCCCC(C)C
c1ccc(c(c1)O)O
C(CC(=O)NC(CSC(=O)NCCCl)C(=O)NCC(=O)O)C(C(=O)O)N
c1cc(ccc1CCc2ccc(cc2)N)N
CC(C)(CCc1ccc(c2c1oc3cc4c(c(c3c2=O)O)C5C=COC5O4)O)O
CCOP(=O)(OCC)Oc1cc(nc(n1)C(C)C)C
CCCCOC(=O)C=Cc1ccc(o1)N(=O)=O
c1ccc2cc(ccc2c1)N(CCCl)CCCl
CC(=O)OCc1c2ccccc2cc3c1ccc4c3cccc4
Cn1c2cc(ccc2nc1N)C#N
CC(C)C1(C2(C(O2)(C(=O)N1)C(=O)OC)C)O
c1ccc(c(c1)C(=O)OC2CCCCC2)N
c1cc2ccc(cc2nc1)N
Cc1ccc(cc1)OCC2CO2
C1CCNC1
CCCCN(CCCC)CCCC
CC1CNC(=O)N1c2ncc(s2)N(=O)=O
C1C(O1)CC(Cl)(Cl)Cl
c1cc(ccc1N)N(=O)=O
c1[nH]c(c-2ncnc2n1)SC(=O)NCCCl
CC(=O)c1c(c(c(o1)N(=O)=O)Cl)Cl
CC(=O)N(c1ccc(cc1)Sc2ccccc2)O
c1cc2ccc3cc4c(c5c3c2c(c1)cc5)C=CCC4O
Cc1c(c(=O)n(n1C)c2ccccc2)C(C)C
COC(=O)C(Cl)Cl
c1ccc(cc1)CSCc2ccccc2
COc1cc2c(c3c1c4c(c(=O)o3)C(=O)CC4)C5(C=COC5O2)O
COC(=O)c1ccco1
c1cc2c3cc(ccc3c(cc2c(c1)N(=O)=O)N(=O)=O)N(=O)=O
c1c(cc(c(c1N(=O)=O)O)I)C#N
COc1ccc(cc1OC)C=O
c1ccc2c(c1)C(=O)c3ccc(c(c3C2=O)N)N
c1cc(c(cc1Cl)N)N
CC(=O)Nc1ccc2ccc3c(ccc4c3c2c1cc4)O
Cc1ccccc1NC(=O)c2cc(sc2)N(=O)=O
c1cc2ccc3cc4cc(oc4c5c3c2c(c1)cc5)N(=O)=O
c1ccc2c(c1)c3ccc(cc3s2)N(=O)=O
CC(=O)c1ccc(cc1)NO
CC(=O)OCc1ccc(cc1)N=Nc2ccc(cc2)N(C)C
c1ccc2c(c1)-c3ccccc3C(=O)C2=O
CC(=O)OCN(C)N=O
CCO
CC1C(C(C(C(O1)OCC2C(C(C(C(O2)Oc3c(=O)c4c(cc(cc4oc3c5ccc(c(c5)O)O)O)O)O)O)O)O)O)O
CC(C(=O)NCc1ccccc1)Br
c1ccc2c(c1)ccc3c2cc4c(n3)ccc5c4C(C(C=C5)O)O
CC(=O)Nc1ccc(cc1)C=Nn2c(=O)c3c(cc[nH]3)nn2
c1ccc(cc1)Sc2ccc(cc2)N(=O)=O
CC(=O)N=C1C=CC(=O)C=C1
C1C=CCC2C1C(=O)N(C2=O)SC(Cl)(Cl)Cl
CC(C)(C)OOC(C)(C)c1cccc(c1)C(C)(C)OOC(C)(C)C
CSc1ccc(cc1)Cl
c1ccc-2c(c1)Cc3c2ccc(c3)NC=O
c1ccc2c(c1)-c3ccc4c5c3c(ccc5-c6ccccc6C4=O)C2=O
c1ccc2c(c1)C(=O)OC2(c3ccc(cc3)O)c4ccc(cc4)O
c1cc(ccc1CCl)CCl
C(CBr)Br
C1CN2C(=N1)SSC2=S
CC(C(C)O)O
CCOC(=O)CNC(=O)C=[N+]=N
c1ccc-2c(c1)-c3ccc4c5c3c2cc6c5c(ccc6)C7C4O7
C(CO)N
CC(=O)Nc1ccc2cccnc2c1
c1cc2c(cc1N)nc3cc(ccc3n2)N
CCNc1nc(nc(n1)Cl)NC(C)C
Cn1c2cc3ccncc3nc2nc1N
c1ccc2c(c1)ccc-3c2-c4cccc5c4c3ccc5
c1ccc2c(c1)cc(c3c2cccc3)Cl
c1cc(ccc1NC(=O)CCC(=O)O)Cl
CC1CCC(CC1)NC(=O)N(CCCl)N=O
CC12C(NC(=O)C1(O2)C(=O)OC)(C)O
Cc1cc(c(c2c1[nH]c3c2cc(cc3)N(=O)=O)C)N(=O)=O
c1ccc2c(c1)c3cccc4c3c5c2ccc(c5cc4)N(=O)=O
c1ccc2c(c1)c3c([nH]2)C(NC(C3)C(=O)O)CO
C(CCl)O
c1ccc2c(c1)ccc3c2ccc(c3)N(=O)=O
COC(=O)C=C
c1cc(c(c(c1)N(=O)=O)N)N
CCN(CCCNc1c2ccccc2nc3c1ccc4c3cccc4)CCCl
Cc1ccc(c2c1cccc2)N(=O)=O
CC(C)Nc1ccc(cc1)Nc2ccccc2
c1ccc2c(c1)cc3c4ccccc4cc5c3c2C6C5O6
CN(C)CCCNc1c2ccccc2nc3c1cccc3N(=O)=O
c1(c(c(c(c(c1Br)Br)Br)Br)Br)Oc2c(c(c(c(c2Br)Br)Br)Br)Br
CCCC(=O)OCCC(C)C
CC1=C(C(C(=C(N1)C)C(=O)OCC=Cc2ccccc2)c3cccc(c3)N(=O)=O)C(=O)OC
CCN=N(=O)CC
Cc1cc(c(cc1C)N)C
c1ccc2c(c1)c3ccc4c(c3cc2N(=O)=O)C=CC(C4O)O
CC1(Cc2cccc(c2O1)OC(=O)NC)C
CN(C)c1ccncc1
Cc1cccc(c1NO)C
c1cc2c3c(ccc(c3c1)N(=O)=O)CC2
COC(=O)c1cc(ccc1N)c2ccc(c(c2)C(=O)OC)N
CCCCCCCCCCCC(=O)NCCO
CC(=C)C(=O)O
Cc1cc(cc(c1)N=Nc2c3ccccc3ccc2O)C
CC(=O)N(c1ccc(cc1)Oc2ccc(cc2)Cl)OC3C(C(C(C(O3)CO)O)O)O
CCCC(=O)OCc1ccc(cc1)N(=O)=O
CCCCCCCC1CCC(=O)O1
CC(C)NC(=NC(C)C)OCc1ccc(cc1)N(=O)=O
c1cc(c(cc1N)C(=O)O)O
CCSCCOP(=S)(OC)OC
c1ccc2c(c1)ccc3c2ccc4c3cccn4
C[N+](C)(C)CCNCCc1ccc(cc1)N=Nc2ccc(cc2Cl)N(=O)=O
c1cc2ccc3ccc(c4c3c2c(c1)cc4)N(=O)=O
CCOP(=O)(C#N)N(C)C
CC(C)(C)c1cc(cc(c1O)C(C)(C)C)C=Cc2cc(c(c(c2)C(C)(C)C)O)C(C)(C)C
c1c(cc(c(c1Cl)N)Cl)Cl
C(C(=O)O)S
CC(C)COC(=O)C=C
C1CCC(C(C1)C(=O)OCC2CO2)C(=O)OCC3CO3
c1cc(cc2c1cc(c3c2cc(cc3)N(=O)=O)N(=O)=O)N(=O)=O
CC1(CC(CC(C1)(C)CN)N)C
Cc1ccc(cc1N(=O)=O)NO
c1(c(c(c(c(c1Cl)Cl)Cl)Cl)Cl)C(=C(Cl)Cl)Cl
CCN(CC)c1ccc(cc1)N=Nc2ccc(cc2)N(=O)=O
c1ccc2c(c1)c3ccc(c4c3c5c2c(ccc5cc4)N(=O)=O)N(=O)=O
C(C(C(=O)O)N)SC(=CCl)Cl
CCOP(=O)(C(C)NC(=O)N(CCCl)N=O)OCC
c1cc2c(c(c1)O)C(=O)c3c(cc(cc3O)CO)C2=O
CC1=C(C(=O)OC1O)Cl
c1ccc2c(c1)ccc3c2cc4c5c3cccc5C=C4
c1cc(ccc1c2nc(c3c(n2)n(cn3)c4ccc(cc4)N(=O)=O)N)N(=O)=O
CNC(=O)Oc1ccccc1
c1ccc2c(c1)ccc(n2)C3C(=O)c4ccccc4C3=O
c1ccc2c(c1)C=CC(=O)C2=O
CC(C)(C)ON=O
c1cc(ccc1C=CC(=O)O)N
CC(=O)Nc1ccc(cc1OC)N(=O)=O
c1ccc2c(c1)C(=O)C(C2=O)(O)O
Cc1cc(n(n1)c2c3c(c4ccccc4[nH]3)c(nn2)NN)C
c1cc2ccc3ccc(c4c3c2c(c1)cc4O)N(=O)=O
CC1CC(OC(O1)C)OC(=O)C
Cc1ccc2c(c1Nc3ccccc3)C(=O)c4ccccc4C2=O
CC(=O)c1c(cc(n1N(=O)=O)N(=O)=O)N(=O)=O
C1(=C(C(=O)C(=C(C1=O)Cl)Cl)Cl)Cl
c1(nc(nc(n1)N)N)N
c1cc(ccc1c2ccc(cc2N)N(=O)=O)N(=O)=O
Cc1ccc(c(c1C)C)C
c1ccc2c(c1)c3ccc4c(ccc5c4c3c(n2=O)cc5)N(=O)=O
c1cc-2c(cc1N(=O)=O)Cc3c2ccc(c3)O
Cc1c(c(c(c(c1N)C)C)N)C
CC(C)COC(=O)c1ccccc1N
Cn1cnc(c1N(=O)=O)c2ccccc2
CCOc1ccccc1OCC2CNCCO2
Cc1ccc(cc1)NC(=O)N
CC(=O)CN(C)N=O
c1ccc2c(c1)-c3ccccc3C4C2N4Cl
c1[nH]c2c(=S)[nH]cnc2n1
C(C(=O)O)Cl
c1ccc(c(c1)C2N(C(CS2)C(=O)O)C(=O)CCS)O
CC1CN1
c1ccn2c(c1)nc3c2ncc(c3)NO
COc1ccc(cc1OC)CC2CO2
Cc1nc2ccccc2s1
c1cc2ccc3c4cccc5c4c(c6c3c2c(c1)cc6)C=C5
CCCCOc1ccc2c(n1)c(c3ccc(cc3n2)Cl)NCCCNCCCl
Cc1cc2c(cccn2)c3c1n(c(n3)N)C
c1ccnc(c1)NS(=O)(=O)c2ccc(cc2)N(=O)=O
CC1(CCCC(N1O)(C)C)C
C(C(=O)O)N(CC(=O)O)N=O
CCOc1ccc(cc1)N=O
CC(C)CCCC(C)C1CCC2C1(CCC3C2CC4C5(C3(CCC(C5)OC(=O)C)C)N4N6C(=O)c7ccccc7C6=O)C
c1ccc2c(c1)c3ccc4cccc5c4c3c(c2COS(=O)(=O)O)cc5
COc1ccc(cc1)Nc2c3ccccc3nc4c2cccc4
C[n+]1c2ccccc2cc3c1cccc3N
CC(=O)Nc1nc2c3cccnc3ccc2n1C
c1cc2c(c(c1)O)C(=O)c3c(cccc3O)C2=O
COc1cc2c(c(c1)OC3C(C(C(C(O3)CO)O)O)O)c(=O)c4c(ccc(c4o2)O)O
CCCCCCCCCCC=CC1CC(=O)OC1=O
CCCn1cc2c3c1cccc3C4CC(CN(C4C2)C#N)C
c1ccc-2c(c1)-c3cccc4c3c2c(cc4)N(=O)=O
Cn1c2c3cccnc3ccc2nc1N
CCOP(=O)(OCC)Oc1c(cc(c(n1)Cl)Cl)Cl
C1COC1=O
CC(C(=O)O)O
c1ccc(cc1)CCC(C(=O)O)NC(CCCCN)C(=O)N2CCCC2C(=O)O
c1cc(c(cc1N)S(=O)(=O)O)C=Cc2ccc(cc2S(=O)(=O)O)N
c1ccc2c(c1)nc(s2)SN3CCOCC3
CCCCOCCOC(=O)COc1ccc(cc1Cl)Cl
CCOC(=O)C(CCc1ccccc1)NC(C)C(=O)N2C3CCCCC3CC2C(=O)O
c1ccc(c(c1)C=O)O
c1ccc2c(c1)ccc3c2cc(c4c3cccc4)N
c1cc(ncc1Cl)Cl
CCC(=O)Nc1ccc(c(c1)Cl)Cl
c1ccc(cc1)C=CC(=O)c2ccc(cc2)N(=O)=O
c1cc2ccc3ccc(c4c3c2c(c1)cc4)N=O
c1cc(c(cc1c2ccc(c(c2)F)N)F)N
C(CNCCC#N)C#N
c1ccc2c(c1)cccc2COCC3CO3
c1cc(c(cc1N(=O)=O)N(=O)=O)F
CC(C)(C(=O)OC)Oc1ccc(cc1)c2ccc(cc2)Cl
CCCNCCC
CC1=CC(=O)c2c(cccc2O)C1=O
c1ccc2c(c1)[nH]c(n2)NC(=O)N
COc1c2cccc(c2sn1)N(=O)=O
CCCCCCC(CC=CCCCCCCCC(=O)OC)OC(=O)C
c1c(cc(c(c1N(=O)=O)Cl)N(=O)=O)C(F)(F)F
CC(C)(C)OO
c1ccc2c(c1)ccc3c2ccc4c3C(=O)C(=O)C=C4
CCCNC(=O)C=Cc1ccc(o1)N(=O)=O
c1c(cc(cc1N(=O)=O)N(=O)=O)C(=O)O
CN(C)c1ccc(cc1)C=Cc2ccc(cc2)N(=O)=O
CCOC(=O)CC(C(=O)OCC)SP(=O)(OC)SC
c1cc2c(cc[nH]2)cc1N(=O)=O
Cc1ccc(c(c1)N)C
CC(=O)NOC(=O)NC
COc1ccc(cc1)NC(=O)c2cc(sc2)N(=O)=O
Cc1ccc(cc1)S(=O)(=O)N2C3C2c4ccccc4-c5c3cccc5
c1cn2c(nc1=N)OC3C2OC(C3O)CO
c1cc(ccc1C(C(COC(=O)CCC(=O)O)NC(=O)C(Cl)Cl)O)N(=O)=O
Cc1cccc(c1)NO
c1cc(c(cc1N(=O)=O)C(=O)O)N(=O)=O
CCN(CCCNc1c2ccc(cc2nc3c1cc(cc3)OC)Cl)CCCl
c1ccc2c(c1)c3cccc(c3o2)N(=O)=O
CC(C)(C)OC(=O)N(C)c1c(n(cn1)C)C(=O)N(C)N=O
c1cc(cc(c1)O)N
c1cc(ccc1N(=O)=O)OC2CO2
c1cc(c(cc1Cl)N(=O)=O)N
Cc1ccc(cc1)N=NNCc2ccc(cc2)N(=O)=O
CNN=NC
CC(C)(C)C(=O)C1C(=O)c2ccccc2C1=O
CC(=O)c1cc(ccc1OCC(CNC(C)(C)C)O)NC(=O)N
CC(=O)NS(=O)(=O)c1ccc(cc1)N
CCn1cc(c(=O)c2c1cc(c(c2)F)N3CCN(CC3)C)C(=O)O
CC(=C)C(=O)OCCOC(=O)NNC(=O)OCCOC(=O)C(=C)C
c1ccnc(c1)N2CCN(CC2)CCCC(=O)c3ccc(cc3)F
CNCCS(=O)(=O)O
CCc1cccc(c1N)CC
c1ccc(c(c1)C#N)N(=O)=O
c1ccc2c(c1)c3ccc(cc3[nH]2)N
CC=C(C)C#N
CS(=O)(=O)Nc1ccc(cc1)Nc2c3ccccc3nc4c2cc(cc4)N=N#N
CCc1c(c(c(c(c1Br)Br)Br)Br)Br
c1ccnc(c1)NS(=O)(=O)c2ccc(cc2)N=Nc3ccc(c(c3)C(=O)O)O
c1ccc2c(c1)C(=O)c3c(ccc(c3C2=O)O)N
CCC1CO1
Cc1ccc(cc1N)N=N(=O)c2ccc(c(c2)N)C
c1cc2ccc3ccc-4c5c3c2c(c1)cc5-c6c4cc(cc6)O
c1cc2c(cc1Cl)nc3cc(c(cc3n2)N)N
CCCCCCCCC1C(O1)CCCCCCCC(=O)OCC(CC)CCCC
C(CCl)SCCCl
c1ccc2c(c1)ccc(c2N=Nc3ccc(cc3)N(=O)=O)N
Cc1cnc2c(c(c3c(c2n1)nc(n3C)N)C)C
CCC1(CC(c2c(cc3c(c2O)C(=O)c4c(cccc4O)C3=O)C1C(=O)OC)OC5CC(C(C(O5)C)O)N(C)C)O
c1ccc(cc1)C(=O)c2ccccc2
Cc1ccc2cc3c4ccccc4ccc3c5c2c1C(C5)OC(=O)C
C(CBr)CBr
CC(=O)OC(C)(C)C1Cc2cc3cc(c(=O)oc3cc2O1)C(C)(C)C=C
CN1CCN(CC1)c2c(cc3c(c2F)n(cc(c3=O)C(=O)O)CCF)F
c1cc2c3c(cc4c2c5c1ccc(c5cc4)N(=O)=O)CCCC3
CC12C(OC(=O)C1(O2)C(=O)OC)(C)O
c1ccc2c(c1)ccc3c2cc4c5cccc(c5ccc4n3)O
CN1CCC23c4c5ccc(c4OC2C(C=CC3C1C5)O)O
c1ccc(c(c1)C(F)(F)F)N
CN(C)CCN(Cc1ccc(s1)Cl)c2ccccn2
CCn1c2ccc3c(c2nc1N)nc(cn3)C
c1ccc2c(c1)OCCOCCOCCOCCO2
c1ccc2c(c1)nc3cccc(c3n2)N
Cc1ccc2cccnc2c1
CC1CS1
CC(CCC(=O)O)C1CCC2C1(C(=O)CC3C2CCC4C3(CCC(C4)O)C)C
c1c(c(cc(c1Cl)O)Cl)O
CC(C)(C)CNC(=O)C=Cc1ccc(o1)N(=O)=O
C1C(C(C(C(C1(CO)O)O)O)O)NC(CO)CO
C1CCC(=O)C(=O)C1
c1cc(ccc1Nc2ccc(cc2S(=O)(=O)O)N=Nc3c(cc4ccc(cc4c3O)N=Nc5ccc(cc5N)N)S(=O)(=O)O)N=Nc6c(cc7ccc(cc7c6O)N=Nc8ccc(cc8N)N)S(=O)(=O)O
c1ccc2c(c1)ccc3c2ccc4c3ccc(c4)N(=O)=O
c1ccc(cc1)c2cc(n(c(=O)c2)N=Cc3ccc(o3)N(=O)=O)c4ccccc4
CC(=O)Nc1ccc(cc1)S(=O)(=O)N
CCCCCCCC(=O)Cl
CCCCCCCCc1ccc(cc1)Nc2ccc(cc2)CCCCCCCC
Cc1cccc(c1)CN(C)N=O
c1ccc(cc1)C(=O)C=Cc2ccc(cc2)N(=O)=O
Cc1c(cc(cc1N(=O)=O)N)N
CC1(CO1)C(=O)Nc2ccccc2
C(CO)N(CC(=O)O)N=O
CCOC(=O)C(=C)C#N
c1ccc2c(c1)cccc2N(=O)=O
c1ccc2c(c1)C(=CC(=O)C2=O)N
C1COCCN1CN2C(=O)CN(CC2=O)CCN3CC(=O)N(C(=O)C3)CN4CCOCC4
Cc1cc2cc3ccccc3c4c2c5c1cccc5cc4
CC1=CC(=O)C=CC1=O
CC12CCC3c4ccc(cc4CCC3C15CCC2(C(C5)O)O)O
c1ccc2c(c1)C(OS2(=O)=O)(c3cc(c(c(c3)Br)O)Br)c4cc(c(c(c4)Br)O)Br
c1ccc2c(c1)ccc-3c2C(C(c4c3cccc4)O)O
Cc1cc(ccc1N=O)OP(=S)(OC)OC
C(C(=O)Cl)(Cl)Cl
CC(=C)C(=O)OCCCCOC(=O)C(=C)C
c1cc(cc(c1)Cl)C(=O)O
C(C(C(=O)O)Cl)Cl
Cc1cc2c(c(c1O)O)C(=O)c3c(cc(cc3O)O)C2=O
c1cc(ccc1C=Cc2ccc(cc2)N)N
CNS(=O)(=O)c1ccc(cc1)N
COc1c(ccc2c1c(=O)c3c(o2)cc4c(c3OC)C5C=COC5O4)Cl
Cn1ccc2c1ccc3c2c4cc(ccc4cc3)O
C#CC(c1ccccc1)(c2ccccc2)OC(=O)NC3CCCCC3
c1cc(c2c(c1N)C(=O)c3c(ccc(c3C2=O)N)O)O
CC(C)NC(C)C
c1c(c(c(c(c1Cl)Cl)Cl)Cl)O
C(C#N)Br
CC(C)NC(=O)C=Cc1ccc(o1)N(=O)=O
c1ccc(c(c1)N)SCSc2ccccc2N
C(C(=O)NCO)Cl
c1cc(c(cc1C(=O)NO)O)O
c1cc(c(cc1N)N(=O)=O)NCCO
C1C(O1)Cn2c(=O)n(c(=O)n(c2=O)CC3CO3)CC4CO4
Cc1cc(c(cc1Cl)S(=O)(=O)O)N
C=C(CBr)Br
c1cc(c(cc1N(CCO)CCO)N(=O)=O)NCCO
C(CCl)N(C(=O)NCC(=O)N)N=O
c1cc(ccc1N(=O)=O)O
c1ccc2c(c1)cc3cc4ccccc4c5c3c2C=C5
C(CC(=O)NC(CSCCCl)C(=O)NCC(=O)O)C(C(=O)O)N
C1CCC(CC1)C(CC2CCCCN2)C3CCCCC3
c1ccc2c(c1)c3cc(ccc3s2)N(=O)=O
CC=Cc1cc(c(cc1OC)OC)OC
c1cc2ccc3cc4c(c5c3c2c(c1)cc5)C=CC(C4)O
C(C(=O)O)NC(=O)N
CN1CCN(CC1)C
CN(C)N=Nc1ccc(cc1)C(=O)O
c1cc2c3ccc(cc3c(cc2c(c1)N(=O)=O)N(=O)=O)N(=O)=O
Cc1cc(ccc1OC(C)C(=O)O)Cl
c1ccc2c(c1)nc(c(n2)Cl)Cl
CN(C)CCN(C)C
Cc1ccc(c(c1)N)O
Cc1cc2c(c3c1ccc4c3cc(cc4)O)nc([nH]2)C
CCc1cccc(c1)NC(=O)c2cc(sc2)N(=O)=O
c1ccc(cc1)c2cccc(c2)N
C(=O)O
c1cc2cccc3c2c(c1)C=C(O3)N(=O)=O
c1cc2c(cc1OCC3CO3)sn(c2=O)CC4CO4
COc1ccc2c(c1)c(=O)c3c(cc(cc3o2)O)O
c1cc2ccc3ccc(c4c3c2c(c1)cc4)N
Cc1ccccc1c2ccc(cc2)N
CC(CN(CC(C)OC(=O)C)N=O)OC(=O)C
CCCCCCOC(=O)C=C
CCOC(=O)C(CCSC)NC(=O)C(Cc1cccc(c1)N(CCCl)CCCl)NC(=O)C(Cc2ccc(cc2)F)N
CN1CCc2cc3c(c-4c2C1C(c5c4cccc5)O)OCO3
CC1=CC(=O)C(=C(C1=O)OC)OC
COc1cc(c(c2c1OCO2)c3c(cc(c4c3OCO4)OC)C(=O)OC)C(=O)OC
c1cc2cccc3c2c(c1)CC3
c1c([nH]cn1)C=CC(=O)O
COc1cc2c(c3c1c(=O)c4c(cccc4o3)O)C5C=COC5O2
c1ccc(cc1)Nc2ccc3ccccc3c2
CC(C)Cc1ccc(cc1)C(C)C(=O)O
COC(=O)Nc1[nH]c2ccc(cc2n1)C(=O)c3ccc(cc3)F
c1ccc(c(c1)C(=O)O)Nc2cccc(c2)C(F)(F)F
c1ccc2c(c1)C(=O)N(C2=O)SC(Cl)(Cl)Cl
CC(C)CCCC(C)C1CCC2C1(CCC3C2C=CC4(C3(CCC(C4)O)C)OO)C
c1cc(ccc1C(=C(Cl)Cl)c2ccc(cc2)Cl)Cl
CN(Cc1ccc(cc1)N(=O)=O)N=O
c1cc2cccc(c2c(c1)N)N
c1ccc2c(c1)cc3c4c2cccc4C=C3
CC(C)N
CCCCC(CC)COC(=O)c1ccc(c(c1)N(=O)=O)N(C)C
CC1COc2c3n1ccc(=O)c3c(c(c2N4CCN(CC4)C)F)C(=O)O
C1CC(OC1)CO
CC(C(=O)C)O
c1ccc2c(c1)C(=O)c3c(cc(c(c3C2=O)N)C(=O)O)N(=O)=O
CC1C(C2=C(C1(C)C)C(=O)CCC2)(C)C
c1ccc2c(c1)C(=O)NC(N2)c3ccc(s3)N(=O)=O
CC1C(C(C(C(O1)OC2C(OC(C(C2O)O)Oc3c(=O)c4c(cc(cc4oc3c5ccc(c(c5)OCCO)OCCO)OCCO)O)CO)O)O)O
Cc1ccccc1N=Nc2ccc(c(c2N)C)N
c1ccc2c(c1)c3ccccc3c4c2cccc4
Cc1cc2c(cc1C(=O)C)C(C(C2(C)C)C)(C)C
CCCCCC
CCN(CCCNc1c2ccccc2nc3c1cccc3OC)CCCl
c1ccc2c(c1)c3cccc4c3c5c2cccc5cc4
CCN(CC)c1ccc2c(c1)oc-3cc(=[N+](CC)CC)ccc3c2c4ccc(cc4S(=O)(=O)O)S(=O)(=O)O
c1ccc2c(c1)c3ccc(c(c3[nH]2)N(=O)=O)N
Cc1ccc(cc1C)C(C#C)(c2ccccc2)OC(=O)NC3CCCCC3
CCCSSCC=C
C(CCl)CBr
c1cc(ccc1c2nc(c3c(n2)n(cn3)C4C(C(C(O4)CO)O)O)N)N(=O)=O
Cn1c2cc3cnccc3nc2nc1N
c1ccc2c(c1)cc(c3c2cccc3)N
CN(C)CCCNc1c2ccccc2nc3c1c(ccc3)N(=O)=O
CCOc1ccc(cc1N)NC(=O)C
c1ccc(cc1)N=Nc2ccccc2
c1ccc2c(c1)ccc3c2cc(c4c3cccc4)Cl
CC1C(C(C(C(O1)OC2CC(Cc3c2c(c4c(c3O)C(=O)c5ccccc5C4=O)O)(CO)O)I)O)O
CCC12C(NC(=O)C1(O2)C(=O)OC)(C)O
c1ccc2c(c1)ccc3c2cc4c(n3)ccc5c4C6C(O6)C(C5O)O
c1ccc2c(c1)cc3c4c2ccc5c4c(ccc5)S3(=O)=O
c1ccc-2c(c1)CCc3c2ccc(c3)N(=O)=O
c1cc(ccc1N)S(=O)(=O)N
c1c(cc(c(c1N)O)S(=O)(=O)O)Cl
CCN(CCCl)c1ccc(cc1)CCCNc2c3ccccc3nc4c2cccc4
c1ccc(cc1)Cl
CN1CC(=CC2C1Cc3cn(c4c3c2ccc4)CC=C)CO
COC(=O)c1ccccc1
CCCCC=CC=CC=CC=CC=COCC(CO)O
Cc1cc2c(c3c1c4ccccc4cc3)CCC2
CCNCC
CC(C)(C)OOC(=O)c1ccccc1
c1ccc(cc1)C(=O)Nc2cccc3c2C(=O)c4cccc(c4C3=O)Cl
c1ccc2c(c1)ccc3c2cc(cc3)N(=O)=O
CCC(=C(CC)c1ccc(cc1)O)c2ccc(cc2)O
CN(C)C(=O)C=Cc1ccc(o1)N(=O)=O
CC(=O)Nc1ccc(cc1)S(=O)(=O)c2ccc(cc2)NC(=O)C
CN(C)c1ccc(cc1)N=Nc2ccc3ccccc3c2
COC(=O)CCl
CC(=C)C(=O)C
c1ccc2c(c1)ccc3c2c4c5c(c3)cccc5C6C4O6
CC(C)Oc1ccc(cc1)Nc2ccccc2
c1ccc(cc1)NNc2ccccc2
CCOC(=O)CNC(=O)C(C)Br
c1ccc2c(c1)c3ccccc3c4c2cc5ccc(cc5c4)O
CC1=CC(=O)C(=CC1=O)C
c1ccc(cc1)Cc2ccc(cc2)CC3CO3
c1cc2c(ccc-3c2c(c1)-c4c3cc(cc4)N(=O)=O)N(=O)=O
c1ccc2c(c1)CN3C(=O)c4ccccc4CN3C2=O
c1ccc(c(c1)N)N
CCCCCCCCOC(=O)C(=C)C
Cc1ccc(c(c1)NO)C
CC(C)OC(=O)CCl
c1cc(ccc1C=CC(=O)c2ccc(cc2)N(=O)=O)N(=O)=O
CCC=CC(CC)C=O
CCC=C1c2ccccc2C(=O)O1
c1ccc(cc1)N=Nc2c3ccccc3ccc2O
Cn1c2ccc(cc2nc1N)Cl
c1ccc2c(c1)ccc3c2cc(cc3)N
Cc1ccccc1N=Nc2ccc(c(c2)C)N=Nc3c4ccccc4ccc3O
CC(C)(C#N)O
Cc1cc(ccc1OCC(=O)O)Cl
CC(C)NCC(COc1cccc2c1OCC(C2)O)O
C[n+]1c2ccccc2cc3c1cc(cc3)N
c1ccc(cc1)CCC(=O)Cl
c1cc(ccc1CNc2c-3ncnc3nc[nH]2)N(=O)=O
c1ccc2c(c1)cc3c4ccccc4cc5c3c2C6=C5CCCC6
CC(=O)OC(=O)C
CC(C)(C)CBr
COc1ccccc1N=Nc2c3ccccc3ccc2O
c1cnccc1c2cc(c(=O)[nH]c2)N
Cc1ccc(c(c1)N(=O)=O)C
C1CC(C(CCC(C(CCC(C1Br)Br)Br)Br)Br)Br
Cc1cc(c(c(c1)C(C)(C)C)O)C(C)(C)C
c1ccc(c(c1)CBr)CBr
CC(C)OP(=O)(C)F
c1cc2ccc3cccc4c3c2c(c1)c(=O)c4=O
c1cc2cc(c3ccc(cc3c2c(c1)N(=O)=O)N(=O)=O)N(=O)=O
CC1C(CCC2=CC(=O)C3(C(C12C)O3)C4C(O4)CO)O
CN(C)N(=O)=O
CC(C)(C)CC(C)(CC(C)(C)C)S
c1cc(ccc1CCO)N(=O)=O
CC(=O)c1ccc(c(c1)COC(=O)C)OC(=O)C
c1cc2ccc3cc4c(cco4)c5c3c2c(c1)cc5
C=CCOC(=O)c1ccccc1C(=O)OCC=C
C(CO)N(CCO)N=O
CC(=N(=O)O)C
CC(=O)N(c1ccc-2c(c1)Cc3c2cccc3)Nc4ccc-5c(c4)Cc6c5cccc6
C(=C(C(Cl)Cl)Cl)Cl
c1cc(c(cc1c2cc(=O)c3c(cc(cc3o2)O)O)O)O
c1cc(c2c(c1)oc3c(c2=O)c(cc4c3C5C=COC5O4)O)O
c1ccc-2c(c1)-c3cccc4c3c2ccc4N(=O)=O
c1cn2cnc3c(c2n1)ncn3C4CC(C(O4)CO)O
c1cc(cc(c1)N(=O)=O)N(=O)=O
c1cc(ccc1c2nc3c(ncnc3n2c4ccc(cc4)N(=O)=O)N)N(=O)=O
c1ccc2c(c1)cc3ccc4ccc(c5c4c3c2cc5)OS(=O)(=O)O
CC1CS(=O)(=O)CCN1N=Cc2ccc(o2)N(=O)=O
Cc1cc(c2c(c1O)C(=O)c3cc(cc(c3C2=O)O)OC)O
C1COCCC12CO2
c1cc2ccc3ccc4c5c3c2c(c1)cc5CC4O
CN(C)P(=O)(N(C)C)N(C)C
CC(=O)Nc1cc2ccccc2nc1
CC(c1ccccc1)O
c1ccc2c(c1)cc3ccccc3c2CBr
Cc1c(c2c(c3c1cccc3)nc4ccccc4c2Cl)C
c1cc(ccc1C#N)N(=O)=O
C(CNCCN)N
C1CCN(C1)N=O
CC(=O)Nc1ccc(cc1)c2ccc(cc2)NC(=O)C
CC(CC(=O)O)C(=O)O
CCCCCCCCCCCCOCC1CO1
c1c(cc(c(c1c2cc(cc(c2OP(=O)(O)O)Br)Br)O)Br)Br
Cc1ccc(c2c1c3ccccc3n2C)C
Cc1c(ccc2c1nccn2)NC
c1ccc2c(c1)c3ccc4ccc(c5c4c3c(n2=O)cc5)N(=O)=O
c1c(c(cc(c1Cl)N(=O)=O)O)N
CN(C)CCCl
c1ccc(cc1)NN
COc1ccc(c(c1)O)C(=O)c2ccccc2O
CCN(CC)c1cccc(c1)O
c1ccc2c(c1)c(c3c(cccc3n2)N)N
c1cc(oc1)CO
CC(C)CCCC(C)C1CCC2C1(CCC3C2CC4(C5C3(CCC(C5)Br)C)S(=O)(=O)CCS4(=O)=O)C
CC1CO1
Cc1cccn2c1nc3c2ncc(c3C)N(=O)=O
CCC=CCCC=CC=O
CN1CCC(=CC1)c2ccccc2
Cc1ccc2c3ccc4cccc5c4c3c(cc5)cc2c1
c1ccc2c(c1)c(c3ccccc3n2)Nc4ccc(cc4)O
C(C#N)Cl
Cc1cc(c2ccc3ccccc3c2c1)C
CC1CC2c3cccc4c3c(cn4CC=C)CC2N(C1)C#N
c1ccc-2c(c1)-c3cccc4c3c2cc(c4)N(=O)=O
CC1(CO1)c2ccc(cc2)N(=O)=O
C(=O)(C(C(C(C(C(C(C(F)(F)Cl)(F)Cl)(F)F)(F)Cl)(F)F)(F)Cl)(F)F)O
COCCCN
CNc1nc2c3cccnc3ccc2n1C
c1cc(c(cc1N)N)Cl
c1ccc2c(c1)Nc3ccccc3S2
CN(C)CCNC(=O)c1cccc2c1nc(cc2)c3ccccc3
c1ccc2c(c1)cccc2NO
c1cc2ccc3cc(=O)[nH]c4c3c2c(c1)cc4
Cc1cccc2c1cc(c3c2ccc4c3C5C(O5)C(C4O)O)C
CC1(C(N2C(S1)C(C2=O)NC(=O)C(c3ccccc3)N)C(=O)O)C
CCCCc1ccc(cc1)N=Cc2ccc(cc2)OC
CC(C)(C)N(=O)=O
CC(C)C(CCC(C)C1CCC2C1(CCCC2=CC=C3CC(CC(C3=C)O)O)C)O
C[N+]1=CC=C(CC1)c2ccccc2
c1c(c(=O)[nH]c(=O)[nH]1)N(CCCl)CCCl
c1ccc(c(c1)CC(=O)O)Cl
c1cc(cc2c1cc(cc2)SSc3ccc4cc(ccc4c3)O)O
CC(=O)OCc1ccc2c(c1)OCO2
c1ccc(c(c1)N(=O)=O)SSC(=C(C(=C(Cl)Cl)Cl)Cl)Cl
c1cc(cc(c1)N(=O)=O)C(=O)O
COc1cc(ccc1O)c2[nH]c(c(n2)c3ccccc3)c4ccccc4
c1cc2c(cc1N(=O)=O)C(=O)C(=O)N2
COc1c2c(cccc2sn1)N(=O)=O
CC(=O)OCC(=O)CN(C)N=O
CS(=O)(=O)OCCCCOS(=O)(=O)C
CCC=CC=CC=CC=CC=COCC(C)O
CN(C)C#N
CCCCC(CC)COC(=O)c1ccc(cc1)C(=O)OCC(CC)CCCC
CN(C)CCNC(=O)n1c2ccccc2c(=O)c3c1cccc3
c1c(cc(cc1N(=O)=O)N(=O)=O)N(=O)=O
C1CC(=O)OC1=O
COC(=O)c1ccc(cc1)C=O
CC(=O)C=Cc1ccc2c(c1)OCO2
C(CBr)O
COc1cccc(c1)NC(=O)c2cc(sc2)N(=O)=O
COc1cccc(c1)N(=O)=O
c1cc(c(cc1N(=O)=O)N(=O)=O)NN
C(=C(Cl)Cl)C=O
c1ccc2c(c1)cccc2OCC(CNc3c4c(ncn3)n(cn4)C5C(C(C(O5)CO)O)O)O
Cc1cc2cc3cccc(c3c(c2c(c1)O)O)O
c1ccc(cc1)C(c2ccccc2)c3ccccc3
Cn1c2ccccc2c3c1cccc3
CC1=CCC(CC1)C(C)(C)O
CCC(COC(=O)C(=C)C)(COC(=O)C(=C)C)COC(=O)C(=C)C
CC(=O)CN(CC(=O)C)N=O
c1ccc2c(c1)cnc3c2cccc3
COc1ccc(cc1OC)C(=O)N2CCN(CC2)c3ccc4c(c3)CCC(=O)N4
CC1(C(O1)OC)C
CC(CCl)Cl
C(N(=O)=O)(Cl)(Cl)Cl
Cc1c2c3ccccc3[nH]c2c4c(n1)C(=O)C=CC4=O
CCCCCCCCCCCCCCCCCC(=O)NCCNC(=O)CCCCCCCCCCCCCCCCC
c1cc(ccc1C(=N)N)OCCCCCOc2ccc(cc2)C(=N)N
c1ccc(c(c1)CO)N(=O)=O
CC(=O)Nc1cc2c(cc1O)-c3ccccc3C2
c1ccc2c(c1)cc3ccccc3c2CO
CC(=O)c1cc(ccc1OCC(CNC(C)(C)C)O)NC(=O)NC(C)(C)C
c1ccc(cc1)NC(=O)CBr
C1CC=CCCC2C(O2)CCC=C1
CC(=CC1C(C1(C)C)C(=O)OCN2C(=O)C3=C(C2=O)CCCC3)C
CC(C)Br
CC(=O)Nc1cccc(c1)O
C=CCNCC=C
CCc1ccc(cc1)NC(=O)c2cc(sc2)N(=O)=O
CCCCCn1cc2c3c1cccc3C4C=C(CN(C4C2)C)C
c1ccc(cc1)CCC2CO2
Cc1cnc2c(n1)c(c(c3c2nc(n3C)N)C)C
Cn1cnc2c1c(=O)n(c(=O)n2C)C
c1cc(ccc1c2ccc(cc2N(=O)=O)N)N
c1cc(c(cc1C=O)Cl)Cl
CC(C)NCC(COc1cccc2c1OCC(C2)ON(=O)=O)O
CC=NN(C)C=O
Cc1cc2ccccc2cc1N(=O)=O
CCC12C(OC(=O)C1(O2)C(=O)OC)C
c1cc(c(cc1N)N(=O)=O)N
CC(C)(C)c1cc(cc(c1O)C(C)(C)C)Cc2cc(c(c(c2)C(C)(C)C)O)C(C)(C)C
c1ccc(cc1)N2CCNCC2
c1cc(nc(c1)F)F
c1cc(oc1C=CC=O)N(=O)=O
c1ccc2c(c1)nc3ccc(cc3n2)N
Cc1c(cccc1N(=O)=O)N(=O)=O
CC=C(C=C(C)C=C(C)C=CC=C(C)C(=O)C12C(O1)C(NC2=O)(CCO)O)C(=O)OC
c1ccc2c(c1)C(=O)c3cc(c(c(c3C2=O)O)O)O
CCCCCNC(=O)C=Cc1ccc(o1)N(=O)=O
CCC(=NO)C
CCCCCCCCCCCCCCC1CO1
c1ccc2c(c1)cc3c4c2ccc5c4c(ccc5)C6C3O6
c1cc(cc2c1cc(c(c2)N(=O)=O)N(=O)=O)N(=O)=O
Cc1cc2c(c(c1)O)C(=O)c3c(cc(cc3O)OC)C2
c1cc2c(cc1N(=O)=O)CC=C2
Cc1cc2ccccc2c3c1c4ccccc4cc3
C(Cl)(Cl)(Cl)Br
c1cc2c(ccc3c2c4c1ccc(c4cc3)N(=O)=O)N=O
c1ccc(cc1)CNC(=O)C2CO2
CN(C)c1ccc(cc1)C(=O)c2ccc(cc2)N(C)C
c1cc(c(cc1Cl)Cl)Cl
C1CNCCN1
CC=C1CC(C(C(=O)OCC2=CCN3(=O)C2C(CC3)OC1=O)(CO)O)C
CC(C)C(C(=O)N(CC(=O)O)N=O)NC(=O)C
Cc1ccccc1Cl
CCc1c2ccccc2c(c3c1ccc4c3cccc4)CC
c1cc2ccc3cccc4c3c2c(c1)cn4
C1C(O1)CCC2CO2
C(C=O)Cl
Cc1cc(ccc1N=Nc2ccccc2)N(C)C
Cc1ccc(cc1)S(=O)(=O)NN
CCOC(=O)C(C(=O)C)Cl
CC12CCCC(C1CCC34C2CCC(C3)(C(=C)C4)OC5C(C(C(C(O5)CO)O)O)OC6C(C(C(C(O6)CO)O)O)O)(C)C(=O)OC7C(C(C(C(O7)CO)O)O)O
CN1CCc2c1ccc3c2c4cc(ccc4cc3)O
Cc1cc2c(ccc3c2C4C(O4)C(C3O)O)c5c1cccc5
Cc1cc2c(c3c1n(c(n3)N)C)ncc(n2)C
COc1cc2c(cc1OC)nc3c(c2OC)cco3
CC12CCN(C1N(c3c2cc(cc3)OC(=O)NC)C)C
c1cc(ccc1N)Br
c1cc2c-3c(c1)C4C(N4)c5c3c(ccc5)C6C2N6
CNC(=O)ON
C(=O)(N)N=NC(=O)N
C1COCCOCCOCCO1
c1ccc2cc-3c(cc2c1)-c4cccc5c4c3ccc5
COc1ccc2c(n1)c(c3ccc(cc3n2)Cl)NCCCNCCCl
CC(=O)N(CC(CN(c1c(c(c(c(c1I)C(=O)NCC(CO)O)I)C(=O)NCC(CO)O)I)C(=O)C)O)c2c(c(c(c(c2I)C(=O)NCC(CO)O)I)C(=O)NCC(CO)O)I
COC(=O)c1c(c(c(o1)N(=O)=O)Cl)Cl
C1CCC(=O)NCC1
c1c(c(c(c(c1Cl)Cl)Cl)Cl)N(=O)=O
Cc1ccc-2c(c1)C(c3c2cccc3)C
c1c(c(nc(=O)n1C2C(C(C(O2)CO)O)O)N)O
c1ccc(cc1)CCCO
Cc1cc(nc(n1)SC(=O)OC(C)(C)C)C
Cc1cccc2c1nc3c4ccccc4ccc3c2C
c1ccc(cc1)C=CC(=O)O
CCOP(=O)(OCC)Oc1cc(on1)c2ccccc2
CCCC(C)CC(C(CC(C)CC(CCCCC(CC(C(C)N)O)O)O)OC(=O)CC(CC(=O)O)C(=O)O)OC(=O)CC(CC(=O)O)C(=O)O
c1cc(c(cc1Cl)N)O
CCc1[nH]c2ccc3ccc4ccc(cc4c3c2n1)O
Cc1ccc(cc1)C
CC1c2ccccc2-c3c1cccc3
CCc1ccccc1NC(=O)c2cc(sc2)N(=O)=O
Cc1cc(c(cc1N(=O)=O)N(=O)=O)C
Cc1ccc(cc1N(=O)=O)N
CCCCCOC(=O)C=Cc1ccc(o1)N(=O)=O
CC(C)N(C(C)C)N
CC(=O)O
COc1ccc2c3c1cccc3OC(=C2)N(=O)=O
c1ccc(cc1)CC#N
C(CC(=O)NC(CSC(=C(Cl)Cl)Cl)C(=O)NCC(=O)O)C(C(=O)O)N
c1ccc2cc3cc4ccccc4cc3cc2c1
CC1(C(=O)N(C(=O)N1Cl)Cl)C
CC(=C)C(=O)OCC(COc1ccc(cc1)C(C)(C)c2ccc(cc2)OCC(COC(=O)C(=C)C)O)O
CCC(=O)C
c1(c(c(c(c(c1Br)Br)Br)Br)Br)O
CCN(CC)c1ccc2c(cc(=O)oc2c1)C
C(CN)CNCCCN
CCOc1cc(ccc1O)C=O
Cc1cc(=O)n(n1C)c2ccccc2
CC(=CC(=O)NC)OP(=O)(OC)OC
COc1cccc(c1)C=Cc2ccc(cc2)N
c1c(cc(cc1N(=O)=O)N(=O)=O)N
COc1cc(c(cc1OC)OC)C=O
CCCNC(=O)NS(=O)(=O)c1ccc(cc1)Cl
CC(C(=O)O)NC(=O)COc1ccc(cc1Cl)Cl
CC12CCC(CC1=CCC3C2CCC4(C3CCC(=O)N4)C)OC(=O)C=Cc5cccc(c5)N(CCCl)CCCl
CC(C(=O)Nc1ccccc1)Br
Cn1c2cc3c(cccn3)nc2nc1N
c1cc2cccnc2c(c1)S(=O)(=O)O
C(C(=O)O)(Br)Br
CN(C)CCCNc1c2ccccc2nc3c1c(ccc3OC)N(=O)=O
CCN(C(=O)N(C)C)N=O
CC(C)(N=O)N(=O)=O
CC1C(=O)C(=O)C(CO1)O
c1ccc(cc1)OP2(=O)OCc3ccccc3O2
CCC1=C(C(=O)OC1C)C(=O)OC
Cc1ncc2c(n1)CCC2
CN1CCC=C(C1)C(=O)OC
CN(CCON(=O)=O)N(=O)=O
c1ccc2c(c1)cc3ccc4cccc5c4c3c2cc5CCl
c1cc(c(cc1N)Cl)c2ccc(cc2Cl)N
CN(c1[nH]c(=O)ccn1)C2CCN(CC2)c3nc4ccccc4n3Cc5ccc(cc5)F
c1cc(ccc1C2CC(=O)c3c(cc(cc3O2)O)O)O
C1CSCN1N=O
Cn1c2ccc3cccnc3c2nc1N
CC(=O)C(=O)c1ccccc1
C(C(=O)O)(Cl)Br
c1ccc(cc1)COC(=O)Cn2c3ccccc3sc2=O
C1(=C(C(C(=C1Cl)Cl)(Cl)Cl)Cl)Cl
c1ccc(cc1)C(=O)CBr
Cc1ccccc1N=Nc2cc(c(cc2N)N)C
c1ccc-2c(c1)Cc3c2cc(cc3)N
Cc1ccc2cc3ccc4ccccc4c3nc2c1
COC(=O)C1=CCCN(C1)N=O
c1cc(cc(c1)O)N(=O)=O
CCS(=O)CCSP(=O)(OC)OC
CCCCCCC=O
c1ccc2cc3c4cccc5c4c(cc3cc2c1)C6C5O6
c1ccc(c(c1)C(=O)Cl)F
c1ccc2c(c1)c3ccccc3o2
c1c(cc(c(c1Br)c2c(cc(cc2Br)Br)Br)Br)Br
Cc1cc(c(c2c1[nH]c3c2cc(cc3)O)C)N
CCc1c2ccccc2cc3c1ccc4c3cccc4
c1cc(c2c(c1O)C(=O)C(=C(C2=O)Cl)Cl)O
Cc1ccc(o1)C=O
C1CCCC2C(O2)CC1
C1COCCN1
CC(=O)N(C)c1ccc(cc1)N=Nc2ccc(cc2)NC
Cc1ccnc2c1cccc2
c1cc(c(cc1N(=O)=O)Cl)N
c1cc2c(cc1N(=O)=O)C(=O)NC2=O
c1ccc2c(c1)[nH]c(=O)o2
c1ccc(cc1)N=Nc2c3ccccc3ccc2N
C(=O)C(Cl)(Cl)Cl
c1ccc(cc1)NC=O
CCSCCSP(=S)(OC)OC
CC(=O)NP(=O)(OC)SC
CC(C)(C)OOC(C)(C)CCC(C)(C)OOC(C)(C)C
CC1=C(C(=O)C(=C(C1=O)N2CC2)C(COC(=O)N)OC)N3CC3
Cc1ccc(cc1N(=O)=O)Cl
Cc1cc(c(cc1N)N(=O)=O)N
CCOC(=O)C1C(O1)(C)c2ccccc2
COC(=O)CCC(=O)OC
c1cc2cn[nH]c2cc1N(=O)=O
CC(CCCN)Nc1cc(cc2c1nccc2)OC
CCOc1ccc(cc1)N
CON=C(c1csc(n1)N)C(=O)NC2C3N(C2=O)C(=C(CS3)CSC(=O)c4ccco4)C(=O)O
c1ccc2c(c1)ccc3c2c4c5ccc(cc5ccc4[nH]3)O
C1=NC(=O)NC(=O)C1=[N+]=N
C12(C3(C4(C5(C3(C(C1(C5(C2(C4(Cl)Cl)Cl)Cl)Cl)(Cl)Cl)Cl)Cl)Cl)Cl)Cl
C1C(O1)COCCCCOCC2CO2
Cc1cnc2ccc(c(c2n1)C)NC
Cc1cc2c(c(c1)O)C(=O)c3c(cccc3O)C2=O
CCCCCCCOc1ccccc1NC(=O)OCCN2CCCCC2
CC1=CC(=O)C(=CC1=O)C(C)C
Cc1ccc(cc1OC)N
c1ccc2c(c1)cco2
Cc1cc(c(c(c1N)C)N)C
c1ccc2c(c1)c(ccn2=O)NO
CC(=O)c1ccccc1
CCCCSCCC(C(=O)O)N
c1cc(ccc1CO)N(=O)=O
COP(=O)(C(C(Cl)(Cl)Cl)O)OC
C(CNCCO)N
CC(C)(C)OC(=O)ON=C(C#N)c1ccccc1
c1ccc2c(c1)ccc3c2cc4c(c3)ccc5c4cncc5
CCCOC(=O)C(=C)C
CC(=O)N(c1ccc-2c(c1)Cc3c2cccc3)Cl
c1cc2ccc3cc(cc4c3c2c(c1)cc4)N(=O)=O
Cc1cnc2c(c(ccc2n1)NC)C
CC(=O)Nc1ccc-2c(c1)Cc3c2c(ccc3)O
CC(=O)n1ccnc1
c1ccc2c(c1)c3ccc4c(ccc5c4c3c(n2)cc5)N(=O)=O
c1cc2c(=O)cc([nH]c2c(c1)O)C(=O)O
C(=NO)C=NO
C(CC#N)C#N
C1CCC(=NO)CC1
c1cc(oc1C=NN2CCCNC2=O)N(=O)=O
COc1cc(ccc1N=Nc2cc(c3ccccc3c2O)S(=O)(=O)O)c4ccc(c(c4)OC)N=Nc5cc(c6ccccc6c5O)S(=O)(=O)O
CCC=CC=CC=CC=CC=CC=COCC(CO)O
c1cc(ccc1N)S(=O)(=O)O
C=C(CCl)Br
Cc1ncc(c(n1)N)CNC(=O)N(CCCl)N=O
c1ccnc(c1)F
c1ccc(cc1)C(=O)N(c2ccc-3c(c2)Cc4c3cccc4)O
c1cc(oc1)C=O
c1ccc2c(c1)CCC(C2)c3cc4c(cccc4oc3=O)O
c1ccn2c(c1)nc3c2ncc(c3)N(=O)=O
Cc1cccc2c1cc3ccc4cccc5c4c3c2cc5
CN(C)S(=O)(=O)CCNC(=O)N(CCCl)N=O
CC(=CC=CC=C(C)C=CC=C(C)C(=O)OC1C(C(C(C(O1)COC2C(C(C(C(O2)CO)O)O)O)O)O)O)C=CC=C(C)C(=O)OC3C(C(C(C(O3)COC4C(C(C(C(O4)CO)O)O)O)O)O)O
CCS(=O)(=O)CCn1c(ncc1N(=O)=O)C
c1ccc(cc1)C(=O)C2C(O2)(C(=O)N)C(=O)N
Cc1cc(=O)oc2c1ccc(c2)N
CC(=O)Nc1ccc-2c(c1O)Cc3c2cccc3
COc1ccc2c(c1)c(c3ccoc3n2)OC
Cc1cc(ccc1N)c2ccc(c(c2)C)N
CC(CN(CCN(CC(C)O)CC(C)O)CC(C)O)O
CCNN=NCC
CCCCOCCOCCOCc1cc2c(cc1CCC)OCO2
c1cc2c(c(c1)O)C(=O)c3cccc(c3C2=O)O
CCOc1ccc(cc1)N(C(=O)C)O
COc1ccc(cc1N=Nc2c3ccccc3cc(c2O)C(=O)Nc4cccc(c4)N(=O)=O)N(=O)=O
C(CO)N(=O)=O
C1CC(=O)N(C1=O)Br
CC(=O)Oc1ccc(cc1)CO
CO
c1c(ncn1N=O)CC(=O)NO
C(C(CO)O)N=N#N
Cc1ccc(cc1)C(=O)Cl
c1cc(ccc1N)Oc2ccc(cc2)N
CCc1cccc(c1NC(=O)CCl)CC
c1cscn1
CC(C)(N(=O)=O)Cl
Cc1cccc(c1)N=Nc2ccc(cc2)N(C)C
c1cc(c(cc1c2ccc(c(c2)Br)N)Br)N
COCCOCCOC
CCC(=O)C(=O)C
COc1c2cccc(c2sn1)N
Cc1c(c(n(n1)C)N)C(=O)c2ccccc2F
Cc1cc(cc(c1)NO)C
COc1ccc(cc1)N=N(=O)c2ccc(cc2)OC
c1cc2c(cccc2N(=O)=O)c(c1)N(=O)=O
c1ccc(cc1)COCC2CO2
CC(C)(C)C1=CC(=O)C=C(C1=O)C2=CC(=O)C=C(C2=O)C(C)(C)C
CC1(CC(C(N1O)(C)C)C(=O)N)C
CCC=CC=CC=CC=CC=COCC(c1ccccc1)O
Cc1cc(ccc1OCCCC(=O)O)Cl
Cc1ccccc1N(C(=O)C)O
COc1ccccc1NC(=O)c2cc(sc2)N(=O)=O
C1=CC(=O)OC1=O
Cc1ccc(cc1)S(=O)(=O)OCC2CO2
CCCCC(CC)CN
COc1ccc(cc1N(=O)=O)N(=O)=O
CC(C)c1ccc2c(c1)c(=O)c3cc(c(nc3o2)N)C(=O)O
CC(=CC1C(C1(C)C)C(=O)OCc2ccc(o2)CC#C)C
C1(C(=C(C(=O)O1)Cl)C(Cl)Cl)O
c1cc(ccc1C(F)(F)F)Cl
Cc1nnc(s1)NS(=O)(=O)c2ccc(cc2)N
c1ccc2c(c1)c(c3ccccc3n2)NCCCNCCCl
CCN(CC)S(=O)(=O)c1ccc(cc1)NC(=O)C
c1cc2c(cc1O)OCO2
c1cc2ccc3cccc4c3c2c(c1)C4
C1C(O1)C=O
CCC(C)C(C)CO
c1cc(c(cc1Cc2ccc(c(c2)Cl)N)Cl)N
c1cc(c(c(c1)Cl)C(=S)N)Cl
C1(=O)C(C(=O)NC(=O)N1)(O)O
CC(C)(C)c1ccc(cc1)OCC2CO2
COc1ccc2c(c1)ccc3c2cc(o3)N(=O)=O
C=C(CCl)Cl
C(C(C(=O)O)N)C(=O)O
CC(C)OC(=O)C(=C)C
CC1C(C(CC(O1)OC2CC(Cc3c2c(c4c(c3O)C(=O)c5ccccc5C4=O)O)(C(=O)C)O)N)O
C=CCCC1CO1
c1ccc2c(c1)ccc3c2c(c4ccccc4c3)CBr
c1cc2cc3c(c4c2c5c1ccc(c5cc4)N(=O)=O)CCC=C3
c1ccc2c(c1)c3ccc(cc3o2)Cl
c1ccc(cc1)Cn2ccnc2
COc1cc(ccc1O)C=C
c1ccc2c(c1)ccc3c2c(cc4c3cccc4)COS(=O)(=O)O
Cc1ccc(c(c1)N(=O)=O)N=Nc2c3ccccc3ccc2O
CCCCCCCCCCC
CC(=O)Oc1ccccc1C(=O)O
c1ccc2c(c1)c3cc(c(cc3[nH]2)N)N(=O)=O
c1cc(ccc1N(CCCl)CCCl)OCC(=O)O
c1nc(c2c(n1)n(cn2)CC(CN=N#N)O)N
Cc1c(c2c(c3c1nc(c(n3)C)C)nc(n2C)N)C
Cc1c2ccccc2nc3c1ccc4c3cccc4
CCCCOC(=O)c1ccccc1N
c1ccc(cc1)C2C(O2)C(=O)c3ccc(cc3)F
c1ccc(c(c1)CC#N)N(=O)=O
Cc1ccc2ccc3ccccc3c2c1C
c1cc(cnc1)C(=O)N
CC(C)C1C2(C(O2)(C(=O)O1)C(=O)OC)C
CC1(C2CCC3(C1C2)CO3)C
c1ccc(cc1)Br
c1ccc2cc3cc(ccc3cc2c1)N(=O)=O
c1ccc2c(c1)ccc3c2cc4ccccc4c3CCl
C(C(CBr)Br)Br
c1c(c(cc(c1O)O)O)CCN
c1ccc(cc1)N=Nc2ccc(cc2)NO
c1cc-2c(cc1N(=O)=O)C(=O)c3c2c(cc(c3)N(=O)=O)N(=O)=O
CC(=O)OC(c1ccc(o1)N(=O)=O)OC(=O)C
CCCCCCCCCCCCCC(=O)O
COC1=CC=CC=CC1
c1ccc2c(c1)c3ccc(nc3[nH]2)N
c1ccc(cc1)CNC(=O)CBr
COC(=O)c1ccc(o1)N(=O)=O
C(#N)C(=C(C#N)N)N
c1ccc2c(c1)ccc(n2)Cl
Cc1ccc2cc3c4ccccc4ccc3c5c2c1CC5
CC(=Cc1ccc(o1)N(=O)=O)C(=O)OC
c1ccc(cc1)N=Nc2ccc(cc2)N
c1cc(ccc1N=Nc2ccc(cc2O)O)N(=O)=O
Cc1c(ccc2c1nc(c(n2)C)C)NC
c1ccc2c(c1)ccc3c2ccc4c3C=CC(=O)C4=O
c1cc(c(c(c1)Cl)C(=O)Cl)Cl
c1ccc(cc1)NC(=O)C2CO2
Cc1ccc(cc1)C(=O)c2cc(c(c(c2)O)O)N(=O)=O
CC12CC(C3=C4CCC(=O)C=C4CCC3C1CCC2(C=CCO)O)c5ccc(cc5)N(C)C
CCCC(c1cc(c(cc1C)O)C(C)(C)C)c2cc(c(cc2C)O)C(C)(C)C
CN(C)CCO
c1ccc(cc1)CNC(=O)Cn2ccnc2N(=O)=O
c1ccc2c(c1)ccc3c2-c4ccccc4C5C3N5
c1cc(c(cc1Cl)Cl)O
c1cc2cccnc2c(c1)C(=O)O
c1ccncc1
c1c-2c(cs1)C3C(O3)c4c2csc4
c1ccnc(c1)C=NO
Cc1c(nc(nc1N)C(CC(=O)N)NCC(C(=O)N)N)C(=O)NC(C(c2c[nH]cn2)OC3C(C(C(C(O3)CO)O)O)OC4C(C(C(C(O4)CO)O)OC(=O)N)O)C(=O)NC(C)C(C(C)C(=O)NC(C(C)O)C(=O)NCCc5nc(cs5)c6nc(cs6)C(=O)NCCCNCCCN=C(CC7CCC(CC7)Cl)N)O
c1c(c(cc(c1Cl)Cl)Cl)OCCO
CBr
C(CO)O
c1cc2c(c3c1c4c(cc3C(F)(F)F)C(=O)CC4)C=CC(C2O)O
CNc1ccc2ccc3ccc(cc3c2c1)O
CC1(CC2C=C(C3(CC3(C2C1)C)C=O)CO)C
C1C(=CC(=O)O1)CCl
CCOP(=S)(OCC)OP(=S)(OCC)OCC
c1ccc2c(c1)-c3cc4c(cc3C5C2N5)-c6ccccc6C7C4N7
c1cc(c(cc1N(=O)=O)N(=O)=O)S(=O)(=O)O
Cc1c2ccccc2cc3c1c4ccccc4cc3
c1ccc2c(c1)c(cn2N=O)CC(C(=O)O)O
c1cc(c(cc1N(=O)=O)N(=O)=O)O
Cc1ncc(n1CCO)N(=O)=O
C12C3C(C4C1C5(C(C3(C4(C5(Cl)Cl)Cl)Cl)Cl)Cl)C6C2O6
c1cc(cc(c1)Br)N(=O)=O
c1cc-2c(cc1N(=O)=O)C(=O)c3c2ccc(c3)N(=O)=O
COc1cc2ccnc3c2c(c1OC)-c4ccccc4C3=O
CCCCN(CCCCO)N=O
CCN(CC)C(=O)Cc1ccccc1
COS(=O)(=O)OC
C1C(C(C(C(O1)(CN(CC(=O)O)N=O)O)O)O)O
C[n+]1ccc(cc1)c2cc[n+](cc2)C
COc1cc2c(c3c1c4c(c(=O)o3)C(=O)OCC4)C5CCOC5O2
CC(C)CCCCCCCOC(=O)c1ccccc1C(=O)OCCCCCCCC(C)C
CCCCCCCCC=CCCCCCCCCN
C1C(O1)C(CO)O
CC(=O)OCc1ccccc1
c1cc2ccc3ccc(c4c3c2c(c1)cc4)Cl
c1cc2c(cc[nH]2)cc1O
c1ccc2c(c1)cccc2CCC3CO3
c1c(c(cc2c1Oc3cc(c(cc3O2)Cl)Cl)Cl)N(=O)=O
CCCC(C)CC(C(CC(C)CCCCCCC(CC(C(C)N)O)O)OC(=O)CC(CC(=O)O)C(=O)O)OC(=O)CC(CC(=O)O)C(=O)O
CC1(C(C1C(=O)OCc2cccc(c2)Oc3ccccc3)C=C(Cl)Cl)C
CC(Br)Br
CC1=C(C(C(=C(N1)COC(=O)N)C(=O)OC(C)C)c2cccc(c2Cl)Cl)C(=O)OC
c1ccc(cc1)NC(=O)c2cc(sc2)N(=O)=O
c1ccc2c(c1)ccc3c2ccc4c3c(ccc4)O
CCN(CC)c1ccc(cc1)N
C(C(CO)(CO)CO)O
Cc1cnc2cc3c(c(c2n1)C)n(c(n3)N)C
c1ccc(c(c1)CCO)N(=O)=O
Cc1cc2c(c3c1c4ccccc4cc3)CCC2=O
c1c(cc(cc1Cl)Cl)O
Cc1ccc(cc1Cl)N
CCCCCCCCCCOC(=O)C(=C)C
CCCCCCCCCC(=O)OCCN1CCN(CC1)CCCN2c3ccccc3Sc4c2cc(cc4)C(F)(F)F
COc1cc(cc(c1)Oc2ccc(cc2Cl)Cl)N(=O)=O
c1cc(ccc1NC(=O)Nc2ccc(c(c2)Cl)Cl)Cl
c1ccc2c(c1)ccc3c2ccc4c3ccc(c4)O
Cc1ccc2cc3ccccc3cc2c1
CCc1cccc(c1N(COC)C(=O)CCl)CC
c1ccc2c(c1)ccc3c2c4c5ccccc5ccc4[nH]3
CC(=O)C=C
c1cc(c(cc1N(=O)=O)N(=O)=O)c2ccc(cc2N(=O)=O)N(=O)=O
C=CC1CCC=CC1
c1cc2c(cc1O)c(c[nH]2)CCN
CN1CCc2cc3c(c-4c2C1Cc5c4cccc5)OCO3
Cc1c2ccccc2c3ccc4cccc5c4c3c1cc5
COc1cc(ccc1O)C=O
CC(=O)OCC(CO)O
COP(=O)(OC)OC(=CCl)c1cc(c(cc1Cl)Cl)Cl
CC(=Cc1ccccc1)C=O
Cc1cccc2c1ccc3c2ccc(c3)C(C)C
CC(C)CCCC(C)C1CCC2C1(CCC3C2C(C=C4C3(CCC(C4)O)C)OO)C
c1cc(ccc1C2(CCCCC2)c3ccc(cc3)O)O
CC(=C)C(=O)C(=CC(=O)O)OC
CC(=O)C(Cl)Cl
c1cc2ccc(c3c2c(c1)c4cccc5c4c3ccc5N(=O)=O)N(=O)=O
CC1C(C(CC(O1)OC2CC(Cc3c2c(c4c(c3O)C(=O)c5ccccc5C4=O)O)(C(=O)CO)O)N)O
C=CC(=O)OCCOCCOC(=O)C=C
C=CC(=O)OCCCCCCOC(=O)C=C
c1cc2ccc3ccc4ccc5cccc6c5c4c3c2c6c1
C(C=O)O
c1ccc2c(c1)c3cc(ccc3oc2=O)N(=O)=O
CN(C)C=O
COc1ccc(c2c1oc3c(c2=O)c(cc4c3C5CCOC5O4)OC)O
CC(=O)Nc1ccc(cc1)Oc2ccccc2
CC1CC2(C=C(C3(CC3)C(C2C1=O)(C)O)C)OC4C(C(C(C(O4)CO)O)O)O
c1ccc(cc1)c2ccccc2OCC3CO3
CC(=O)NC(CSCCBr)C(=O)OC
Cc1ccc2cc-3c(c4c2c1CC4)C5C(N5)c6c3cccc6
CC(C)OS(=O)(=O)C
CC(C)CCCCCCOC(=O)c1ccccc1C(=O)OCCCCCCC(C)C
C1COCCOCCOCCOCCOCCO1
Cc1ccc(cc1)N(C)C
CNC(=O)Oc1ccc(cc1)c2ccccc2
c1ccc2c(c1)cc-3c4c2cc5c(c4-c6c3cccc6)CCCC5
c1ccc2c(c1)ccc3c2cccc3N
CC1CCCC(N1CCCC(c2ccccc2)(c3ccccn3)O)C
CC(C)COC(=O)c1ccccc1C(=O)OCC(C)C
C(C(CBr)Br)OP(=O)(O)OCC(CBr)Br
c1ccc(cc1)Oc2ccc(cc2)N(=O)=O
Cc1ccc(c2c1c3cc(ccc3[nH]2)N(=O)=O)C
Cc1ccc(cc1)NCCCl
c1ccc2cc(ccc2c1)N=O
CCCCCCCCCCCCCl
Cn1c2ccc3ccncc3c2nc1N
c1ccc2c(c1)ccc3c2cc4ccccc4c3
CNC(=O)N(c1ccccc1)c2ccccc2
C1CNP(=O)(OC1)N(CCCl)CCCl
CCCCCC(=O)O
CC1CCC2C(C3C(N2C1)CC4C3(CCC5C4CC=C6C5(CCC(C6)OC7C(C(C(C(O7)CO)O)OC8C(C(C(C(O8)CO)O)O)O)OC9C(C(C(C(O9)C)O)O)O)C)C)C
CCCCC(CC)COP(OCC(CC)CCCC)OCC(CC)CCCC
c1ccc2c(c1)-c3ccc(cc3C2O)N(=O)=O
c1cc2c(cc1OCC3CO3)cns2
c1ccc2c(c1)ccc(=O)[nH]2
c1cc(ccc1c2c(n3ccsc3n2)N=O)N(=O)=O
c1cc2ccc3cccc4c3c2c(c1)cc4
CC(=O)N(c1ccc-2c(c1)Cc3c2cccc3)OC(=O)C
c1cc(c(cc1N(=O)=O)O)N
c1cc(c(c(c1O)Cl)Cl)Cl
c1cc(ccc1CO)Br
Cc1ccccn1
COc1ccc2c(c1)c(=O)c3c(cc(cc3o2)OC)O
c1cc2c(c(c1)O)C(=O)C=CC2=O
COc1c(cc2c(c1O)c(=O)cc(o2)c3ccc(cc3)O)O
Cc1cc(c2c(c1O)C(=O)c3ccccc3C2=O)O
CN(C)C(=O)Cl
COc1cc(ccc1N)N=Nc2ccccc2
CC(C)NCC(COc1ccccc1OCC=C)O
CCCCCc1cc(cc(c1)O)O
C=CC(=O)OCCCCCOC(=O)C=C
CC(C)CC(=O)OCc1cocc-2c(ccc12)C=O
CC(=O)OCc1c2ccccc2cc3c1c4ccccc4cc3
CC(=NO)C(=O)C
COc1cc(ccc1N)N(=O)=O
c1ccc2c(c1)-c3ccccc3C4C2N4
CCC1(c2c(c3ccccc3n2C)CCO1)CC(=O)O
CNC(=O)CSP(=S)(OC)OC
CC(=CCc1c2c(c(c3c1OCO3)O)nc4c(c2OC)cco4)C
Cc1ccccc1NO
COc1cc2c(cc1OC)N3C4C25CCN6C5CC7C4C(CC3=O)OCC=C7C6
c1ccc2cc(ccc2c1)OCC(=O)O
c1ccc2c(c1)ccc3c2c4c([nH]3)ccc5c4cc(cc5)O
CCC=CC#N
C=CC(=O)NCNC(=O)C=C
CCOc1ccc(cc1)N(=O)=O
Cc1c(c(ccc1N)N)C
CC(C)(C)N(Cc1ccccc1)CC(=O)c2ccc(c(c2)CO)O
c1ccc2c(c1)c3ccc(cc3oc2=O)N(=O)=O
c1ccc(c(c1)NC(=O)c2cc(sc2)N(=O)=O)Cl
c1c(c(cc(c1N(=O)=O)N)F)N
c1cc(c(cc1c2c(c(=O)c3c(cc(cc3o2)O)O)O)O)O
CN(C)c1ccc(cc1)N=Nc2cccc(c2)CCl
CC(C(CCl)Br)Br
c1cc2ccc3c[nH]c(=O)c4c3c2c(c1)cc4
CNCc1ccc(o1)CSCCNC(=NS(=O)(=O)C)NCC(c2ccc(cc2)O)O
CC(C)NC(=O)c1ccc(cc1)CNNC
Cc1cc2c(c3c1nccn3)nc(n2C)N
c1ccc2c(c1)ccc3c2c4c(cc3)CCC4
Cn1cc2c3c1cccc3C4=CC(CN(C4C2)C)COC
c1ccc(cc1)c2c(cc(cc2N(=O)=O)N(=O)=O)N(=O)=O
c1ccc2c(c1)cc3ccccc3n2
CCn1cc(c(=O)c2c1nc(c(c2)F)N3CCNCC3)C(=O)O
CC(=O)NC(CSCCCl)C(=O)O
c1ccc(cc1)C(Cl)Cl
Cc1ccc(cc1)N(CCCl)CCCl
c1cc(cc(c1)Cl)C=Cc2ccc(cc2)N(=O)=O
c1cc(c(cc1c2ccc(cc2N(=O)=O)N(=O)=O)N(=O)=O)N(=O)=O
CN(C)S(=O)(=O)N(c1ccccc1)SC(F)(Cl)Cl
CCCCN(CCCC)N=O
CNC(=O)C=Cc1ccc(o1)N(=O)=O
COc1cc(ccc1Nc2c3ccccc3nc4c2cccc4)NS(=O)(=O)C
Cn1cnc(c1N=O)c2ccccc2
CC(C)(C)C1CCC2(CC1)CO2
c1ccc2c(c1)c3ccc4ccc(c5c4c3c(n2)cc5)N(=O)=O
COC(C(Cl)Cl)(F)F
c1cc2cccc3c2c(c1)C=C3C#N
c1cc2c(cc(c(c2nc1)O)Cl)Cl
CCCCC=O
c1ccc2c(c1)c(c3cc(ccc3n2)N)N
c1ccc(cc1)NO
c1cc2cc(ccc2nc1)Cl
c1ccc2c(c1)cc3ccc4cccc5c4c3c2c6c5cccc6
CC1=C(C(CCC1)(C)C)C=CC(=O)C
CCC(C)OC(=O)C=Cc1ccc(o1)N(=O)=O
Cc1ccc(cc1C)S(=O)(=O)O
CCc1cccc2c1oc(c2)C(CNC(C)(C)C)O
CC(=CCCC(C)(C=C)OC(=O)c1ccccc1N)C
c1cc2c(ccc3c2c4c1ccc(c4cc3)O)N(=O)=O
c1ccc(cc1)CSC(=CCl)Cl
Cc1cccc2c1nc3c(c2)ccc4c3cccc4
c1ccc2c(c1)c3ccc4cccc5c4c3c(c2CCl)cc5
c1cc(ccc1c2coc3cc(ccc3c2=O)O)O
c1ccc2c(c1)nc(s2)SSc3nc4ccccc4s3
c1ccc2c(c1)ccc3c2cc4c(c3)-c5ccccc5C6C4N6
c1ccc(cc1)C2(C(=O)NC(=O)N2)c3ccccc3
CCCCCCOC(=O)c1ccccc1C(=O)OCCCCCC
CC(=O)Nc1cccc2c1nccc2
c1cc[nH]c1
CCc1cc(cc(c1Cc2c(cc(cc2CC)N)C)C)N
C(C#N)O
CC(=O)CC(=O)C
Cn1cnc2c1n[cH-][n+](=O)c2N
CC=C(C=O)Cl
c1ccc2c(c1)c(c[nH]2)CC(=O)O
c1(c(nc(c(n1)Cl)N)N)C(=O)N=C(N)N
C1C(=O)NC(=O)CN1CCCN2CC(=O)NC(=O)C2
Cc1ccc(cc-2c(cc(c12)S(=O)(=O)O)C)C(C)C
Cc1c(c(c(c(c1N(=O)=O)C(C)(C)C)N(=O)=O)C)C(=O)C
C1C2C(C(C(C1(Cl)Cl)(C2(CCl)CCl)CCl)Cl)Cl
c1cc(c(c(c1Cl)Cl)Cl)Cl
COc1ccccc1O
Cc1cnc2ccc3c(c2n1)nc(n3C)N
COc1cc2c(c(c1)OC)nc3c(c2OC)cco3
CC(=O)OCN(C)N(=O)=O
CC(N(=O)=O)(Cl)Cl
CN(C)C(=S)SSC(=S)N(C)C
c1cc(ccc1CCl)C(F)(F)F
c1cc2ccc3cc(cc4c3c2c(c1)cc4)N
c1ccc(cc1)Sc2ccc(cc2)N
c1ccc(cc1)CCC(=O)O
Cc1c2ccccc2cc3c1ccc4c3C5C(O5)C(C4O)O
c1c(sc(n1)N2CCN(C2=O)C(=O)C(Cl)Cl)N(=O)=O
CN1CCC23CC(=O)C(=CC2C1Cc4c3c(c(cc4)OC)O)OC
c1ccc2c(c1)ccc(c2N=O)O
COc1c2cc(ccc2sn1)N
c1cc(ccc1c2ccc(cc2)N=Nc3cc(c(cc3N)N)N=Nc4ccc(cc4)S(=O)(=O)O)N=Nc5ccc(c(c5)C(=O)O)O
c1ccc2c(c1)c3ccc4c(ccc5c4c3c(c2N(=O)=O)cc5)N(=O)=O
CC1=NCCc2c1[nH]c3c2ccc(c3)OC
CNc1ccccc1C(=O)OC
CN(C)CCCNc1c2ccccc2nc3c1c(ccc3N(CCO)CCO)N(=O)=O
c1cc(c(cc1Cl)Cl)OCCCC(=O)O
Cc1ccc(cc1)NC(=O)c2cc(sc2)N(=O)=O
c1ccc(c(c1)C(c2ccc(cc2)Cl)C(Cl)Cl)Cl
C(=O)C(=C(Cl)Cl)Cl
COc1cccc2c1nc3c(c2OC)cco3
COc1cc(c2c(=O)c3c(cc4c(c3oc2c1OC)C5C=COC5O4)OC)O
CCCCC(CC)CO
c1cc(ccc1Nc2ccc(cc2)Cl)N(=O)=O
c1cc(ccc1Cc2ccc(cc2)N)N
c1cc(c(cc1N(=O)=O)N(=O)=O)SCC(C(=O)NCC(=O)O)NC(=O)CCC(C(=O)O)N
CC(=CCCC(C)(C=C)O)C
C(C(C(=O)O)N)SC(=C(C(=C(Cl)Cl)Cl)Cl)Cl
CNc1c(n(cn1)C)C(=O)N(C)N=O
Cc1ccc2ccc3ccc(cc3c2c1)C
Cc1cccc2c1nc3cc(ccc3c2Nc4ccc(cc4OC)NS(=O)(=O)C)N=N#N
CC(C)(C)C(C(=O)Nc1ccccc1)Br
c1cc(ccc1N(=O)=O)S(=O)(=O)O
CS(=O)(=O)c1ccc(cc1)Cl
CCN(CCCNc1c2ccccc2nc3c1cccc3)CCCl
CC(CN(C)c1ccc(=NN)[nH]n1)O
Cc1ccc2cc3ccc4ccccc4c3cc2c1
CCc1cccc2c1[nH]c3c2CCOC3(CC)CC(=O)O
CCCCOC(=O)CC(CC(=O)OCCCC)(C(=O)OCCCC)OC(=O)C
CC1(COC1=O)C
CC(CN(CC(C)O)N=O)O
CC(CO)Cl
CC(=O)C1(CCNCC1)c2ccccc2
Cc1ccc(cc1N)N=Nc2ccc(c(c2)N)C
CCN(CC)C(=S)SSC(=S)N(CC)CC
CCC(=O)OCC(=O)C1(C(CC2C1(CC(C3C2C(CC4=CC(=O)C=CC34C)Cl)O)C)C)OC(=O)CC
C(C(=O)C(Cl)Cl)(Cl)Cl
COc1c2c(ccc(=O)o2)cc3c1occ3
Cc1cc2c(c3c1cc4ccccc4c3)C=CC(C2O)O
c1cc(ccc1C(=O)O)N
c1ccc2c(c1)c(ccc2N)N
CC(c1cccc(c1)C(=O)c2ccccc2)C(=O)O
C=Cc1ccccc1Cl
c1ccc2c(c1)cc3ccc4c(ccc5c4c3c2cc5)N=O
Cc1cc2c(cccn2)c3c1n(c(n3)NC(=O)C)C
CN(C)C(=N)N(C)C
Cc1c(oc(=O)o1)COC(=O)C2C(SC3N2C(=O)C3NC(=O)C(c4ccccc4)N)(C)C
C(SC#N)SC#N
c1cc(c(cc1Cl)C(=O)O)Cl
c1ccnc(c1)c2cccnc2
CC(=O)Nc1ccc(cc1)C2C(O2)C(=O)c3ccccc3
CCCCC(CC)COC(=O)C=C
Cc1c2ccccc2c(c3c1ccc4c3cccc4)CBr
C(CCC(=O)O)CC(=O)O
c1cc(ccc1C(=O)CBr)Br
C1NC(=O)NC(=O)N1
CC(=O)Nc1cccc(c1C(=O)O)N
c1ccc(cc1)CC2CO2
c1ccc2c(c1)CCCC2
c1ccc(cc1)c2cc(c(c(c2)N(=O)=O)O)N(=O)=O
C[n+]1c2ccccc2c(c3c1cccc3)N
CCOc1ccccc1N(=O)=O
CCCCCN1C2C1c3ccccc3-c4c2cccc4
CC(=C)C1CCC(=CC1)C=O
Cc1ccc2c(c1)cc3ccc4ccccc4c3n2
C(C(F)(F)F)(C(F)(F)F)O
Cc1ccc(c2c1ccc3c2cccc3)C
CC(C)CC=O
c1ccc2c(c1)cc3ccc4cc5ccccc5c6c4c3c2cc6
C1=CC2C(O2)C=C1
COC(=O)C=Cc1ccc(o1)N(=O)=O
c1ccc2c(c1)c(cc3c2nc-4ccc(=N)cc4o3)N
c1cc(c(c(c1)N(=O)=O)N)N(=O)=O
C1=CC(C2C1C3(C(=C(C2(C3(Cl)Cl)Cl)Cl)Cl)Cl)Cl
COc1ccc(c2c1oc3cc(cc(c3c2=O)OC)OC)O
c1cc2cccc3c2c(c1)C=CC3=O
CC1(CO1)C=C
CC(C)CCC(C)Nc1ccc(cc1)NC(C)CCC(C)C
CCc1c(nc2c(c(ccc2n1)NC)C)CC
c1cc2c(cc1N(=O)=O)[nH]cn2
CC(=O)OC
CN(C)c1cccc(c1)O
CC(C)(C)N
CNC
c1ccc(cc1)CN=N#N
CC1=CC(C2CC1C2(C)C)O
CN(C)C(=O)Nc1ccc(cc1)Cl
CCOP(=O)(OCC)OCC
c1cn(=O)ccc1N(=O)=O
CC(C(=O)O)Oc1cc(c(cc1Cl)Cl)Cl
Cc1cc2c(c3ccccc3nc2c4c1cccc4)C
COc1cc(ccc1Nc2c3ccccc3nc4c2ccc(c4)N=N#N)NS(=O)(=O)C
C(=O)C=O
c1cn(c(=O)[nH]c1=N)C2C(C(C(O2)COP(=O)(O)O)O)O
Cc1cc(nc2c1cc(c(c2)N)C)C
CC(C)O
Cn1c2c(ccc3c2cc4c(c3)OCO4)c5ccc(c(c5c1=O)OC)OC
CC1(CC2C3(CC3(C(=CC2(C1)O)C=O)C=O)C)C
CC1=CC(=O)CC(C1)(C)C
CCCN(CCC)S(=O)(=O)c1ccc(cc1)C(=O)O
c1cc(c(c(c1)Cl)C(=O)O)Cl
CC=C1CC(=C)C(C(=O)OCC2=CCN3C2C(CC3)OC1=O)(CO)O
CC(=O)Nc1ccc(cc1)N
CCCO
c1cc(nc(c1)Cl)C(Cl)(Cl)Cl
c1ccsc1
CCOS(=O)(=O)c1ccc(cc1)C
C1C=CCS1(=O)=O
c1c(cc(c(c1N)O)S(=O)(=O)O)N(=O)=O
c1cc2cccc3c2c(c1)c4cccc5c4c3ccc5N(=O)=O
CC(=O)OC1C2C(C(C(=O)O2)OC(=O)C)OC1=O
CC(=O)NN=Cc1cn(=O)c2ccccc2n1=O
c1cc(ccc1CCl)C#N
C(CN(CC(=O)O)CC(=O)O)N(CC(=O)O)CC(=O)O
CCN(CC)CCCC(C)Nc1ccnc2c1ccc(c2)Cl
c1ccc-2c(c1)Cc3c2ccc(c3)N(=O)=O
c1ccc2c(c1)cc3c4c2ccc5c4c(s3)ccc5
c1ccc(cc1)Oc2cc(c3c(c2N)C(=O)c4ccccc4C3=O)O
c1ccc-2c(c1)CCc3c2cc4c(c3)-c5ccc(cc5CC4)N(=O)=O
c1ccc2c(c1)C(=O)C=CC2=O
CC1C(C(CC(O1)OC2CC(Cc3c2c(c4c(c3O)C(=O)c5cccc(c5C4=O)OC)O)(C(=NNC(=O)c6ccccc6)C)O)N)O
CCCCCCCCC=C
c1c2c(cc(c1Cl)Cl)Oc3cc(c(cc3O2)Cl)Cl
c1ccc(cc1)C2(C(=O)NC(=O)N2)c3ccc(cc3)O
c1ccc(cc1)c2ccccc2c3ccccc3
Cc1ccc(cc1)CCl
c1ccn2c(c1)nc3c2ncc(c3)N
c1cc(ccc1NC(=O)c2cc(sc2)N(=O)=O)F
c1cn(cn1)C(=O)n2ccnc2
c1cc(c(cc1N)N(=O)=O)O
CC(=O)CC(=O)Nc1ccccc1
c1ccc(cc1)c2nn([n+](n2)c3ccc(cc3)I)c4ccc(cc4)N(=O)=O
CCC(C)c1ccccc1O
C1CN2CCN1CC2
CC(C(CBr)Br)OP(=O)(OC(C)C(CBr)Br)OC(C)C(CBr)Br
Cc1ccc2ccc3cccc4c3c2c1cc4
Cc1ccc(cc1)NO
c1ccc2cc3cc(ccc3cc2c1)N
COP(=O)(OC)OC(=CBr)c1ccc(cc1Cl)Cl
CC(COCC(C)O)O
c1ccc2c(c1)ccc3c2-c4cccc5c4C3=CC(C5O)O
Cc1cc(ccc1N(=O)=O)OP(=S)(OC)OC
CCCCCCCCCCCC(=O)O
c1ccc(cc1)C(=O)N
CC(=O)CCl
c1cc(ccc1CC(C(=O)O)N)F
COc1ccc(cc1)C=CC(=O)c2ccccc2
c1ccc2c(c1)cnnc2Cl
C1(=C(C(=O)NC1=O)Cl)Cl
CCc1ccccc1
COc1cc(ccc1O)C=CC(=O)CC(=O)C=Cc2ccc(c(c2)OC)O
CC(=O)NNC(=O)c1ccccn1
CC(=O)NCCc1c[nH]c2c1cc(c(c2)O)OC
C1N(CN(CN1CCO)CCO)CCO
C1CC(C(CC1C(CBr)Br)Br)Br
C(CN)C#N
c1cc(ccc1CCC(=O)c2c(cc(cc2O)O)O)O
CC(Cl)Cl
c1ccc2c(c1)c(=O)c3ccccc3[nH]2
c1ccc2c(c1)ccc3c2cc-4c(n3)C(C(c5c4cccc5)O)O
CSc1ccc(cc1N(=O)=O)N(=O)=O
c1ccc2c(c1)c(c3ccccc3n2)Nc4ccc(cc4)N
CCc1cc(ccn1)C(=S)N
c1ccc2c(c1)c3ccc4cccc5c4c3c(c2N(=O)=O)CC5
CCCC
c1ccc2c(c1)c(nc(n2)c3ccc(s3)N(=O)=O)NCCO
C(C=CCCl)Cl
c1cc(ccc1C=CC(=O)O)Cl
c1ccc-2c(c1)-c3cccc4c3c2cc(c4)CCl
Cn1cnc2c1ncnc2NO
c1ccc(cc1)C(=O)C=O
c1cc2cc(ccc2c3c1cc(cc3)N(=O)=O)N(=O)=O
CCCCN
CCC(C)(C)c1cc(c(c(c1)N2Nc3ccccc3N2)O)C(C)(C)CC
c1cc(ccc1N)O
c1ccc2cc(ccc2c1)N(CCO)CCO
C1CCC(CC1)O
C=O
CN(C)c1ccc(cc1)N
Cn1c2ccc3cnccc3c2nc1N
c1ccc(cc1)C(=O)C=Cc2cccc(c2)N(=O)=O
c1ccc2c(c1)cc3cc(c4cccc5c4c3c2cc5)CCl
Cc1ccc(cc1)Nc2ccc(cc2)N(=O)=O
COP(=O)(C)OC
CCCCCC=CC(=O)CCc1ccc(c(c1)OC)O
CC1(CO1)c2ccc(cc2)c3ccccc3
CCCCCCCCCCCCO
Cc1cc(ccc1N)OP(=S)(OC)OC
c12c(c(c(c(c1Cl)Cl)Cl)Cl)C(=O)OC2=O
c1ccc(cc1)c2csc(=S)s2
CCNC(=O)C=Cc1ccc(o1)N(=O)=O
c1cc2cccc-3c2c(c1)-c4c3c5c(cc4)C(C(C=C5)O)O
c1cc(cc(c1)Nc2c(cccn2)C(=O)O)C(F)(F)F
CC(C)CCCCCCC(=O)NCc1ccc(c(c1)OC)O
CC1CCCC1
CC1CCC2C(C3C(N2C1)CC4C3(CCC5C4CC=C6C5(CCC(C6)OC7C(C(C(C(O7)CO)OC8C(C(C(C(O8)C)O)O)OC9C(C(C(C(O9)C)O)O)O)O)O)C)C)C
c1ccc(cc1)C=CCOC(=O)C=Cc2ccccc2
Cn1c2ccc3c(c2nc1N)cccn3
C1C(CC23C1(O2)C=CC=C3)O
c1cc(ccc1c2c(n3ccsc3n2)N=O)Cl
COc1ccccc1CC2CO2
CC(C)(C)OC(=O)C=C
Cc1ccsc1
COP(=O)(C(C(Cl)(Cl)Cl)OC(=O)CCl)OC
c1ccc2c(c1)c3ccc4cccc5c4c3c(c2N(=O)=O)cc5
CC(=O)N(c1ccc-2c(c1)Cc3c2cccc3)OC(=O)c4ccccc4
CC(=O)c1cccc(c1)N(=O)=O
c1cc(ccc1CO)Cl
C1(=C(C(=O)C(C1=O)(Cl)Cl)Cl)Cl
c1cc2cc(ccc2nc1)F
c1cc2ccc3c(cc(c4c3c2c(c1)cc4)O)N(=O)=O
CCCCCCCCOP(=O)(OCCCCCCCC)OCCCCCCCC
CCc1ccco1
c1ccc2c(c1)ccc3c2cc4c(n3)ccc5c4CCC=C5
c1ccc(cc1)c2ccc(cc2)N(C=O)O
Cc1c2c3ccccc3[nH]c2c4c(n1)C(=O)C(=CC4=O)OC
c1ccc(cc1)N=Nc2ccc(cc2)N=Nc3c4ccccc4ccc3O
c1ccc2c(c1)ccc3c2c(cc4c3cccc4)O
Cc1cc(ccc1N)S(=O)(=O)O
CCN(CC)C(=O)c1cccc(c1)C
Cn1c2ccc3c(c2nc1N)ccc(=O)[nH]3
C(C(=O)CCl)Cl
C(CCl)N(CCCl)P(=O)(N)O
CC(c1ccc2c3cc(ccc3[nH]c2c1)Cl)C(=O)O
Cc1cc2c(c(c1)O)C(=O)c3c(cc(c(c3C2=O)c4c(cc(c5c4C(=O)c6cc(cc(c6C5=O)O)C)O)O)O)O
C(C1C(C(C(C(O1)OC(C(CO)O)C(C(CO)O)O)O)O)O)O
Cn1cc2cccc(c2n1)N(=O)=O
c1ccc2c(c1)c(ccn2)F
c1(c(c(c(c(c1Br)Br)Br)Br)Br)Br
c1cc2ccc3cccc4c3c2c(c1)c4=O
C1C(=C(C(=O)O1)Cl)CCl
c1ccc2c(c1)ccc3c2cccc3
CCN
c1cc2cccnc2c(c1)S(=O)(=O)N
Cc1cccc(c1C)Nc2cc(nc(n2)SCC(=O)O)Cl
Cc1ccccc1N=O
CC(C)(C)c1ccc(c(c1)C(C)(C)C)OP2OCC3(CO2)COP(OC3)Oc4ccc(cc4C(C)(C)C)C(C)(C)C
c1ccc2c(c1)ccc3c2c4c5cccc(c5ccc4[nH]3)O
CC(=O)C(=O)C
Cc1ccc(cc1C)NO
Cc1cc(c(cc1C)C)C
c1cc(ccc1NC(=O)c2cc(sc2)N(=O)=O)Br
c1cc2ccc3cc4c(cc(o4)N(=O)=O)c5c3c2c(c1)cc5
CCCCOC(=O)CCCCCCCCC(=O)OCCCC
CN(C)C(=O)Nc1ccc(c(c1)Cl)Cl
CCCCCCc1ccc(cc1O)O
Cc1ccc(c2c1c3ccccc3[nH]2)C
c1ccc2c(c1)Oc3ccc(cc3O2)N(=O)=O
CCCCCCCCCCCCCCCC(=O)OCC=C(C)C=CC=C(C)C=CC1=C(CCCC1(C)C)C
c1cc(oc1C=NNC(=O)N)N(=O)=O
CCOCn1c(=O)c(cn(c1=O)C(=O)c2cccc(c2)C(=O)Oc3c(ccc(n3)OC(=O)c4ccccc4)C#N)F
Cc1cc2c(c3c1nc(c(n3)C)C)nc(n2C)N
C=CCN=C=S
C(N(=O)=O)(N(=O)=O)(N(=O)=O)N(=O)=O
c1ccc2c(c1)c(nn2Cc3ccc(cc3Cl)Cl)C(=O)O
C1CC2(COC1)CO2
c1ccc2c(c1)c3cc(ccc3o2)Cl
c1ccc2c(c1)cc3ccc4c(ccc5c4c3c2cc5)O
Cc1c(cc(cc1N(=O)=O)N(=O)=O)N
c1ccc(cc1)N=N(=O)c2ccccc2
c1ccc(cc1)C(=O)Cl
COc1cc(c2c(c1)oc3ccc(cc3c2=O)O)O
c1ccc2c(c1)C(=O)C(=C(C2=O)Cl)Cl
c1cc2ccc3c(ccc4c3c2c(c1)cc4O)N(=O)=O
COc1ccc2c(c1)nc3c(c2OC)cco3
c1c(cc(c(c1Br)O)Br)Br
C1CSCN1
c1ccc2c(c1)ccc3c2cc4ccc5ccncc5c4c3
c1c2c([nH]cn2)nc(n1)N
c1ccc(cc1)Nc2ccccc2
CCOC(=O)C(C)(C)Oc1ccc(cc1)Cl
C(CCO)CO
Cc1cc2ccccc2nc1
c1ccc(c(c1)N(=O)=O)Br
CCCCOP(=O)(OCCCC)Oc1ccccc1
CC(C)(C)OC(=O)C=Cc1ccc(o1)N(=O)=O
c1ccc2c(c1)C(=O)c3c(cc(c(c3C2=O)N)S(=O)(=O)O)NC4CCCCC4
C(C(=O)N)Br
Cn1cnc(c1Sc2c3c([nH]cn3)ncn2)N(=O)=O
c1cc2ccc(c3c2c4c1ccc(c4cc3)N)N(=O)=O
c1ccc2c(c1)cccc2N
c1cc(c(cc1N=N(=O)c2ccc(c(c2)Cl)Cl)Cl)Cl
C(C(F)(F)F)(F)F
c1ccc2c(c1)c3ccc4cccc5c4c3c(c2CBr)cc5
CCC(=O)N(c1ccc(c(c1)Cl)Cl)C2CCCC2N(C)C
C1C(O1)OC(=O)N
CCN(C=O)N=O
Cc1cnc2ccc3c(c2n1)[nH]c(=NO)n3C
CCc1cc(c(c(c1)C(C)(C)C)O)C(C)(C)C
c1cc(c(cc1Cl)Cc2cc(ccc2O)Cl)O
CCCCN(C(=O)N)N=O
c1cc2ccc3cccc4c3c2c(c1)c(=O)o4
CC(C)(C)NC(=O)C=Cc1ccc(o1)N(=O)=O
c1cc2c(c(c1)N(=O)=O)-c3ccc(cc3C2)N(=O)=O
C(C(=O)N)I
COC(=O)NN=Cc1cn(=O)c2ccccc2n1=O
Cc1c(ssc1=S)c2cnccn2
c1cc(ccc1c2ccc(cc2)N)N
CCN(Cc1cccc(c1)S(=O)(=O)O)c2ccc(cc2)C(=C3C=CC(=[N+](CC)Cc4cccc(c4)S(=O)(=O)O)C=C3)c5ccc(cc5)N(C)C
c1cc(c(c(c1N)Cl)Cl)Cl
Cc1c(c(c(c(c1N(=O)=O)C(C)(C)C)N(=O)=O)C)N(=O)=O
CCN(C)N=O
c1cc-2c(cc1N(=O)=O)CCc3c2ccc(c3)N(=O)=O
CCOc1ccc(cc1)NO
C(C(CN=N#N)O)N=N#N
c1cc(c(cc1F)F)N
Cc1cc2c(c3c1cccc3)c4c5ccccc5c(cc4[nH]2)C
c1ccc2c(c1)CCc3ccccc3C2=O
Cc1ccc(c(c1)C)C
c1ccc2c(c1)c3cc(ccc3[nH]2)N(=O)=O
c1ccc(cc1)COC(=O)Cl
c1ccc(cc1)C(=O)Nc2cccc3c2c(=O)c4ccc5c6cc(c7c(c6[nH]c5c4c3=O)c(=O)c8ccccc8c7=O)NC(=O)c9ccccc9
c1cc(c2c(c1)oc3c(c2=O)c(cc4c3C5CCOC5O4)O)O
CC(CN(CC(CO)O)N=O)O
C(C(C(=O)O)Cl)C(=O)O
Cc1ccc(cc1O)N
CC1=CCC(=O)O1
c1ccc2c(c1)c3ccc4ccc(c5c4c3c(c2N(=O)=O)cc5)N(=O)=O
CN(C)N=Nc1ccc(cc1)Cl
c1ccc2c(c1)cc3ccc4ccc(c5c4c3c2cc5)N
CN(C)CCNC(=O)c1cccc2c1Oc3ccccc3O2
c1ccc2c(c1)c(nnc2Cl)Cl
CC#CC(c1ccccc1)(c2ccccc2)OC(=O)NC3CCCCC3
c1ccc-2c(c1)-c3cccc4c3c2ccc4CO
Cc1cc(cc(c1C)N(=O)=O)N(=O)=O
Cn1ccc2c1c3c(ccc4c3cc(cc4)O)cc2
c1ccc2c(c1)c(c3ccccc3c2Cl)CCl
c1ccc(cc1)C(=O)NO
Cn1ccnc1N(=O)=O
C1COCCO1
Cc1ccc(o1)C
Cc1ccc2cc3c(ccc4c3cccc4)cc2c1
CC(=O)Nc1cc(c2ccc3cccc4c3c2c1cc4)O
c1ccc2c(c1)cccn2
c1cc(ccc1CO)O
c1cc(ccc1N(=O)=O)S
Cc1c2ccccc2c(c3c1ccc4c3cccc4)C
CCn1cc(c(=O)c2c1cc(c(c2)F)N3CCNCC3)C(=O)O
CS(=O)(=O)OCCCNCCCOS(=O)(=O)C
c1ccc2c(c1)C(c3ccccc3C2=O)N(=O)=O
c1ccc-2c(c1)-c3cccc4c3c2c(cc4)CCl
c1c(sc(n1)N2CCNC2=O)N(=O)=O
Cc1ccc2c(c1N)nc3cc(c(cc3n2)C)N
Cc1cc2c(c3c1ncc(n3)C)nc(n2C)N
c1cc2c(cccc2N)c(c1)N
CC(=O)OC1CC2C3(CCCC(C3CCC2(C4(C1(C(C(=C4)C=O)C=O)C)O)C)(C)C)C
Cc1c2c(c(c(c1OC)CC=C(C)CCC(=O)O)O)C(=O)OC2
CC(C)C(=O)Nc1ccccc1
c1cc(ccc1CC(=O)O)Cl
Cc1cc2c(c3c1ncc(n3)c4ccccc4)nc(n2C)N
c1ccc2cnccc2c1
c1ccc(cc1)Oc2c(c(c(c(c2Br)Br)Br)Br)Br
C[n+]1c2ccccc2cc3c1cccc3
c1c2c3c4c(cc(c(c4oc2=O)O)O)c(=O)oc3c(c1O)O
c1cc(c(cc1CC(=O)O)O)O
Cc1ccc2c(c1)nc(n2C)N
c1c(c(c(c(c1Cl)Cl)O)Cl)Cl
COP(=O)(OC)OC=C(Cl)Cl
Cc1ccccc1
c1cc(c(c(c1)Cl)C#N)Cl
CN1CCc2cc(c(c-3c2C1Cc4c3cccc4)OC)O
C(C(CBr)Br)O
CC(C)Oc1ccc2c(c1)occ(c2=O)c3ccccc3
c1cc2cc(cc3c2c4c1cc(cc4CC3)N(=O)=O)N(=O)=O
c1ccc2c(c1)cccn2=O
CCN(CC)Cc1cc(ccc1O)Nc2ccnc3c2ccc(c3)Cl
c1ccc2c(c1)nc(s2)SNC3CCCCC3
c1cc2cccc3c2c(c1)C(=O)C3=O
c1cc2ccc3ccc(c4c3c2c(c1)cc4)CCl
CCN(c1ccccc1)N=O
c1cc(oc1C=O)N(=O)=O
c1c(c(=O)c1=O)O
Cc1c2c(c(nc1N)C)c3ccccc3[nH]2
CC(C)(c1ccc(cc1)O)c2ccc(cc2)O
c1cc2c3c(ccc4c3c1C=CC4=O)C(=O)C=C2
CC(=O)Nc1ccc(cc1)C(=O)C=Cc2ccccc2
CC(=O)OO
CC(=O)c1ccc(cc1)S(=O)(=O)NC(=O)NC2CCCCC2
Cc1c(ccc2c1nc(cn2)c3ccccc3)NC
CC(C)(C)O
CC(=O)Nc1ccc(cc1)c2ccc(cc2)N
c1cc2c(nc1)C3C(O3)C=C2
CC(C)(C(=O)O)Oc1ccc(cc1)C2CC2(Cl)Cl
CCC(=C)C=O
Cc1cccc(c1)N(=O)=O
Cc1c(nc2cc(ccc2n1)N)C
c1ccc(cc1)Nc2ccc(cc2S(=O)(=O)O)Nc3ccc(cc3N(=O)=O)N(=O)=O
CCCN(=O)=O
C1OCOCO1
c1c(cc(c(c1Br)OCCOc2c(cc(cc2Br)Br)Br)Br)Br
CN(C)c1ccc(cc1)N=Nc2ccc(cc2)C=O
CCc1c2ccccc2c(c3c1c4ccccc4cc3)C
CCOC(=O)C
CNc1ccc(cc1N(=O)=O)N(CCO)CCO
CCOc1ccc(cc1)NC(=O)N
c1ccc2c(c1)cc3c4c2ccc5c4c(c3=O)ccc5
CN(C)CCCNc1c2ccccc2nc3c1c(ccc3C(=O)OC)N(=O)=O
C1C(=C(C(=O)O1)Cl)C(Cl)Cl
Cc1c(c(c(cc1N)N(=O)=O)N)C
CC1CC2c3cccc4c3c(cn4C5CCCC5)CC2N(C1)C
Cc1cc(ccc1N(=O)=O)N(=O)=O
Cc1nc2c(n1C)ccc3c2c4cc(ccc4cc3)O
CC(=O)C
c1cc(ccc1C(=O)OCC2CO2)N(=O)=O
c1ccc(cc1)c2ccc(cc2)N(=O)=O
Cc1cccc(c1N)N
Cc1ccc(cc1)Cl
CCCCC(CC)COCCC#N
c1cc2ccc3c(cc(c4c3c2c(c1)cc4)N(=O)=O)N(=O)=O
CNc1ccc(cc1)Nc2c3ccccc3nc4c2cccc4
CC(=O)c1ccc[nH]1
c1ccc2c(c1)ccc3c2cc4ccc5cc(ccc5c4c3)N(=O)=O
c1cc(cc(c1)F)NC(=O)c2cc(sc2)N(=O)=O
c1ccc2c(c1)c3ccc(cc3o2)N(=O)=O
c1cc(ccc1CCl)Cl
c1ccc(cc1)c2ccc(cc2)C(=O)CBr
C1=CC(=O)NC1=O
Cc1ccc(c(c1)N=Nc2ccc(cc2)NC(=O)C)O
CN(C)c1ccc(cc1)N=Nc2ccccc2CO
c1cc(c(cc1c2ccc(c(c2)N(=O)=O)N)N(=O)=O)N
c1ccc(cc1)OC(=O)c2ccccc2O
C=C(C#N)Cl
c1cc(c(cc1N)N(=O)=O)CO
c1ccc-2c(c1)-c3ccc(c4c3c2ccc4N(=O)=O)N(=O)=O
c1ccc(cc1)c2c(nc([nH]2)c3ccccc3)c4ccccc4
CCOC(=O)OC(=O)OCC
CC(=O)NN
CC(CN)O
CC(CCN(C)C)N(C)C
CC1=C(C(=O)C(=C(C1=O)C)C)C
C=CCn1c(=O)n(c(=O)n(c1=O)CC=C)CC=C
Cc1cc2ccccc2c3c1cc4c(c3)C=CC(C4O)O
c1ccc2c(c1)c3c([nH]2)CNC(C3)C(=O)O
c1ccn2c(c1)nc3c2nc(cc3)N
c1cc(c(cc1N(=O)=O)N)CO
c1ccc2c(c1)cc3c4c2ccc5c4c(ccc5)c(=O)c3=O
Cc1cc(c(cc1N=Nc2ccc(cc2)N)OC)N=Nc3c(cc4ccc(cc4c3O)N)S(=O)(=O)O
CCCCCN
c1cc(cc(c1)Oc2ccc(cc2)N)Oc3ccc(cc3)N
c1cc2ccc3cc4cccc5c4c6c3c2c(c1)cc6cc5
c1cc2cccc-3c2c(c1)-c4c3c(ccc4)CCl
C(C(CON(=O)=O)(CON(=O)=O)CON(=O)=O)ON(=O)=O
Cc1ncc(n1C)N(=O)=O
CN(C)CCNC(=O)c1cccc2c1nc3ccccc3c2N
CCC(C)C1C(=O)NCC(=O)NC(C(=O)NC(C(=O)NC(C(=O)NCC(=O)NC(C(=O)NCC(=O)NC(CSSCC(C(=O)NC(C(=O)NCC(=O)NCC(=O)NC(C(=O)NC(C(=O)NC(C(=O)NC(C(=O)N1)CCCN=C(N)N)CC(=O)O)CCSC)CCCN=C(N)N)Cc2ccccc2)NC(=O)C(CO)NC(=O)C(CO)NC(=O)C(CCCN=C(N)N)NC(=O)C(CCCN=C(N)N)NC(=O)C(CC(C)C)NC(=O)C(CO)N)C(=O)NC(CC(=O)N)C(=O)NC(CO)C(=O)NC(Cc3ccccc3)C(=O)NC(CCCN=C(N)N)C(=O)NC(Cc4ccc(cc4)O)C(=O)O)CC(C)C)CO)CCC(=O)N)C
COc1cc(c2c(=O)c3c(cc4c(c3oc2c1OC)C5CCOC5O4)OC)O
CC(=O)N(c1ccc(cc1)N(=O)=O)O
c1ccc(c(c1)C(=O)O)Cl
C1CCC(=O)CC1
c1ccc2c(c1)ccc3c2cc4c(n3)ccc5c4CCCC5
Cc1cc(ccc1N=Nc2c(cc3cc(cc(c3c2O)O)S(=O)(=O)O)S(=O)(=O)O)c4ccc(c(c4)C)N=Nc5c(cc6cc(cc(c6c5O)O)S(=O)(=O)O)S(=O)(=O)O
c1cc2cc(ccc2nc1)N(=O)=O
C1C(O1)CCCCC2CO2
Cc1ccc(cc1)OP(=O)(Oc2cccc(c2)C)Oc3cccc(c3)C
c1ccc2c(c1)C(=O)CC(=O)C2=O
c1ccc(c(c1)C(=O)O)Nc2cc(ccc2C(=O)O)Cl
CCCCCC(=O)N
CCCCCCCCCCCC(=O)OCCS(=O)(=O)O
c1c(cc(c(c1Sc2cc(cc(c2O)Cl)Cl)O)Cl)Cl
c1ccc2c(c1)ccc3c2cc4c5ccccc5ccc4n3=O
Cc1cc2c(c3c1nc(cn3)C)nc(n2C)N
c1ccc2c(c1)c(ccn2=O)N(=O)=O
c1cc2cc3c(ccc4c3C=CC(C4O)O)c5c2c(c1)C=C5
c1cc(c(cc1N)N)N(=O)=O
c1cc(ccc1S(=O)(=O)c2cc(c(cc2Cl)Cl)Cl)Cl
CC(C(C)(C)C)OP(=O)(C)Cl
c1c(cc(cc1Cl)Cl)N2C(=O)CCC2=O
c1cc(cc(c1)CN)CN
c1cc(sc1)C(=O)c2ccc(c(c2Cl)Cl)OCC(=O)O
c1ccc2c(c1)c3c([nH]2)c(=O)n(nn3)N=Cc4ccc(cc4)O
CC(CN(C)N=O)O
Cc1cccc(c1C)C
C1N2CN3CN1CN(C2)C3
c1cc2ccc3ccc4cccc5c4c3c2c(c1)C5=O
Cc1cnccn1
CCC(CN)O
Cc1c(c(c2c(c1O)C3(C(=CC(=O)C(C3=O)C(=O)C)O2)C)C(=O)C)O
C1C(=O)NC(=S)S1
c1ccc2c(c1)cc(cn2)F
c1cc(ccc1c2cc(=O)c3c(cc(cc3o2)O)O)O
CCC(C)(CC(CC(C)(CC(CC(C)(CC(C)C(=O)OCC)C(=O)O)C(=O)OCC)C(=O)O)C(=O)OCC)C(=O)O
Cc1c2c3ccccc3[nH]c2c4c(n1)C(=O)C(=CC4=O)N5CC5
CC(C)N(=O)=O
c1c(cc(c(c1O)O)O)C(=O)O
C(=O)(C(C(C(C(C(C(C(C(C(F)(F)F)(F)F)(F)F)(F)F)(F)F)(F)F)(F)F)(F)F)(F)F)O
CN(C)CCNC(=O)c1cccc2c1cc3ccccc3c2
C=CC(=O)OC=C
Cc1cc2cccc3c2c4c1cc5ccccc5c4cc3
c1ccc(cc1)C2C(O2)C(=O)c3ccc(cc3)N(=O)=O
CC(CCl)OP(=O)(OC(C)CCl)OC(C)CCl
CC1(C2CCC1(C(=O)C2=O)C)C
c1cc(oc1c2csc(n2)NC=O)N(=O)=O
c1ccc2c(c1)cc(c3c2cccc3)O
C(=CBr)Br
CCC(=C(c1ccc(cc1)OCCN(C)C)c2ccc(cc2)OP(=O)(O)O)c3ccc(cc3)C(C)C
c1cc(ccc1C(=O)OCCCOC(=O)c2ccc(cc2)N)N
CCCC=CC(=O)OC1C(CC2C1(C=C(C34C2(C3)C(=O)OC4O)C=O)O)(C)C
CC=Cc1ccc(c(c1)OC)O
CC(C)CC(C(=O)O)NC(=O)COc1ccc(cc1Cl)Cl
c1cc2c(cc1N(=O)=O)Oc3cc(c(cc3O2)Cl)Cl
C(CCN(CCCN)N(N=O)O)CNCCCN
c1c(cc(cc1Cl)Cl)C(=O)O
CCCCOC(=O)C
Cc1c2ccccc2c(c3c1-c4ccccc4C5C3O5)C
C1CCC2CCCCC2C1
CCc1ccc(cc1)N(=O)=O
Cc1c(c(c(c(c1Br)Br)Br)Br)Br
Cc1cc2c(c(c1OC)O)C3C4C5c6c(c7c(c(c6OC(=O)C)C)OCO7)C(N4C(C(C2)N3C)O)COC(=O)C8(CS5)c9cc(c(cc9CCN8)O)OC
c1cc(ccc1c2c(n3ccsc3n2)N(=O)=O)N(=O)=O
C[N+](C)(C)Cc1ccccc1
CN(C)N=Nc1ccc(cc1)Br
c1ccc-2c(c1)Cc3c2cc(cc3)N(=O)=O
c1cc(oc1C(=NO)N)N(=O)=O
c1ccc2c(c1)ccc3c2cccn3
c1ccc2c(c1)c3cccc(c3[nH]2)N(=O)=O
c1cc2cccnc2c(c1)N
CC#N
c1ccc(cc1)N=Nc2c(cc3cc(c(c(c3c2O)N)N=Nc4ccc(cc4)N(=O)=O)S(=O)(=O)O)S(=O)(=O)O
CC(C)(C)CC(C)(C)c1ccc(cc1)OCCOCC[N+](C)(C)Cc2ccccc2
CCCCCCCCCCCCCCCCCC[N+](C)(C)Cc1ccccc1
CC[n+]1c2cc(ccc2c3ccc(cc3c1c4ccccc4)N)N
C(O)P(CO)(CO)CO
CCCCC(CC)COS(=O)(=O)O
c1ccc(cc1)N(N=O)O
Cc1cc2cc3cc(c(cc3nc2cc1N)N)C
c1cc(c(cc1N)N)O
c1ccc2c(c1)N(c3cc(ccc3S2)C(F)(F)F)CCCN4CCN(CC4)CCO
c1cc2c(c(c1)OCC(COc3cccc4c3c(=O)cc(o4)C(=O)O)O)c(=O)cc(o2)C(=O)O
c1ccc2c(c1)c(c3c(n2)CCCC3)N
c1ccc(cc1)N=Nc2c3ccc(cc3ccc2O)S(=O)(=O)O
c1ccc(cc1)N=Nc2c(ccc3c2c(cc(c3)S(=O)(=O)O)S(=O)(=O)O)O
c1ccc(cc1)N=Nc2c(cc3cc(c(c(c3c2O)N)N=Nc4ccc(cc4)c5ccc(cc5)N=Nc6ccc(cc6N)N)S(=O)(=O)O)S(=O)(=O)O
CN(C)CCN(Cc1ccccc1)c2ccccc2
CC1CCC(C(C1)O)C(C)C
CCN(CC)c1ccc(cc1)C(=C2C=CC(=[N+](CC)CC)C=C2)c3ccc(cc3)N(CC)CC
c1cc(ccc1c2ccc(cc2)N=Nc3c(cc4cc(cc(c4c3O)N)S(=O)(=O)O)S(=O)(=O)O)N=Nc5c(cc6ccc(cc6c5O)N)S(=O)(=O)O
c1cc(ccc1c2ccc(cc2)N=Nc3c(cc4ccc(cc4c3O)N)S(=O)(=O)O)N=Nc5ccc(c(c5)C(=O)O)O
CN(C)c1ccc(cc1)C(=N)c2ccc(cc2)N(C)C
c1cc(ccc1c2ccc(cc2)N=Nc3c(ccc4c3c(cc(c4)S(=O)(=O)O)O)N)N=Nc5c(ccc6c5c(cc(c6)S(=O)(=O)O)O)N
COc1cc(ccc1N=Nc2ccc3c(cc(c(c3c2O)N)S(=O)(=O)O)S(=O)(=O)O)c4ccc(c(c4)OC)N=Nc5ccc6c(cc(c(c6c5O)N)S(=O)(=O)O)S(=O)(=O)O
c1ccc(cc1)C(=O)Nc2ccc3c(c2)cc(c(c3O)N=Nc4ccc(cc4)N=Nc5ccc(cc5)S(=O)(=O)O)S(=O)(=O)O
c1ccc2c(c1)c(ccc2S(=O)(=O)O)N=Nc3c(ccc4c3c(cc(c4)S(=O)(=O)O)S(=O)(=O)O)O
COC(=O)C(c1ccccc1)C2CCCCN2
CN(C)c1ccc(cc1)C(=C2C=CC(=[N+](C)C)C=C2)c3c4ccc(cc4cc(c3O)S(=O)(=O)O)S(=O)(=O)O
Cc1cc(ccc1N=Nc2ccc3c(cc(c(c3c2O)N)S(=O)(=O)O)S(=O)(=O)O)c4ccc(c(c4)C)N=Nc5ccc6c(cc(c(c6c5O)N)S(=O)(=O)O)S(=O)(=O)O
CC(CCc1ccccc1)NCC(c2ccc(c(c2)C(=O)N)O)O
c1ccc(cc1)N=Nc2c(cc3cc(cc(c3c2O)N)S(=O)(=O)O)S(=O)(=O)O
Cc1c(=O)c2cccc(c2oc1c3ccccc3)C(=O)OCCN4CCCCC4
Cc1ccc(c(c1)C)N=Nc2c3ccc(cc3cc(c2O)S(=O)(=O)O)S(=O)(=O)O
C1N2CN3CN1C[N+](C2)(C3)CC=CCl
CC(CCCN(CCCl)CCCl)Nc1c2ccc(cc2nc3c1cc(cc3)OC)Cl
c1cc(ccc1c2ccc(cc2)N=Nc3c(cc4cc(c(c(c4c3O)N)N=Nc5ccc(cc5)N(=O)=O)S(=O)(=O)O)S(=O)(=O)O)N=Nc6ccc(cc6)O
Cc1cc2c(cc1N)[n+](c3cc(c(cc3n2)C)N)c4ccccc4
CN(C)CCCCl
c1cc(ccc1C(=C2C=CC(=N)C=C2)c3ccc(cc3)N)N
c1ccc2c(c1)c(cc(c2N)N=Nc3ccc(cc3)c4ccc(cc4)N=Nc5cc(c6ccccc6c5N)S(=O)(=O)O)S(=O)(=O)O
CC(CN1c2ccccc2Sc3c1cccc3)N(C)C
Cc1c(c2c(c(c1O)C)CCC(O2)(C)CCCC(C)CCCC(C)CCCC(C)C)C
C[N+](C)(C)CC(=O)O
CON
CN(C)c1ccc2c(c1)[s+]c3cc(ccc3n2)N(C)C
CC(COc1ccccc1)N(CCCl)Cc2ccccc2
Cc1cc(ccc1N)C(=C2C=CC(=N)C=C2)c3ccc(cc3)N
c1ccc2c(c1)ccc(c2N=Nc3ccc(cc3)S(=O)(=O)O)O
CN(C)c1ccc2cc3ccc(cc3nc2c1)N(C)C
Cc1c(sc[n+]1Cc2cnc(nc2N)C)CCO
CCN(CC)CCCC(C)Nc1c2ccc(cc2nc3c1cc(cc3)OC)Cl
c1ccnc(c1)CCl
c1cc(cnc1)CCl
Cc1cc(ccc1N=Nc2c(cc3cc(cc(c3c2O)N)S(=O)(=O)O)S(=O)(=O)O)c4ccc(c(c4)C)N=Nc5c(cc6cc(cc(c6c5O)N)S(=O)(=O)O)S(=O)(=O)O
CCN(CC)c1ccc2c(c1)[o+]c3cc(ccc3c2c4ccccc4C(=O)O)N(CC)CC
C[n+]1c2cc(ccc2cc3c1cc(cc3)N)N
Cc1cc2c(cc1N)[s+]c3cc(ccc3n2)N(C)C
c1(=O)[nH]c(=O)[nH]c(=O)[nH]1
c1cc2cccn(=O)c2c(c1)O
C(C(C(=O)O)N)OC(=O)C=[N+]=N
C1(C(C2(C(=C(C1(C2(Cl)Cl)Cl)Cl)Cl)Cl)C(=O)O)C(=O)O
c1ccc2c(c1)cn[nH]c2=O
c1c(sc(n1)N)N(=O)=O
c1ccc(cc1)CNc2c3c([nH]cn3)ncn2
CC(C)CCCC(C)C1CCC2C1(CCC3C2CC4C5(C3(CCC(C5)O)C)O4)C
CC=C1CC(C(C(=O)OCC2=CCN3C2C(CC3)OC1=O)(C)O)C
CCCCN(C(=NN(=O)=O)N)N=O
c12c([nH]nn1)nc([nH]c2=O)N
CCCCCCCCCCCCCCCC(=O)OCC(C1C(C(=O)C(=O)O1)O)O
CCCCCC(CC)OC(=O)c1cccc(c1)C(=O)OC(CC)CCCCC
CC1C=CC=CC=CC=CC=CC=CC=CC(CC2C(C(CC(O2)(CC(CC(C(CCC(CC(CC(=O)OC(C(C1O)C)C)O)O)O)O)O)O)O)C(=O)O)OC3C(C(C(C(O3)C)O)N)O
c1ccc2c(c1)c(=O)[nH]nc2O
c1cc(ccc1CC(C(=O)O)N)N(CCCl)CCCl
c1ccc2c(c1)[nH]c(=S)s2
C(C(C(CO)O)O)O
CC1(C2CC1C3(C(C2)O3)C)C
COc1ccc2c(c1)sc(n2)N
CC(=O)C1C(=O)C2C3c4c[nH]c5c4c(ccc5)CC3C(N2C1=O)(C)C
CN(C(=O)NC(C=O)C(C(C(CO)O)O)O)N=O
CC1=CC2C(CC1OC(=O)CC(C)C)(C3(C(C(C(C34CO4)O2)O)OC(=O)C)C)OC(=O)C
CCCCCCC(C1C(C2=C(CC(CC3=C1C(=O)OC3=O)C(C4CC=CC(=O)O4)O)C(=O)OC2=O)O)O
CC1=CC2C(CC1)(C3(C(C(C(C34CO4)O2)O)OC(=O)C)C)COC(=O)C
CC1=CC2C(C(C1=O)O)(C3(C(C(C(C34CO4)O2)O)OC(=O)C)C)CO
CC1=CC2C(C(C1=O)O)(C3(C(C(C(C34CO4)O2)O)O)C)CO
c1(n[nH]c(=S)s1)N
COc1ccc2c(c1)[nH]c3c2CCN4C3CC5C(C4)CC(C(C5C(=O)OC)OC)OC(=O)C=Cc6cc(c(c(c6)OC)OC)OC
C(C1C(C2(C(=C(C1(C2(Cl)Cl)Cl)Cl)Cl)Cl)CCl)Cl
c1ccc(cc1)C2=NC=C3NN=CN3c4c2cc(cc4)Cl
C=CC1CC2CC1C=C2
Cc1cn(c(=O)[nH]c1=O)C2CC(C(O2)CO)N=N#N
C1C2C=CC1C3C2C4(C(=C(C3(C4(Cl)Cl)Cl)Cl)Cl)Cl
CC1C(=O)OC2CCN3C2C(=CC3)COC(=O)C(C1(C)O)(C)O
c1nc(nc(=O)n1C2C(C(C(O2)CO)O)O)N
c1cc(c(cc1C=CC(=O)OC2CC(CC(C2O)O)(C(=O)O)O)O)O
c1ccc2c(c1)ccc3c2cc4cccc(c4c3)Br
Cc1ccc(c(c1)C)N=CN=CN(C)c2ccc(cc2C)C
CC1OCC2C(O1)C(C(C(O2)OC3c4cc5c(cc4C(C6C3COC6=O)c7cc(c(c(c7)OC)O)OC)OCO5)O)O
CC1C(C2(C3C4C1(C5C=C(C(=O)C5(C(C6(C4O6)CO)O)O)C)OC(O3)(O2)c7ccccc7)C(=C)C)OC(=O)C=CC=Cc8ccccc8
c1cc2c(cc1N(=O)=O)c(n[nH]c2=O)O
C(C1C(C(C(O1)n2c3c(c(=O)[nH]c(n3)N)[nH]c2=O)O)O)O
CC12CCC(C(C1CCC3C24CCC(C(C3)C4)(CO)O)(C)CO)O
CN=C(N)NN(=O)=O
CCN(C(=NN(=O)=O)N)N=O
CC(=O)C1(CCC2C1(CCC3C2C=C(C4=CC(=O)C5CC5C34C)Cl)C)OC(=O)C
CN(C)N=Nc1c([nH]cn1)C(=O)N
Cc1c(c(c(c2c1OC(CC2)(C)CCCC(C)CCCC(C)CCCC(C)C)C)OC(=O)CCC(=O)O)C
CC1(C2CCC(O1)(CC2)C)C
CC12CCCC(C1CCC34C2CCC(C3)(C(=C)C4)O)(C)C(=O)O
CNC1CCc2cc(c(c(c2-c3c1cc(=O)c(cc3)OC)OC)OC)OC
CN1CCc2cc(c3cc2C1Cc4ccc(c(c4)Oc5ccc(cc5)CC6c7c(cc8c(c7O3)OCO8)CCN6C)OC)OC
C(C(C(C(C(CBr)O)O)O)O)Br
CC1=C(C(=O)C2=C(C1=O)N3CC4C(C3(C2COC(=O)N)OC)N4)N
CC12CC(C3C(C1CCC2(C(=O)CO)O)CCC4=CC(=O)C=CC34C)O
CC12CCC3c4ccc(cc4CCC3C1CC(C2O)O)O
CC12CCC3c4ccc(cc4CCC3C1CCC2O)O
COc1ccc2c(c1)[nH]c3c2CCN4C3CC5C(C4)CC(C(C5C(=O)OC)OC)OC(=O)c6cc(c(c(c6)OC)OC)OC
Cc1ccc(c2c1oc-3c(c(=O)c(c(c3n2)C(=O)NC4C(OC(=O)C(N(C(=O)CN(C(=O)C5CCCN5C(=O)C(NC4=O)C(C)C)C)C)C(C)C)C)N)C)C(=O)NC6C(OC(=O)C(N(C(=O)CN(C(=O)C7CCCN7C(=O)C(NC6=O)C(C)C)C)C)C(C)C)C
Cc1cn(c(=O)[nH]c1=O)C2CC(C(O2)CO)O
c1c(c(=O)[nH]c(=O)[nH]1)F
CC(=O)OC1(CCC2C1(CCC3C2CCC4=CC(=O)CCC34)C)C#C
CC1CCC2(C(C3C(O2)CC4C3(CCC5C4CC=C6C5(CCC(C6)O)C)C)C)OC1
CC1=CC2C(C(C1=O)O)(C3(CC(C(C34CO4)O2)O)C)CO
c1cc(c(c2c1C3c4cc(c(cc4CC3(CO2)O)O)O)O)O
COc1cc(cc(c1OC)OC)C2c3cc4c(cc3C(C5C2C(=O)OC5)O)OCO4
CN1CCc2cc(cc3c2C1Cc4ccc(cc4)Oc5cc(ccc5OC)CC6c7c(cc(c(c7O3)OC)OC)CCN6C)OC
CC1C(OC=C2C1=C(C(=O)C(C2=O)C(=O)O)C)C
CC1C(C(C(C(O1)OCC2C(C(C(C(O2)Oc3cc(c4c(c3)OC(CC4=O)c5ccc(c(c5)O)OC)O)O)O)O)O)O)O
c1cc2c(c(c1)N)c(n[nH]c2=O)O
CC12CCC3C(C1CCC2=O)CC=C4C3(CCC(C4)O)C
CN1CCCC1c2cccnc2
c1c(c(=O)[nH]c(=O)n1C2CC(C(O2)CO)O)I
CC1C2CC2(CC1=O)C(C)C
CC(Cc1ccc(c(c1)O)O)(C(=O)O)N
Cc1cc(=O)[nH]c(=S)[nH]1
CC12CCC3c4ccc(cc4CCC3C1CCC2(C#C)O)O
CC(=O)C1CCC2C1(CCC3C2CCC4=CC(=O)CCC34C)C
c1[nH]c(=S)c2c(n1)n(cn2)C3C(C(C(O3)CO)O)O
c1nc(c2c(n1)n(cn2)C3C(C(C(O3)CO)O)O)N
C1C2C(C(S1)CCCCC(=O)O)NC(=O)N2
c1c2c(cc(c1Cl)S(=O)(=O)N)S(=O)(=O)NC=N2
c1ccc2c(c1)[nH]c(=S)[nH]2
c1c(c(=O)[nH]c(=O)n1C2CC(C(O2)CO)O)Br
c1cc(ccc1C(=O)NC(CCC(=O)O)C(=O)O)NCc2cnc3c(n2)c(=O)[nH]c(n3)N
c1cc(c(cc1CC(C(=O)O)N)O)O
c1ccc(cc1)C(=NO)N
CC(=O)NC(CS)C(=O)O
Cc1cc(ccc1c2ccc(cc2)O)N
c1cc2c(cc1N(=O)=O)sc(n2)N
Cc1c[nH]c(=S)[nH]c1=O
CC=CC(=O)OC1CC2C3(C1(C4(CC(=O)C(=CC4O2)C)C)C)CO3
CC(C)CCCC(C)C1CCC2C1(CCCC2=CC=C3CC(CCC3=C)O)C
c1ccc(cc1)CC(C(=O)O)N
CC12CCC3C(C1CCC2(C#C)O)CCC4=CC(=O)CCC34
CC12CCC3C(C1CCC2(C#C)O)CCC4=C3CCC(=O)C4
c1c(c(=O)[nH]c(=O)n1C2CC(C(O2)CO)O)C(F)(F)F
CN(C(=NN(=O)=O)N)N=O
c1[nH]c-2ncnc2c(n1=O)N
Cc1c(cc2cc3c(c(c2c1O)O)C(=O)C(C(C3)C(C(=O)C(C(C)O)O)OC)OC4CC(C(C(O4)C)O)OC5CC(C(C(O5)C)O)OC6CC(C(C(O6)C)OC(=O)C)(C)O)OC7CC(C(C(O7)C)OC(=O)C)OC8CC(C(C(O8)C)OC)O
CC1CC2C(CCC3(C2CCC3(C(=O)C)OC(=O)C)C)C4(C1=CC(=O)CC4)C
c1nc(c2c(n1)n(cn2)C3C(CC(O3)CO)O)N
CC12C(C=CC3(C1C(C45C3CCC(C4)(C(=C)C5)O)C(=O)O)OC2=O)O
C1C=CC2C1C3CC2C=C3
CC1=CCC2CC1C2(C)C
CC1CCC2C(C3C(N2C1)CC4C3(CCC5C4CC=C6C5(CCC(C6)O)C)C)C
CC(CCC(=O)O)C1CCC2C1(C(CC3C2C(CC4C3(CCC(C4)O)C)O)O)C
C1C(C2C(O1)C(CO2)ON(=O)=O)ON(=O)=O
CC1=CCCC(=C)C2CC(C2CC1)(C)C
Cc1c(=O)[nH]c(=O)[nH]n1
c1cn(c(=O)[nH]c1=O)C2CC(C(O2)CO)O
c1nc(c2c(n1)n(cn2)C3CC(C(O3)CO)O)N
c1csc(n1)N
c1cc(ccc1CBr)N(=O)=O
CCCC(=O)OCC
C=CC#N
CC(=O)c1ccncc1
CCOc1ccc2c(c1)c(c3ccc(cc3n2)N)N
c1cc(nc(c1)Cl)Cl
CCOP(=O)(OCC)Oc1ccc(cc1)N(=O)=O
CN1Cc2c(cccc2N)C(C1)c3ccccc3
CC(c1ccccc1)(c2ccccn2)OCCN(C)C
CC(CO)O
CC(C)CO
CC1CCC(=O)C1=O
Cc1cc(=O)oc2c1ccc(c2)O
CCN(CC)c1ccccc1
C(C(CBr)Br)Cl
CCCCOC(=O)C(=C)C
C[n+]1cccc(c1)OC(=O)N(C)C
CC[n+]1c2ccccc2nc3c1cccc3
C(CCl)Cl
CCC(CO)NCCNC(CC)CO
CC1=C2C(C(C=C2C(=O)C(C13CC3)(C)O)(C)C)O
CC1=C2C(C(C=C2C(=O)C(C13CC3)(C)O)(C)CO)O
CC12CCC(CC1O2)C=C
c1ccc2c(c1)ccc(c2N)O
CN1CCC(C1)CN2c3ccccc3Sc4c2cccc4
CCCCCC(=O)OC1(CCC2C1(CCC3C2CCC4=CC(=O)CCC34)C)C(=O)C
c1ccc2c(c1)C(=O)NS2(=O)=O
CCCN(C(=NN=O)N)N(=O)=O
CCCCCN(C(=NN(=O)=O)N)N=O
CN(C)CCC(c1ccccc1)c2ccccn2
c1cc(cc2c1cc(c(c2)S(=O)(=O)O)O)S(=O)(=O)O
CC(C)(C1Cc2cc3ccc(=O)oc3cc2O1)O
c1ccc(cc1)N
CCC1(CC2CC(c3c(c4ccccc4[nH]3)CCN(C2)C1)(c5cc6c(cc5OC)N(C7C68CCN9C8C(C=CC9)(C(C7(C(=O)OC)O)OC(=O)C)CC)C)C(=O)OC)O
Cn1c2ccccc2sc1=NN
CC12C(=O)N3C4C(c5cc(c(c(c5N4C)OC)OC)Cl)(C(C3(C(=O)N1C)SS2)O)O
c1cc(c(c(c1CNNC(=O)C(CO)N)O)O)O
CCCCCCCCCCCCOS(=O)(=O)O
c1ccc(c(c1)CC(=O)O)Nc2c(cccc2Cl)Cl
c1ccc(cc1)C2C(N2)c3ccccc3
c1ccc(c(c1)c2c3cc(c(c(c3oc-4c(c(=O)c(cc24)Br)Br)Br)O)Br)C(=O)O
c1nc2c(nc(=O)[nH]c2n1C3C(C(C(O3)CO)O)O)N
CC(C)CC(=O)OCC1=COC(C2C1CC(C23CO3)OC(=O)C)OC(=O)CC(C)C
COc1cc(cc(c1OC)OC)CC2c3cc(c(cc3CCN2)O)O
c1cc(ccc1N=Nc2c([nH]n(c2=O)c3ccc(cc3)S(=O)(=O)O)C(=O)O)S(=O)(=O)O
CSCCC(C(=O)NC(CC(=O)O)C(=O)NC(Cc1ccccc1)C(=O)N)NC(=O)C(Cc2c[nH]c3c2cccc3)NC(=O)OCc4ccccc4
Cn1c(cnc1c2nnc(s2)N)N(=O)=O
c1ccc2c(c1)cc3cccc-4c3c2-c5c4cccc5
CC1(c2cccc(c2C(=O)C3C1C(C4C(C(=O)C(C(=O)C4(C3=O)O)C(=O)N)N(C)C)O)O)O
CCC1(CC2CC(c3c(c4ccccc4[nH]3)CCN(C2)C1)(c5cc6c(cc5OC)N(C7C68CCN9C8C(C=CC9)(C(C7(C(=O)OC)O)OC(=O)C)CC)C=O)C(=O)OC)O
CC1C(C(CC(O1)OC2CC(Cc3c2c(c4c(c3O)C(=O)c5cccc(c5C4=O)OC)O)(C(=O)C)O)N)O
c1cc(ccc1c2nc-3c([nH]cnc3n2)N)N(=O)=O
CCNc1nc([nH]c(=O)n1)NC(C)C
CC(=O)C1(Cc2c(c(c3c(c2O)C(=O)c4cccc(c4C3=O)OC)O)C(C1)O)O
Cc1cc(c2c(c1O)C(=O)C34CC5C(C6C3C(C(CC67C(C5=O)C(=O)c8c(cc(c(c8C7=O)O)C)O)C(=O)C4C2=O)O)O)O
C1N(CN(CN1Cl)Cl)O
COc1ccc(c2c1oc3c(c2=O)c(cc4c3C5C=COC5O4)OC)O
C[N+]1(CCOCC1)C
Cc1cc2c(c(c1)O)C(=O)C3C(=O)C4C(C5C3(C2=O)C6C(C5C47C(C6=O)C(=O)c8c(cc(cc8O)C)C7=O)O)O
c1cc(c(cc1N(=O)=O)N(=O)=O)SCC(C(=O)O)N
c1cc(ccc1COC(Cn2ccnc2)c3ccc(cc3Cl)Cl)Cl
Cc1ccc(cc1)C=C
c1ccc2c(c1)nnn2O
C1C(=O)COP(=O)(O1)N(CCCl)CCCl
CN1CCN(CC1)C2=Nc3ccccc3Oc4c2cc(cc4)Cl
CN1CCN=C(c2c1ccc(c2)Cl)c3ccccc3
CC(CCC(=O)O)C1CCC2C1(C(=O)CC3C2CCC4C3(CCC(=O)C4)C)C
COc1cc(cc(c1O)OC)C2c3cc4c(cc3C(C5C2C(=O)OC5)OC6C(C(C7C(O6)COC(O7)c8cccs8)O)O)OCO4
C[n+]1c2ccccc2nc3c1cccc3
CS(=O)(=O)OCC(C(COS(=O)(=O)C)O)O
CC(C)(C(=N)N)N=NC(C)(C)C(=N)N
CN(=O)(CCCl)CCCl
C1=CC2C(=CN=NC2=NN)C=C1
c1ccc(cc1)CSCC(C(=O)O)N
CCNC(=O)CCC(C(=O)O)N
CCC1CN2CCc3cc(c(cc3C2CC1CC4c5cc(c(cc5CCN4)OC)OC)OC)OC
c1cc(c(cc1N)C(F)(F)F)Cl
CC1=C2C(C(=O)C3(C(CC4C(C3C(C(C2(C)C)(CC1OC(=O)C(C(c5ccccc5)NC(=O)c6ccccc6)O)O)OC(=O)c7ccccc7)(CO4)OC(=O)C)O)C)OC(=O)C
c1cc(sc1NC(=O)NCCCl)N(=O)=O
CCN(CC)CCCN(c1ccccc1)C2Cc3ccccc3C2
c1cn(c(=O)[nH]c1=O)C2C(C(C(O2)COP(=O)(O)O)O)O
c1nc(c2c(n1)n(cn2)C3C(C(C(O3)CO)O)O)NO
c1ccc2c(c1)c(c[nH]2)CCN
CCCC(=O)Nc1ccc(c(c1)C(=O)C)OCC(CNC(C)C)O
c1cc(ccc1CCl)F
CC(C)CCCC(C)C1CCC2C1(CCC3C2CC=C4C3(CCC(C4)OC(=O)Cc5ccc(cc5)N(CCCl)CCCl)C)C
Cc1cc(c(n1c2ccccc2)C)C=Cc3ccc4cc(ccc4[n+]3C)N(C)C
CCCC(=O)Nc1c2c(ncn1)n(cn2)C3C(C4C(O3)COP(=O)(O4)O)OC(=O)CCC
c1cc(cnc1)F
CCOC(=O)NNc1c2ccccc2cnn1
CC1(C(=O)N2C(C(=O)N3CCCC3C2(O1)O)Cc4ccccc4)NC(=O)C5CN(C6Cc7c[nH]c8c7c(ccc8)C6=C5)C
CCCCCCC(=O)OC1(CCC2C1(CCC3C2CCC4=CC(=O)CCC34)C)C#C
CCN(CCCNc1c2ccc(cc2nc3c1nc(cc3)OC)Cl)CCCl
CCN(CCCNc1c2ccccc2nc3c1ccc4c3nccc4)CCCl
c1cc(ccc1CNc2c3c(ncn2)n(cn3)C4C(C(C(O4)CO)O)O)N(=O)=O
CC12CCC(CC1CCC3C2CCC4(C3CCC(=O)N4)C)OC(=O)Cc5ccc(cc5)N(CCCl)CCCl
c1c(c(=O)[nH]c(=O)n1C2CC(C(O2)CO)O)C=O
c1[nH]c(=O)c2c(n1)n(cn2)C3C(C(C(O3)COP(=O)(O)O)O)O
CC=C1CC(=C)C(C(=O)OCC2=CCN3C2C(CC3)OC1=O)(C)O
c1ccc(cc1)NC(=O)CN
c1ccc2c(c1)c(=O)[nH]cn2
CCC1=C(CC2c3cc(c(cc3CCN2C1)OC)OC)CC4c5cc(c(cc5CCN4)OC)OC
CC(C)C1=CC2=CCC3C(C2CC1)(CCCC3(C)C(=O)O)C
c1ccc2c(c1)C(=O)OC23c4ccc(cc4Oc5c3ccc(c5)O)O
c1c(cc(c(c1O)O)O)c2c(cc3c(cc(cc3[o+]2)O)O)O
CCCCCCC(CC=CCCCCCCCC(=O)O)O
C[n+]1cccc(c1)C(=O)O
CC1(C2CCC3(C(C2(CCC1OC4C(C(C(C(O4)C(=O)O)O)O)OC5C(C(C(C(O5)C(=O)O)O)O)O)C)C(=O)C=C6C3(CCC7(C6CC(CC7)(C)C(=O)O)C)C)C)C
c1ccc(c(c1)C(=O)O)O
c1cc2c(cc1Cl)nc([nH]2)N
CCCOC(c1ccccc1)(c2ccccc2)C(=O)OC3CCN(CC3)C
CC(C)CN(C(=NN(=O)=O)N)N=O
CC1=CC2c3cccc4c3c(c[nH]4)CC2N(C1)C
CNc1ccc(cc1)O
c1nc2c(=O)[nH]c(nc2n1C3C(C(C(O3)COP(=O)(O)O)O)O)N
CC1CC2c3cccc4c3c(c[nH]4)CC2N(C1)C
CC(C)CCCC(C)C1CCC2C1(CCC3C2CC=C4C3(CCCC4)C)C
CC1CC2(C(CCC3C2CCC4(C3CCC4O)C)CC1=O)C
Cc1c(c(c(cn1)CO)CO)O
c1cc2c(cc1N)[s+]c3cc(ccc3n2)N
Cc1ccc(c(c1)S(=O)(=O)O)N=Nc2c3ccccc3cc(c2O)C(=O)O
CN
Cc1cccc(c1C)OCC(CNC(C)(C)C)O
CNN(=O)=O
C1C2C3C(C1C4C2O4)C5(C(=C(C3(C5(Cl)Cl)Cl)Cl)Cl)Cl
CC(C)CC(C(=O)O)NC(=O)C(Cc1ccccc1)NC(=O)CNC(=O)CN
CC1=NCCc2c1[nH]c3c2ccc(c3)O
CC(C)CCCC(C)C1CCC2C1(CCC3C2CC=C4C3(CCC(C4)OC(=O)C)C)C
CNCC(c1cccc(c1)O)O
c1[nH][nH]c(=N)n1
CCn1c2ccccc2c3c1ccc(c3)N
c1c(c(=N)[nH]c(=O)n1C2CC(C(O2)CO)O)I
c1cc(c(cc1CC(C(=O)O)N)N(=O)=O)O
Cc1ccc2c(c1)nc([nH]2)N
CN(C)CCN(Cc1ccc(cc1)OC)c2ncccn2
CC1COC2(CC1OC(=O)C=Cc3ccccc3)C4(CO4)C5CCC(CC5O2)C(=O)OC6C(C(C(C(O6)C)O)OC(=O)C)OC7C(C(C(C(O7)C)O)OC(=O)C)O
CCN(CC)c1ccc(cc1)C(=C2C=CC(=[N+](CC)CC)C=C2)c3ccccc3
CC1(c2cccc(c2C(=O)C3C1CC4C(C(=O)C(C(=O)C4(C3=O)O)C(=O)N)N(C)C)O)O
CC(=O)NC1CCc2cc(c(c(c2-c3c1cc(=O)c(cc3)OC)OC)OC)OC
c1cc(ccc1N=Nc2ccc(cc2N)N)N=Nc3c(cc4cc(c(c(c4c3N)O)N=Nc5ccc(cc5)N=Nc6ccc(cc6N)N)S(=O)(=O)O)S(=O)(=O)O
CN1C2CC(CC1C3C2O3)OC(=O)C(CO)c4ccccc4
CNC(=CN(=O)=O)NCCSCc1ccc(o1)CN(C)C
Cc1cc(ccc1N=Nc2ccc(c(c2)C(=O)O)O)c3ccc(c(c3)C)N=Nc4c(c(cc(c4N)S(=O)(=O)O)C)N
CCC1(CC(c2c(cc3c(c2O)C(=O)c4c(ccc(c4C3=O)O)O)C1C(=O)OC)OC5CC(C(C(O5)C)O)N(C)C)O
c1ccc2c(c1)c(=O)n3c(n2)-c4ccc(cc4C3)N
c1ccc2c(c1)cccc2CC3CO3
c1cn(c(=O)nc1N)C2C(C(C(O2)CO)O)O
CCC1(CC(c2c(cc3c(c2O)C(=O)c4c(ccc(c4C3=O)O)O)C1C(=O)OC)OC5CC(C(C(O5)C)OC6CC(C(C(O6)C)OC7C(=CC(=O)C(O7)C)N)O)N(C)C)O
C(CC(=O)NC(CS)C(=O)NCC(=O)O)C(C(=O)O)N
c1[nH]c(=O)[nH]c(=O)n1
c1ccc(cc1)C2C(O2)C(=O)c3ccccc3
CC1(C2CCC(C2)C1=C)C
COc1ccc2c(c1OC)nc3c(c2OC)CCO3
C1C(O1)CC(=O)N
CCCCCCCCCCCCOCCOCCOCCOCCOCCOCCOCCO
c1cn(c(=O)nc1N)C2C=C(C(C2O)O)CO
CCC(C)ON=O
c1ccc(cc1)NC(=O)C2C(=O)NC(=S)NC2=O
