# Supplementary material for: Bioalerts: a python library for the derivation of structural alerts from bioactivity and toxicity data sets
Source: J Cheminform. 2016 Mar 4;8:13. doi: 10.1186/s13321-016-0125-7 (PMC4779235; doi:10.1186/s13321-016-0125-7)
Supplement: Supplementary file 2 — 10.1186/s13321-016-0125-7 Bioalerts Tutorial (tutorial.zip). The tutorial is provided in three file formats: (i) file bioalerts_tutorial.html, which can be browsed in any HTML browser, (ii) file bioalerts_tutorial, and (iii) file bioalerts_tutorial.ipynb, which can be opened with ipython notebook. This tutorial illustrates the functionalities of bioalerts on three real world data sets available at http://github.com/isidroc/bioalerts. [file 13321_2016_125_MOESM2_ESM.zip › tutorial/datasets/training_Ahlberg_activities.txt]

POS
POS
NEG
NEG
NEG
POS
POS
NEG
POS
POS
NEG
POS
POS
POS
NEG
POS
POS
POS
POS
POS
NEG
NEG
NEG
POS
POS
NEG
NEG
POS
NEG
NEG
NEG
NEG
NEG
NEG
POS
NEG
NEG
POS
POS
NEG
NEG
POS
POS
POS
NEG
NEG
POS
NEG
NEG
NEG
POS
NEG
NEG
NEG
NEG
NEG
NEG
NEG
NEG
NEG
POS
NEG
POS
POS
POS
NEG
NEG
NEG
NEG
POS
NEG
POS
POS
POS
POS
POS
POS
NEG
POS
POS
NEG
POS
NEG
POS
POS
NEG
POS
POS
POS
NEG
NEG
POS
NEG
POS
POS
POS
NEG
POS
POS
POS
POS
POS
NEG
NEG
NEG
POS
POS
POS
POS
NEG
POS
NEG
NEG
POS
NEG
NEG
NEG
POS
NEG
POS
NEG
POS
NEG
POS
POS
NEG
NEG
NEG
POS
NEG
POS
NEG
NEG
NEG
POS
NEG
POS
POS
POS
POS
NEG
POS
POS
POS
POS
NEG
NEG
POS
NEG
POS
POS
POS
NEG
NEG
NEG
POS
POS
POS
POS
NEG
NEG
POS
POS
NEG
POS
POS
NEG
POS
POS
POS
NEG
NEG
POS
NEG
POS
POS
NEG
POS
NEG
NEG
NEG
NEG
POS
POS
POS
NEG
POS
NEG
POS
NEG
POS
POS
POS
POS
POS
NEG
POS
POS
NEG
POS
NEG
NEG
NEG
POS
NEG
NEG
NEG
NEG
POS
NEG
NEG
NEG
POS
NEG
POS
NEG
NEG
NEG
POS
NEG
NEG
NEG
POS
NEG
NEG
NEG
POS
NEG
POS
POS
NEG
POS
NEG
POS
NEG
NEG
NEG
POS
POS
POS
NEG
POS
NEG
NEG
POS
POS
POS
POS
POS
POS
POS
POS
POS
NEG
NEG
POS
POS
NEG
NEG
POS
POS
POS
NEG
NEG
POS
NEG
NEG
POS
POS
NEG
NEG
POS
NEG
NEG
POS
POS
POS
POS
NEG
POS
NEG
POS
NEG
POS
POS
NEG
POS
NEG
NEG
POS
NEG
NEG
POS
NEG
POS
NEG
POS
NEG
NEG
NEG
NEG
POS
POS
NEG
POS
POS
NEG
POS
NEG
POS
POS
NEG
POS
POS
POS
NEG
POS
NEG
POS
POS
POS
POS
POS
POS
POS
POS
POS
NEG
POS
NEG
POS
POS
POS
NEG
NEG
NEG
POS
NEG
NEG
POS
POS
POS
NEG
POS
POS
POS
POS
POS
NEG
POS
POS
POS
NEG
NEG
POS
POS
NEG
NEG
NEG
POS
NEG
POS
POS
NEG
NEG
POS
NEG
NEG
NEG
POS
NEG
POS
POS
POS
POS
NEG
POS
POS
NEG
NEG
NEG
POS
NEG
NEG
POS
POS
POS
POS
POS
POS
NEG
POS
POS
POS
POS
NEG
NEG
NEG
NEG
POS
POS
POS
POS
NEG
POS
POS
POS
POS
NEG
POS
NEG
POS
POS
NEG
POS
POS
POS
NEG
NEG
NEG
NEG
POS
POS
POS
POS
POS
NEG
POS
POS
POS
NEG
POS
POS
POS
NEG
POS
POS
NEG
NEG
POS
POS
POS
POS
POS
POS
POS
NEG
POS
NEG
POS
POS
NEG
POS
POS
NEG
NEG
NEG
POS
NEG
NEG
POS
NEG
POS
POS
POS
POS
NEG
POS
POS
POS
NEG
POS
NEG
POS
POS
POS
NEG
POS
NEG
NEG
NEG
NEG
POS
POS
NEG
POS
NEG
POS
NEG
NEG
NEG
POS
NEG
POS
NEG
NEG
POS
POS
POS
POS
NEG
NEG
POS
POS
NEG
POS
NEG
NEG
POS
POS
POS
POS
POS
NEG
POS
NEG
POS
POS
POS
NEG
POS
NEG
POS
POS
POS
NEG
NEG
POS
POS
POS
NEG
NEG
NEG
POS
NEG
NEG
POS
NEG
NEG
POS
POS
POS
POS
NEG
POS
NEG
POS
NEG
POS
POS
NEG
NEG
POS
POS
POS
POS
POS
POS
NEG
NEG
NEG
POS
NEG
POS
NEG
NEG
POS
POS
POS
NEG
NEG
POS
NEG
POS
NEG
NEG
POS
POS
POS
NEG
NEG
POS
NEG
POS
POS
POS
NEG
POS
POS
NEG
NEG
POS
POS
POS
NEG
POS
POS
POS
POS
POS
NEG
POS
NEG
POS
POS
POS
NEG
POS
NEG
POS
NEG
NEG
POS
POS
NEG
POS
POS
POS
POS
NEG
POS
POS
NEG
POS
NEG
POS
NEG
NEG
NEG
POS
POS
POS
NEG
POS
POS
NEG
NEG
POS
POS
NEG
POS
NEG
POS
POS
POS
NEG
POS
NEG
POS
NEG
NEG
POS
NEG
POS
POS
NEG
NEG
POS
POS
POS
POS
POS
POS
POS
NEG
POS
POS
NEG
NEG
NEG
NEG
NEG
NEG
POS
POS
POS
NEG
POS
POS
POS
POS
POS
NEG
POS
NEG
POS
NEG
NEG
POS
POS
POS
NEG
POS
POS
POS
POS
NEG
POS
POS
POS
POS
POS
POS
POS
NEG
POS
NEG
NEG
POS
NEG
POS
NEG
NEG
NEG
POS
POS
POS
POS
POS
POS
POS
POS
POS
POS
NEG
POS
POS
POS
POS
NEG
NEG
NEG
POS
POS
POS
NEG
NEG
NEG
POS
POS
POS
POS
POS
POS
NEG
NEG
NEG
NEG
NEG
NEG
POS
POS
POS
NEG
POS
NEG
POS
POS
POS
NEG
POS
POS
POS
NEG
NEG
POS
POS
POS
NEG
POS
POS
POS
NEG
POS
NEG
NEG
POS
NEG
NEG
POS
POS
NEG
POS
NEG
NEG
POS
POS
POS
NEG
POS
POS
POS
NEG
NEG
POS
POS
NEG
NEG
POS
POS
NEG
POS
POS
POS
NEG
NEG
POS
POS
NEG
POS
NEG
NEG
POS
NEG
NEG
NEG
POS
POS
NEG
NEG
NEG
POS
NEG
NEG
POS
NEG
POS
POS
NEG
POS
NEG
POS
POS
POS
POS
NEG
NEG
NEG
NEG
POS
POS
NEG
NEG
POS
POS
POS
NEG
NEG
NEG
NEG
POS
NEG
POS
NEG
NEG
NEG
POS
POS
POS
POS
POS
NEG
NEG
NEG
NEG
POS
NEG
NEG
NEG
POS
NEG
NEG
NEG
POS
POS
POS
POS
NEG
NEG
POS
NEG
POS
NEG
POS
POS
NEG
POS
POS
POS
NEG
POS
POS
NEG
POS
POS
NEG
NEG
POS
POS
POS
POS
POS
NEG
POS
POS
POS
NEG
NEG
POS
POS
POS
NEG
NEG
POS
POS
POS
NEG
POS
POS
NEG
POS
NEG
POS
NEG
POS
POS
POS
NEG
POS
NEG
POS
NEG
NEG
POS
NEG
NEG
POS
NEG
POS
NEG
POS
POS
NEG
NEG
POS
POS
POS
NEG
POS
POS
POS
POS
POS
POS
POS
POS
POS
NEG
POS
POS
POS
NEG
POS
POS
POS
POS
POS
NEG
POS
NEG
NEG
POS
NEG
POS
NEG
POS
NEG
POS
POS
POS
POS
NEG
POS
NEG
NEG
NEG
POS
POS
NEG
POS
POS
POS
POS
POS
NEG
NEG
NEG
POS
NEG
NEG
NEG
NEG
POS
POS
POS
POS
POS
POS
POS
POS
POS
POS
POS
POS
POS
POS
POS
POS
POS
NEG
NEG
POS
NEG
POS
NEG
POS
POS
NEG
NEG
NEG
POS
POS
POS
POS
POS
NEG
NEG
POS
POS
POS
POS
POS
NEG
POS
NEG
NEG
NEG
POS
POS
NEG
POS
NEG
NEG
POS
NEG
POS
NEG
NEG
POS
NEG
POS
POS
POS
POS
NEG
POS
POS
POS
NEG
NEG
NEG
NEG
NEG
NEG
NEG
NEG
POS
POS
POS
NEG
NEG
NEG
POS
POS
POS
NEG
NEG
NEG
POS
POS
NEG
NEG
POS
POS
NEG
POS
NEG
POS
NEG
POS
POS
NEG
POS
NEG
NEG
NEG
NEG
POS
POS
POS
NEG
POS
POS
NEG
NEG
NEG
NEG
NEG
NEG
POS
NEG
POS
POS
NEG
POS
NEG
NEG
NEG
NEG
POS
NEG
POS
NEG
NEG
POS
NEG
POS
NEG
NEG
NEG
POS
NEG
POS
POS
POS
POS
POS
NEG
POS
NEG
NEG
POS
NEG
NEG
POS
NEG
POS
POS
POS
NEG
POS
NEG
POS
NEG
POS
POS
NEG
NEG
NEG
POS
NEG
NEG
POS
POS
POS
NEG
POS
POS
NEG
POS
NEG
POS
NEG
NEG
POS
NEG
POS
NEG
POS
POS
POS
POS
POS
POS
NEG
POS
POS
POS
POS
NEG
NEG
POS
POS
POS
NEG
POS
NEG
NEG
POS
POS
NEG
POS
NEG
NEG
NEG
NEG
NEG
NEG
POS
NEG
POS
POS
NEG
NEG
POS
NEG
NEG
NEG
POS
NEG
NEG
NEG
NEG
NEG
NEG
POS
NEG
POS
POS
NEG
POS
POS
POS
POS
NEG
POS
POS
NEG
NEG
POS
POS
POS
POS
NEG
NEG
NEG
POS
NEG
POS
POS
POS
NEG
POS
POS
NEG
NEG
POS
NEG
POS
NEG
POS
NEG
POS
POS
POS
POS
POS
POS
NEG
POS
NEG
NEG
POS
POS
NEG
POS
NEG
NEG
POS
POS
POS
NEG
NEG
NEG
POS
POS
POS
POS
POS
NEG
POS
POS
NEG
POS
POS
NEG
POS
NEG
POS
POS
POS
POS
POS
POS
NEG
POS
POS
NEG
NEG
NEG
NEG
NEG
NEG
NEG
NEG
POS
NEG
POS
NEG
NEG
POS
POS
POS
POS
POS
NEG
POS
POS
POS
POS
POS
POS
POS
NEG
POS
POS
POS
POS
POS
NEG
POS
POS
POS
NEG
POS
POS
POS
POS
NEG
POS
POS
NEG
POS
NEG
POS
NEG
NEG
POS
NEG
NEG
NEG
POS
NEG
NEG
NEG
POS
POS
NEG
NEG
NEG
NEG
POS
NEG
POS
POS
POS
NEG
POS
POS
NEG
POS
POS
POS
POS
POS
NEG
NEG
NEG
NEG
POS
POS
NEG
NEG
NEG
POS
POS
POS
POS
NEG
NEG
POS
POS
POS
POS
POS
POS
POS
POS
POS
POS
NEG
POS
NEG
POS
POS
POS
NEG
POS
POS
NEG
POS
POS
NEG
NEG
NEG
NEG
POS
POS
POS
POS
POS
POS
POS
NEG
NEG
NEG
NEG
NEG
POS
POS
NEG
NEG
NEG
POS
POS
NEG
POS
POS
NEG
POS
NEG
POS
POS
POS
NEG
POS
POS
POS
POS
NEG
POS
POS
POS
NEG
NEG
POS
POS
POS
POS
NEG
POS
NEG
POS
POS
NEG
POS
NEG
POS
POS
NEG
POS
NEG
POS
NEG
POS
NEG
NEG
NEG
NEG
POS
POS
NEG
NEG
POS
NEG
NEG
POS
NEG
POS
POS
NEG
POS
POS
POS
NEG
POS
POS
NEG
NEG
POS
NEG
NEG
NEG
POS
POS
POS
POS
POS
NEG
POS
POS
NEG
POS
POS
NEG
POS
NEG
NEG
NEG
NEG
POS
NEG
POS
POS
POS
NEG
POS
NEG
NEG
NEG
POS
POS
POS
POS
NEG
POS
NEG
POS
NEG
POS
NEG
POS
POS
NEG
NEG
POS
POS
POS
POS
POS
NEG
POS
NEG
POS
NEG
NEG
POS
POS
NEG
NEG
POS
POS
POS
POS
POS
NEG
NEG
POS
NEG
POS
NEG
POS
POS
POS
POS
POS
POS
NEG
NEG
NEG
NEG
NEG
POS
NEG
POS
NEG
NEG
NEG
POS
POS
NEG
NEG
POS
NEG
NEG
NEG
NEG
POS
POS
POS
NEG
NEG
POS
NEG
POS
NEG
POS
NEG
POS
POS
NEG
NEG
POS
POS
NEG
NEG
POS
POS
NEG
POS
POS
POS
POS
NEG
NEG
NEG
NEG
NEG
POS
NEG
POS
NEG
POS
POS
NEG
NEG
POS
POS
NEG
POS
POS
NEG
POS
NEG
NEG
POS
POS
POS
NEG
POS
POS
POS
NEG
POS
NEG
POS
POS
POS
POS
NEG
POS
NEG
NEG
NEG
NEG
NEG
NEG
NEG
NEG
POS
NEG
POS
POS
NEG
POS
POS
POS
POS
NEG
POS
POS
POS
NEG
NEG
NEG
NEG
NEG
POS
POS
POS
NEG
NEG
POS
POS
POS
POS
POS
POS
POS
POS
NEG
POS
NEG
NEG
NEG
POS
POS
NEG
NEG
NEG
NEG
NEG
NEG
NEG
POS
NEG
POS
POS
POS
POS
POS
POS
POS
POS
NEG
NEG
POS
NEG
POS
POS
NEG
POS
NEG
POS
POS
POS
POS
NEG
NEG
POS
POS
POS
NEG
POS
POS
NEG
NEG
NEG
NEG
NEG
NEG
POS
POS
NEG
POS
POS
POS
NEG
NEG
POS
POS
POS
NEG
NEG
NEG
NEG
POS
NEG
POS
POS
POS
NEG
POS
NEG
POS
NEG
POS
POS
POS
NEG
NEG
NEG
NEG
POS
NEG
NEG
NEG
POS
NEG
POS
NEG
POS
POS
POS
NEG
POS
POS
POS
NEG
NEG
POS
POS
POS
POS
NEG
POS
POS
NEG
POS
POS
POS
NEG
NEG
POS
POS
NEG
POS
NEG
NEG
NEG
NEG
NEG
POS
POS
NEG
NEG
NEG
POS
NEG
NEG
POS
POS
POS
POS
NEG
NEG
NEG
NEG
NEG
POS
NEG
POS
POS
NEG
NEG
POS
NEG
NEG
POS
NEG
POS
POS
NEG
NEG
POS
POS
NEG
NEG
POS
POS
POS
NEG
POS
POS
POS
POS
POS
NEG
NEG
POS
NEG
NEG
POS
POS
POS
NEG
POS
POS
POS
NEG
NEG
POS
NEG
POS
POS
NEG
POS
POS
POS
NEG
POS
POS
POS
POS
POS
POS
POS
POS
POS
POS
POS
NEG
POS
POS
POS
POS
NEG
POS
POS
NEG
NEG
NEG
POS
POS
POS
POS
NEG
POS
NEG
NEG
POS
POS
NEG
NEG
POS
NEG
POS
NEG
POS
NEG
POS
NEG
POS
NEG
POS
NEG
NEG
POS
POS
NEG
NEG
POS
NEG
POS
POS
POS
POS
NEG
POS
POS
NEG
NEG
POS
POS
NEG
POS
POS
NEG
POS
NEG
POS
NEG
POS
NEG
NEG
NEG
NEG
NEG
POS
POS
NEG
POS
NEG
POS
NEG
POS
NEG
NEG
NEG
POS
POS
NEG
POS
NEG
POS
POS
POS
NEG
NEG
POS
NEG
NEG
NEG
NEG
POS
POS
POS
POS
NEG
POS
POS
NEG
POS
NEG
NEG
POS
POS
POS
POS
NEG
POS
POS
NEG
NEG
POS
POS
NEG
NEG
NEG
POS
NEG
POS
POS
POS
POS
NEG
NEG
POS
NEG
NEG
NEG
POS
NEG
POS
POS
NEG
POS
NEG
NEG
POS
NEG
POS
POS
POS
POS
POS
NEG
NEG
POS
NEG
POS
POS
POS
POS
POS
NEG
NEG
NEG
POS
POS
NEG
NEG
POS
NEG
POS
POS
NEG
POS
NEG
POS
POS
POS
POS
NEG
POS
NEG
NEG
POS
POS
POS
NEG
NEG
NEG
NEG
NEG
NEG
NEG
POS
POS
NEG
NEG
POS
NEG
POS
POS
NEG
POS
NEG
POS
NEG
POS
POS
POS
NEG
POS
POS
POS
NEG
NEG
POS
POS
NEG
POS
NEG
POS
NEG
NEG
POS
NEG
POS
NEG
NEG
POS
NEG
POS
NEG
NEG
POS
POS
NEG
NEG
POS
NEG
NEG
NEG
POS
NEG
POS
NEG
POS
POS
POS
POS
POS
NEG
POS
POS
POS
POS
NEG
POS
NEG
NEG
POS
NEG
NEG
NEG
NEG
POS
NEG
POS
NEG
NEG
NEG
POS
POS
NEG
NEG
NEG
NEG
POS
POS
POS
NEG
NEG
NEG
NEG
POS
POS
NEG
POS
NEG
POS
POS
NEG
POS
POS
NEG
POS
POS
POS
NEG
POS
POS
POS
NEG
NEG
NEG
NEG
POS
POS
POS
POS
POS
NEG
POS
NEG
NEG
POS
POS
POS
POS
NEG
POS
POS
NEG
NEG
POS
POS
POS
POS
NEG
POS
NEG
POS
POS
POS
POS
NEG
POS
POS
POS
POS
POS
NEG
POS
POS
POS
POS
POS
POS
NEG
POS
POS
NEG
POS
POS
POS
POS
NEG
NEG
NEG
POS
POS
NEG
POS
POS
NEG
POS
POS
POS
NEG
POS
POS
NEG
POS
NEG
POS
POS
NEG
NEG
NEG
POS
POS
NEG
NEG
POS
POS
POS
NEG
NEG
POS
POS
NEG
POS
NEG
POS
NEG
NEG
NEG
POS
POS
POS
POS
POS
POS
POS
POS
POS
NEG
POS
POS
NEG
NEG
POS
POS
POS
POS
POS
POS
POS
NEG
POS
NEG
POS
NEG
POS
NEG
NEG
POS
POS
POS
POS
POS
POS
POS
POS
NEG
POS
NEG
NEG
POS
POS
POS
POS
NEG
POS
NEG
NEG
POS
NEG
NEG
NEG
POS
NEG
NEG
POS
POS
NEG
POS
POS
NEG
POS
POS
POS
NEG
POS
POS
POS
POS
NEG
POS
POS
NEG
POS
POS
POS
NEG
POS
POS
NEG
NEG
NEG
NEG
POS
POS
NEG
NEG
POS
POS
POS
NEG
NEG
NEG
POS
POS
NEG
POS
NEG
NEG
POS
POS
POS
NEG
NEG
NEG
NEG
NEG
POS
POS
NEG
NEG
NEG
POS
POS
POS
POS
POS
POS
POS
POS
NEG
POS
POS
POS
NEG
POS
NEG
NEG
POS
POS
POS
POS
POS
NEG
POS
NEG
POS
POS
NEG
NEG
POS
NEG
NEG
POS
POS
POS
NEG
NEG
POS
POS
POS
NEG
POS
POS
POS
NEG
NEG
POS
POS
POS
POS
POS
POS
POS
POS
POS
NEG
POS
POS
POS
NEG
POS
NEG
NEG
NEG
NEG
NEG
NEG
NEG
POS
NEG
NEG
POS
POS
POS
NEG
POS
POS
NEG
NEG
POS
POS
POS
NEG
NEG
POS
POS
POS
POS
POS
NEG
POS
POS
POS
POS
POS
NEG
NEG
POS
POS
POS
POS
POS
POS
POS
POS
POS
POS
NEG
POS
NEG
POS
NEG
NEG
NEG
POS
NEG
POS
NEG
POS
NEG
NEG
POS
POS
POS
POS
POS
NEG
POS
POS
POS
POS
NEG
POS
NEG
NEG
POS
POS
POS
NEG
NEG
NEG
NEG
POS
NEG
POS
POS
NEG
NEG
NEG
POS
NEG
POS
POS
POS
POS
NEG
POS
NEG
POS
POS
POS
POS
POS
NEG
POS
POS
POS
POS
NEG
NEG
NEG
NEG
POS
POS
NEG
NEG
NEG
POS
POS
NEG
POS
POS
POS
POS
NEG
NEG
NEG
POS
POS
NEG
POS
POS
POS
NEG
POS
POS
POS
NEG
POS
POS
NEG
POS
POS
POS
NEG
NEG
NEG
POS
NEG
NEG
NEG
POS
POS
POS
POS
NEG
POS
POS
POS
POS
POS
POS
NEG
POS
POS
NEG
NEG
NEG
NEG
POS
NEG
NEG
NEG
NEG
POS
POS
NEG
POS
POS
POS
NEG
POS
POS
NEG
NEG
POS
NEG
POS
NEG
POS
POS
NEG
NEG
POS
POS
POS
POS
POS
NEG
POS
POS
NEG
POS
POS
POS
POS
POS
POS
POS
POS
POS
POS
NEG
NEG
POS
NEG
POS
NEG
POS
NEG
NEG
POS
POS
POS
NEG
POS
NEG
POS
NEG
NEG
POS
NEG
POS
POS
POS
NEG
POS
POS
NEG
POS
NEG
POS
NEG
POS
NEG
POS
POS
POS
POS
POS
NEG
NEG
NEG
POS
POS
NEG
POS
NEG
NEG
POS
NEG
POS
NEG
NEG
NEG
NEG
NEG
POS
POS
POS
NEG
POS
POS
POS
NEG
POS
POS
POS
POS
NEG
POS
POS
NEG
POS
POS
POS
POS
POS
POS
POS
NEG
NEG
NEG
POS
POS
NEG
NEG
POS
POS
NEG
NEG
NEG
POS
POS
POS
POS
POS
POS
POS
POS
POS
NEG
POS
POS
POS
NEG
NEG
POS
POS
NEG
POS
POS
POS
POS
NEG
NEG
POS
POS
NEG
POS
POS
POS
POS
NEG
POS
NEG
NEG
POS
POS
NEG
NEG
NEG
POS
POS
POS
POS
POS
POS
POS
POS
NEG
NEG
POS
POS
NEG
NEG
NEG
POS
POS
NEG
POS
POS
NEG
POS
NEG
POS
NEG
POS
POS
POS
NEG
POS
POS
POS
POS
NEG
NEG
NEG
NEG
POS
NEG
NEG
NEG
POS
POS
NEG
NEG
POS
POS
POS
POS
NEG
POS
NEG
NEG
NEG
NEG
POS
POS
NEG
NEG
NEG
POS
POS
POS
POS
POS
POS
POS
NEG
POS
POS
POS
POS
POS
POS
POS
POS
POS
NEG
NEG
NEG
POS
NEG
NEG
POS
POS
POS
POS
POS
NEG
POS
POS
NEG
POS
POS
NEG
NEG
POS
POS
POS
NEG
POS
POS
NEG
POS
NEG
NEG
POS
NEG
NEG
NEG
POS
NEG
NEG
NEG
POS
POS
NEG
POS
POS
POS
POS
POS
POS
NEG
POS
NEG
POS
POS
NEG
NEG
NEG
NEG
NEG
NEG
NEG
NEG
POS
POS
POS
NEG
NEG
NEG
POS
POS
NEG
NEG
POS
POS
POS
POS
POS
POS
POS
NEG
POS
POS
POS
POS
NEG
NEG
POS
POS
NEG
POS
NEG
NEG
NEG
POS
POS
POS
POS
POS
POS
NEG
POS
POS
NEG
NEG
POS
POS
POS
NEG
NEG
NEG
POS
POS
POS
POS
NEG
NEG
POS
NEG
NEG
NEG
NEG
POS
NEG
POS
NEG
NEG
POS
POS
POS
NEG
POS
POS
NEG
POS
POS
POS
NEG
NEG
POS
NEG
POS
POS
NEG
NEG
NEG
POS
POS
NEG
POS
NEG
POS
POS
POS
POS
NEG
POS
NEG
NEG
NEG
POS
POS
NEG
POS
NEG
POS
POS
POS
POS
POS
NEG
POS
POS
POS
NEG
POS
POS
NEG
NEG
POS
POS
NEG
POS
NEG
POS
POS
POS
POS
POS
NEG
NEG
POS
POS
POS
POS
POS
POS
POS
POS
POS
NEG
NEG
POS
POS
POS
POS
POS
POS
POS
NEG
POS
NEG
POS
POS
NEG
POS
NEG
POS
NEG
POS
POS
NEG
NEG
POS
NEG
NEG
POS
POS
NEG
POS
POS
NEG
POS
POS
POS
NEG
NEG
POS
POS
POS
POS
POS
POS
NEG
POS
POS
NEG
NEG
POS
POS
POS
POS
POS
NEG
POS
POS
NEG
NEG
POS
NEG
NEG
POS
POS
POS
POS
POS
POS
POS
NEG
POS
POS
POS
POS
NEG
NEG
POS
POS
POS
NEG
POS
NEG
POS
POS
NEG
NEG
NEG
NEG
POS
POS
NEG
NEG
NEG
POS
NEG
POS
NEG
POS
NEG
POS
POS
POS
POS
POS
POS
NEG
POS
POS
NEG
POS
POS
POS
POS
POS
POS
NEG
POS
NEG
NEG
NEG
NEG
POS
POS
NEG
POS
NEG
POS
POS
NEG
POS
NEG
NEG
POS
POS
POS
NEG
POS
POS
POS
NEG
NEG
NEG
NEG
NEG
NEG
POS
POS
POS
POS
POS
POS
NEG
NEG
POS
POS
NEG
POS
NEG
NEG
NEG
POS
NEG
NEG
POS
POS
POS
NEG
NEG
POS
NEG
POS
NEG
NEG
POS
POS
POS
POS
POS
POS
NEG
NEG
POS
POS
POS
POS
NEG
NEG
POS
POS
POS
POS
POS
NEG
POS
POS
NEG
POS
NEG
NEG
NEG
POS
POS
NEG
POS
POS
POS
POS
NEG
NEG
NEG
POS
POS
NEG
POS
POS
POS
NEG
NEG
NEG
POS
POS
NEG
POS
POS
NEG
POS
NEG
POS
NEG
NEG
POS
NEG
POS
POS
NEG
POS
POS
POS
POS
POS
POS
POS
NEG
NEG
NEG
POS
POS
POS
POS
POS
POS
POS
POS
NEG
POS
POS
NEG
POS
POS
POS
POS
NEG
POS
NEG
POS
NEG
NEG
POS
POS
POS
POS
NEG
POS
NEG
NEG
NEG
POS
POS
NEG
NEG
NEG
POS
POS
NEG
NEG
POS
NEG
NEG
NEG
NEG
POS
POS
NEG
POS
NEG
NEG
NEG
NEG
NEG
NEG
POS
POS
POS
POS
POS
NEG
POS
POS
NEG
POS
POS
NEG
NEG
POS
POS
POS
NEG
NEG
POS
NEG
POS
NEG
POS
POS
POS
NEG
POS
POS
POS
NEG
POS
POS
POS
POS
NEG
NEG
NEG
POS
POS
POS
NEG
NEG
POS
POS
POS
NEG
POS
NEG
NEG
POS
POS
POS
NEG
POS
NEG
NEG
POS
POS
NEG
NEG
NEG
NEG
POS
POS
NEG
POS
NEG
NEG
POS
POS
POS
NEG
POS
POS
POS
POS
NEG
POS
NEG
POS
NEG
POS
POS
POS
POS
POS
NEG
POS
POS
NEG
NEG
POS
POS
NEG
POS
NEG
NEG
POS
NEG
NEG
NEG
POS
NEG
POS
POS
POS
NEG
POS
NEG
POS
POS
NEG
NEG
NEG
POS
POS
NEG
POS
NEG
POS
NEG
NEG
POS
NEG
POS
NEG
NEG
POS
POS
POS
POS
POS
POS
POS
NEG
NEG
NEG
NEG
NEG
POS
POS
NEG
POS
NEG
NEG
NEG
NEG
POS
POS
POS
POS
NEG
NEG
POS
NEG
NEG
NEG
NEG
NEG
NEG
NEG
POS
NEG
NEG
NEG
NEG
POS
NEG
NEG
NEG
NEG
NEG
NEG
POS
POS
NEG
POS
NEG
POS
POS
NEG
POS
POS
POS
POS
NEG
NEG
NEG
POS
NEG
POS
POS
POS
NEG
POS
POS
NEG
POS
POS
NEG
POS
NEG
NEG
POS
POS
NEG
POS
NEG
NEG
POS
POS
NEG
POS
POS
NEG
NEG
NEG
POS
POS
POS
NEG
NEG
POS
POS
NEG
NEG
POS
POS
POS
POS
NEG
NEG
NEG
POS
POS
POS
NEG
NEG
NEG
POS
POS
NEG
POS
POS
POS
NEG
NEG
NEG
POS
NEG
POS
POS
POS
NEG
POS
POS
NEG
POS
NEG
POS
POS
NEG
POS
NEG
POS
POS
POS
NEG
POS
POS
POS
POS
POS
POS
POS
POS
POS
POS
NEG
POS
POS
NEG
NEG
NEG
NEG
POS
POS
NEG
POS
NEG
NEG
POS
POS
POS
NEG
NEG
POS
NEG
POS
POS
POS
NEG
POS
POS
NEG
POS
POS
NEG
POS
NEG
POS
POS
NEG
NEG
POS
POS
POS
POS
POS
POS
NEG
NEG
POS
NEG
NEG
NEG
POS
NEG
POS
NEG
POS
POS
POS
POS
NEG
POS
NEG
NEG
POS
POS
POS
POS
NEG
NEG
POS
POS
POS
NEG
POS
POS
POS
POS
NEG
POS
POS
POS
POS
POS
NEG
NEG
NEG
NEG
POS
NEG
NEG
POS
NEG
POS
POS
NEG
POS
NEG
NEG
POS
POS
NEG
POS
NEG
NEG
NEG
POS
POS
NEG
POS
NEG
POS
NEG
POS
NEG
NEG
NEG
POS
NEG
POS
POS
NEG
POS
NEG
POS
POS
NEG
NEG
NEG
POS
NEG
NEG
POS
NEG
POS
POS
POS
POS
POS
POS
POS
NEG
POS
POS
POS
NEG
NEG
POS
POS
POS
POS
POS
POS
NEG
POS
POS
POS
POS
POS
NEG
NEG
POS
POS
POS
NEG
POS
POS
NEG
NEG
NEG
POS
NEG
POS
POS
POS
POS
NEG
POS
POS
POS
NEG
POS
POS
NEG
NEG
POS
NEG
NEG
POS
NEG
POS
POS
NEG
POS
NEG
NEG
NEG
NEG
NEG
POS
POS
POS
POS
NEG
NEG
NEG
NEG
NEG
POS
POS
POS
POS
NEG
NEG
NEG
NEG
NEG
NEG
NEG
POS
POS
POS
NEG
NEG
POS
NEG
POS
POS
NEG
NEG
POS
POS
POS
NEG
NEG
POS
NEG
NEG
POS
POS
NEG
NEG
POS
NEG
NEG
NEG
POS
POS
NEG
POS
POS
POS
POS
POS
POS
NEG
POS
NEG
NEG
POS
NEG
NEG
POS
POS
POS
NEG
NEG
POS
NEG
NEG
POS
NEG
NEG
POS
POS
POS
POS
POS
POS
NEG
NEG
NEG
NEG
POS
NEG
NEG
NEG
POS
POS
POS
POS
POS
POS
POS
POS
NEG
NEG
NEG
NEG
POS
POS
POS
NEG
POS
NEG
POS
POS
POS
POS
POS
POS
POS
NEG
NEG
POS
NEG
NEG
POS
NEG
POS
NEG
POS
NEG
NEG
NEG
NEG
NEG
POS
NEG
NEG
NEG
POS
NEG
POS
NEG
NEG
NEG
NEG
NEG
NEG
NEG
NEG
NEG
NEG
POS
NEG
NEG
POS
NEG
POS
NEG
NEG
NEG
POS
NEG
NEG
NEG
POS
NEG
POS
NEG
NEG
NEG
NEG
POS
POS
POS
NEG
NEG
NEG
NEG
NEG
NEG
NEG
NEG
NEG
NEG
NEG
NEG
POS
NEG
NEG
NEG
NEG
NEG
NEG
NEG
NEG
NEG
NEG
NEG
POS
NEG
NEG
NEG
NEG
NEG
NEG
POS
POS
POS
POS
POS
NEG
NEG
NEG
NEG
NEG
NEG
POS
POS
POS
NEG
NEG
POS
NEG
NEG
NEG
NEG
NEG
NEG
NEG
NEG
NEG
NEG
POS
POS
NEG
POS
NEG
POS
NEG
POS
NEG
NEG
NEG
NEG
NEG
NEG
NEG
POS
NEG
NEG
POS
POS
NEG
POS
POS
NEG
NEG
NEG
NEG
NEG
POS
POS
NEG
NEG
POS
NEG
NEG
POS
NEG
POS
NEG
NEG
POS
POS
NEG
POS
NEG
NEG
NEG
POS
POS
NEG
NEG
POS
POS
NEG
POS
NEG
NEG
POS
NEG
NEG
POS
NEG
NEG
NEG
POS
NEG
NEG
NEG
POS
POS
POS
POS
POS
POS
NEG
NEG
NEG
NEG
NEG
POS
NEG
NEG
POS
NEG
NEG
NEG
NEG
POS
NEG
NEG
POS
NEG
NEG
POS
POS
NEG
POS
NEG
NEG
POS
POS
NEG
NEG
NEG
NEG
NEG
NEG
NEG
NEG
NEG
NEG
NEG
POS
POS
POS
NEG
POS
NEG
NEG
NEG
POS
NEG
NEG
NEG
NEG
NEG
NEG
NEG
NEG
NEG
NEG
POS
NEG
NEG
POS
NEG
NEG
POS
NEG
NEG
POS
NEG
NEG
POS
POS
POS
POS
NEG
POS
POS
NEG
POS
NEG
POS
POS
NEG
NEG
POS
NEG
