# Supplementary material for: Bioalerts: a python library for the derivation of structural alerts from bioactivity and toxicity data sets
Source: J Cheminform. 2016 Mar 4;8:13. doi: 10.1186/s13321-016-0125-7 (PMC4779235; doi:10.1186/s13321-016-0125-7)
Supplement: Supplementary file 2 — 10.1186/s13321-016-0125-7 Bioalerts Tutorial (tutorial.zip). The tutorial is provided in three file formats: (i) file bioalerts_tutorial.html, which can be browsed in any HTML browser, (ii) file bioalerts_tutorial, and (iii) file bioalerts_tutorial.ipynb, which can be opened with ipython notebook. This tutorial illustrates the functionalities of bioalerts on three real world data sets available at http://github.com/isidroc/bioalerts. [file 13321_2016_125_MOESM2_ESM.zip › tutorial/datasets/Young_2002.sdf]

100-00-5


 10 10  0  0  0  0
  3.462300  0.803000  0.000000 N   0  0  0  0  0  0
  4.332100  0.302600  0.000000 O   0  0  0  0  0  0
  3.461800  1.797800  0.000000 O   0  0  0  0  0  0
  2.596800  0.302200  0.000000 C   0  0  0  0  0  0
  1.726800  0.802200  0.000000 C   0  0  0  0  0  0
  0.866800  0.302200  0.000000 C   0  0  0  0  0  0
  0.866800 -0.697800  0.000000 C   0  0  0  0  0  0
  0.000000 -1.196500  0.000000 Cl  0  0  0  0  0  0
  1.726800 -1.197800  0.000000 C   0  0  0  0  0  0
  2.596800 -0.697800  0.000000 C   0  0  0  0  0  0
  1  2  1  0  0  0
  1  3  2  0  0  0
  1  4  1  0  0  0
  4  5  2  0  0  0
  4 10  1  0  0  0
  5  6  1  0  0  0
  6  7  2  0  0  0
  7  8  1  0  0  0
  7  9  1  0  0  0
  9 10  2  0  0  0
M  END
$$$$
100-01-6


 10 10  0  0  0  0
  3.981500  0.803000  0.000000 N   0  0  0  0  0  0
  4.851200  0.302600  0.000000 O   0  0  0  0  0  0
  3.981000  1.797800  0.000000 O   0  0  0  0  0  0
  3.115900  0.302200  0.000000 C   0  0  0  0  0  0
  2.245900  0.802200  0.000000 C   0  0  0  0  0  0
  1.385900  0.302200  0.000000 C   0  0  0  0  0  0
  1.385900 -0.697800  0.000000 C   0  0  0  0  0  0
  0.519200 -1.196500  0.000000 N   0  0  0  0  0  0
  2.245900 -1.197800  0.000000 C   0  0  0  0  0  0
  3.115900 -0.697800  0.000000 C   0  0  0  0  0  0
  1  2  1  0  0  0
  1  3  2  0  0  0
  1  4  1  0  0  0
  4  5  2  0  0  0
  4 10  1  0  0  0
  5  6  1  0  0  0
  6  7  2  0  0  0
  7  8  1  0  0  0
  7  9  1  0  0  0
  9 10  2  0  0  0
M  END
$$$$
100-02-7


 10 10  0  0  0  0
  4.333000  0.302600  0.000000 O   0  0  0  0  0  0
  3.463200  0.803000  0.000000 N   0  0  0  0  0  0
  3.462800  1.797800  0.000000 O   0  0  0  0  0  0
  2.597700  0.302200  0.000000 C   0  0  0  0  0  0
  1.727700  0.802200  0.000000 C   0  0  0  0  0  0
  0.867700  0.302200  0.000000 C   0  0  0  0  0  0
  0.867700 -0.697800  0.000000 C   0  0  0  0  0  0
  0.000900 -1.196500  0.000000 O   0  0  0  0  0  0
  1.727700 -1.197800  0.000000 C   0  0  0  0  0  0
  2.597700 -0.697800  0.000000 C   0  0  0  0  0  0
  1  2  1  0  0  0
  2  3  2  0  0  0
  2  4  1  0  0  0
  4  5  2  0  0  0
  4 10  1  0  0  0
  5  6  1  0  0  0
  6  7  2  0  0  0
  7  8  1  0  0  0
  7  9  1  0  0  0
  9 10  2  0  0  0
M  END
$$$$
100-03-8


 10 10  0  0  0  0
  4.332100  0.152800  0.000000 O   0  0  0  0  0  0
  3.462300  0.653200  0.000000 S   0  0  0  0  0  0
  3.461800  1.647900  0.000000 O   0  0  0  0  0  0
  2.596800  0.152300  0.000000 C   0  0  0  0  0  0
  1.726800  0.652300  0.000000 C   0  0  0  0  0  0
  0.866800  0.152300  0.000000 C   0  0  0  0  0  0
  0.866800 -0.847700  0.000000 C   0  0  0  0  0  0
  1.726800 -1.347700  0.000000 C   0  0  0  0  0  0
  0.000000 -1.346400  0.000000 Cl  0  0  0  0  0  0
  2.596800 -0.847700  0.000000 C   0  0  0  0  0  0
  1  2  2  0  0  0
  2  3  1  0  0  0
  2  4  1  0  0  0
  4  5  2  0  0  0
  4 10  1  0  0  0
  5  6  1  0  0  0
  6  7  2  0  0  0
  7  8  1  0  0  0
  7  9  1  0  0  0
  8 10  2  0  0  0
M  END
$$$$
100-14-1


 11 11  0  0  0  0
  4.327600  0.803000  0.000000 N   0  0  0  0  0  0
  5.197300  0.302600  0.000000 O   0  0  0  0  0  0
  4.327100  1.797800  0.000000 O   0  0  0  0  0  0
  3.462000  0.302200  0.000000 C   0  0  0  0  0  0
  2.592000  0.802200  0.000000 C   0  0  0  0  0  0
  1.732000  0.302200  0.000000 C   0  0  0  0  0  0
  1.732000 -0.697800  0.000000 C   0  0  0  0  0  0
  0.865300 -1.196500  0.000000 C   0  0  0  0  0  0
  0.000000 -0.695200  0.000000 Cl  0  0  0  0  0  0
  2.592000 -1.197800  0.000000 C   0  0  0  0  0  0
  3.462000 -0.697800  0.000000 C   0  0  0  0  0  0
  1  2  1  0  0  0
  1  3  2  0  0  0
  1  4  1  0  0  0
  4  5  2  0  0  0
  4 11  1  0  0  0
  5  6  1  0  0  0
  6  7  2  0  0  0
  7  8  1  0  0  0
  7 10  1  0  0  0
  8  9  1  0  0  0
 10 11  2  0  0  0
M  END
$$$$
100-15-2


 11 11  0  0  0  0
  5.197300  0.698000  0.000000 C   0  0  0  0  0  0
  4.330800  1.197200  0.000000 N   0  0  0  0  0  0
  3.465300  0.696300  0.000000 C   0  0  0  0  0  0
  2.595300  1.196300  0.000000 C   0  0  0  0  0  0
  1.735300  0.696300  0.000000 C   0  0  0  0  0  0
  1.735300 -0.303700  0.000000 C   0  0  0  0  0  0
  2.595300 -0.803700  0.000000 C   0  0  0  0  0  0
  3.465300 -0.303700  0.000000 C   0  0  0  0  0  0
  0.868500 -0.802400  0.000000 N   0  0  0  0  0  0
  0.000000 -0.299800  0.000000 O   0  0  0  0  0  0
  0.866500 -1.797200  0.000000 O   0  0  0  0  0  0
  1  2  1  0  0  0
  2  3  1  0  0  0
  3  4  2  0  0  0
  3  8  1  0  0  0
  4  5  1  0  0  0
  5  6  2  0  0  0
  6  7  1  0  0  0
  6  9  1  0  0  0
  7  8  2  0  0  0
  9 10  1  0  0  0
  9 11  2  0  0  0
M  END
$$$$
100-17-4


 11 11  0  0  0  0
  5.716500  0.302600  0.000000 O   0  0  0  0  0  0
  4.846700  0.803000  0.000000 N   0  0  0  0  0  0
  4.846300  1.797800  0.000000 O   0  0  0  0  0  0
  3.981200  0.302200  0.000000 C   0  0  0  0  0  0
  3.111200  0.802200  0.000000 C   0  0  0  0  0  0
  2.251200  0.302200  0.000000 C   0  0  0  0  0  0
  2.251200 -0.697800  0.000000 C   0  0  0  0  0  0
  1.384400 -1.196500  0.000000 O   0  0  0  0  0  0
  0.519200 -0.695200  0.000000 C   0  0  0  0  0  0
  3.111200 -1.197800  0.000000 C   0  0  0  0  0  0
  3.981200 -0.697800  0.000000 C   0  0  0  0  0  0
  1  2  1  0  0  0
  2  3  2  0  0  0
  2  4  1  0  0  0
  4  5  2  0  0  0
  4 11  1  0  0  0
  5  6  1  0  0  0
  6  7  2  0  0  0
  7  8  1  0  0  0
  7 10  1  0  0  0
  8  9  1  0  0  0
 10 11  2  0  0  0
M  END
$$$$
100-19-6


 12 12  0  0  0  0
  4.330800  0.999800  0.000000 C   0  0  0  0  0  0
  5.200600  0.499400  0.000000 C   0  0  0  0  0  0
  4.330400  1.994600  0.000000 O   0  0  0  0  0  0
  3.465300  0.498900  0.000000 C   0  0  0  0  0  0
  2.595300  0.998900  0.000000 C   0  0  0  0  0  0
  1.735300  0.498900  0.000000 C   0  0  0  0  0  0
  1.735300 -0.501100  0.000000 C   0  0  0  0  0  0
  2.595300 -1.001100  0.000000 C   0  0  0  0  0  0
  3.465300 -0.501100  0.000000 C   0  0  0  0  0  0
  0.868500 -0.999800  0.000000 N   0  0  0  0  0  0
  0.000000 -0.497200  0.000000 O   0  0  0  0  0  0
  0.866500 -1.994600  0.000000 O   0  0  0  0  0  0
  1  2  1  0  0  0
  1  3  2  0  0  0
  1  4  1  0  0  0
  4  5  2  0  0  0
  4  9  1  0  0  0
  5  6  1  0  0  0
  6  7  2  0  0  0
  7  8  1  0  0  0
  7 10  1  0  0  0
  8  9  2  0  0  0
 10 11  1  0  0  0
 10 12  2  0  0  0
M  END
$$$$
100-21-0


 12 12  0  0  0  0
  4.330800  1.000400  0.000000 C   0  0  0  0  0  0
  5.200600  0.500000  0.000000 O   0  0  0  0  0  0
  4.330400  1.995200  0.000000 O   0  0  0  0  0  0
  3.465300  0.499600  0.000000 C   0  0  0  0  0  0
  2.595300  0.999600  0.000000 C   0  0  0  0  0  0
  1.735300  0.499600  0.000000 C   0  0  0  0  0  0
  1.735300 -0.500400  0.000000 C   0  0  0  0  0  0
  2.595300 -1.000400  0.000000 C   0  0  0  0  0  0
  3.465300 -0.500400  0.000000 C   0  0  0  0  0  0
  0.868500 -0.999100  0.000000 C   0  0  0  0  0  0
  0.000000 -0.496500  0.000000 O   0  0  0  0  0  0
  0.866500 -1.993900  0.000000 O   0  0  0  0  0  0
  1  2  2  0  0  0
  1  3  1  0  0  0
  1  4  1  0  0  0
  4  5  2  0  0  0
  4  9  1  0  0  0
  5  6  1  0  0  0
  6  7  2  0  0  0
  7  8  1  0  0  0
  7 10  1  0  0  0
  8  9  2  0  0  0
 10 11  2  0  0  0
 10 12  1  0  0  0
M  END
$$$$
100-22-1


 12 12  0  0  0  0
  4.850100  0.999800  0.000000 N   0  0  0  0  0  0
  3.984600  0.498900  0.000000 C   0  0  0  0  0  0
  3.114600  0.998900  0.000000 C   0  0  0  0  0  0
  2.254600  0.498900  0.000000 C   0  0  0  0  0  0
  2.254600 -0.501100  0.000000 C   0  0  0  0  0  0
  1.387800 -0.999800  0.000000 N   0  0  0  0  0  0
  0.519300 -0.497200  0.000000 C   0  0  0  0  0  0
  1.385800 -1.994600  0.000000 C   0  0  0  0  0  0
  3.114600 -1.001100  0.000000 C   0  0  0  0  0  0
  3.984600 -0.501100  0.000000 C   0  0  0  0  0  0
  5.719900  0.499400  0.000000 C   0  0  0  0  0  0
  4.849700  1.994600  0.000000 C   0  0  0  0  0  0
  1  2  1  0  0  0
  1 11  1  0  0  0
  1 12  1  0  0  0
  2  3  2  0  0  0
  2 10  1  0  0  0
  3  4  1  0  0  0
  4  5  2  0  0  0
  5  6  1  0  0  0
  5  9  1  0  0  0
  6  7  1  0  0  0
  6  8  1  0  0  0
  9 10  2  0  0  0
M  END
$$$$
100-27-6


 12 12  0  0  0  0
  5.197900  1.051300  0.000000 O   0  0  0  0  0  0
  4.328200  1.551700  0.000000 N   0  0  0  0  0  0
  4.327700  2.546500  0.000000 O   0  0  0  0  0  0
  3.462600  1.050800  0.000000 C   0  0  0  0  0  0
  2.592600  1.550800  0.000000 C   0  0  0  0  0  0
  1.732600  1.050800  0.000000 C   0  0  0  0  0  0
  1.732600  0.050800  0.000000 C   0  0  0  0  0  0
  2.592600 -0.449200  0.000000 C   0  0  0  0  0  0
  0.865800 -0.447900  0.000000 C   0  0  0  0  0  0
  0.864300 -1.451300  0.000000 C   0  0  0  0  0  0
  0.001500 -1.946500  0.000000 O   0  0  0  0  0  0
  3.462600  0.050800  0.000000 C   0  0  0  0  0  0
  1  2  1  0  0  0
  2  3  2  0  0  0
  2  4  1  0  0  0
  4  5  2  0  0  0
  4 12  1  0  0  0
  5  6  1  0  0  0
  6  7  2  0  0  0
  7  8  1  0  0  0
  7  9  1  0  0  0
  8 12  2  0  0  0
  9 10  1  0  0  0
 10 11  1  0  0  0
M  END
$$$$
100-32-3


 20 21  0  0  0  0
  9.531900  1.244100  0.000000 O   0  0  0  0  0  0
  8.662100  1.744500  0.000000 N   0  0  0  0  0  0
  8.661700  2.739300  0.000000 O   0  0  0  0  0  0
  7.796600  1.243700  0.000000 C   0  0  0  0  0  0
  6.926600  1.743700  0.000000 C   0  0  0  0  0  0
  6.066600  1.243700  0.000000 C   0  0  0  0  0  0
  6.066600  0.243700  0.000000 C   0  0  0  0  0  0
  5.199800 -0.255000  0.000000 S   0  0  0  0  0  0
  4.334600  0.246300  0.000000 S   0  0  0  0  0  0
  3.467800 -0.252400  0.000000 C   0  0  0  0  0  0
  2.599000  0.249800  0.000000 C   0  0  0  0  0  0
  1.737800 -0.248000  0.000000 C   0  0  0  0  0  0
  1.735300 -1.248000  0.000000 C   0  0  0  0  0  0
  0.867200 -1.744600  0.000000 N   0  0  0  0  0  0
  0.000000 -1.239800  0.000000 O   0  0  0  0  0  0
  0.862700 -2.739300  0.000000 O   0  0  0  0  0  0
  2.594000 -1.750200  0.000000 C   0  0  0  0  0  0
  3.465300 -1.252400  0.000000 C   0  0  0  0  0  0
  6.926600 -0.256300  0.000000 C   0  0  0  0  0  0
  7.796600  0.243700  0.000000 C   0  0  0  0  0  0
  1  2  1  0  0  0
  2  3  2  0  0  0
  2  4  1  0  0  0
  4  5  2  0  0  0
  4 20  1  0  0  0
  5  6  1  0  0  0
  6  7  2  0  0  0
  7  8  1  0  0  0
  7 19  1  0  0  0
  8  9  1  0  0  0
  9 10  1  0  0  0
 10 11  2  0  0  0
 10 18  1  0  0  0
 11 12  1  0  0  0
 12 13  2  0  0  0
 13 14  1  0  0  0
 13 17  1  0  0  0
 14 15  1  0  0  0
 14 16  2  0  0  0
 17 18  2  0  0  0
 19 20  2  0  0  0
M  END
$$$$
100-37-8


  8  7  0  0  0  0
  0.001200 -0.960500  0.000000 O   0  0  0  0  0  0
  0.871200 -0.460500  0.000000 C   0  0  0  0  0  0
  1.731200 -0.960500  0.000000 C   0  0  0  0  0  0
  2.601200 -0.460500  0.000000 N   0  0  0  0  0  0
  3.461200 -0.960500  0.000000 C   0  0  0  0  0  0
  4.331200 -0.460500  0.000000 C   0  0  0  0  0  0
  2.603700  0.539500  0.000000 C   0  0  0  0  0  0
  1.738900  1.041700  0.000000 C   0  0  0  0  0  0
  1  2  1  0  0  0
  2  3  1  0  0  0
  3  4  1  0  0  0
  4  5  1  0  0  0
  4  7  1  0  0  0
  5  6  1  0  0  0
  7  8  1  0  0  0
M  END
$$$$
100-39-0


  8  8  0  0  0  0
  3.982100  0.501700  0.000000 Br  0  0  0  0  0  0
  3.115600  1.000900  0.000000 C   0  0  0  0  0  0
  2.250100  0.500000  0.000000 C   0  0  0  0  0  0
  1.380100  1.000000  0.000000 C   0  0  0  0  0  0
  0.520100  0.500000  0.000000 C   0  0  0  0  0  0
  0.520100 -0.500000  0.000000 C   0  0  0  0  0  0
  1.380100 -1.000000  0.000000 C   0  0  0  0  0  0
  2.250100 -0.500000  0.000000 C   0  0  0  0  0  0
  1  2  1  0  0  0
  2  3  1  0  0  0
  3  4  2  0  0  0
  3  8  1  0  0  0
  4  5  1  0  0  0
  5  6  2  0  0  0
  6  7  1  0  0  0
  7  8  2  0  0  0
M  END
$$$$
100-40-3


  8  8  0  0  0  0
  2.320800  1.248900  0.000000 C   0  0  0  0  0  0
  1.450800  1.748900  0.000000 C   0  0  0  0  0  0
  0.590800  1.248900  0.000000 C   0  0  0  0  0  0
  0.590800  0.248900  0.000000 C   0  0  0  0  0  0
  1.450800 -0.251100  0.000000 C   0  0  0  0  0  0
  1.448300 -1.251100  0.000000 C   0  0  0  0  0  0
  0.581000 -1.748900  0.000000 C   0  0  0  0  0  0
  2.320800  0.248900  0.000000 C   0  0  0  0  0  0
  1  2  2  0  0  0
  1  8  1  0  0  0
  2  3  1  0  0  0
  3  4  1  0  0  0
  4  5  1  0  0  0
  5  6  1  0  0  0
  5  8  1  0  0  0
  6  7  2  0  0  0
M  END
$$$$
100-41-4


  8  8  0  0  0  0
  3.115600  1.000900  0.000000 C   0  0  0  0  0  0
  3.982100  0.501700  0.000000 C   0  0  0  0  0  0
  2.250100  0.500000  0.000000 C   0  0  0  0  0  0
  1.380100  1.000000  0.000000 C   0  0  0  0  0  0
  0.520100  0.500000  0.000000 C   0  0  0  0  0  0
  0.520100 -0.500000  0.000000 C   0  0  0  0  0  0
  1.380100 -1.000000  0.000000 C   0  0  0  0  0  0
  2.250100 -0.500000  0.000000 C   0  0  0  0  0  0
  1  2  1  0  0  0
  1  3  1  0  0  0
  3  4  2  0  0  0
  3  8  1  0  0  0
  4  5  1  0  0  0
  5  6  2  0  0  0
  6  7  1  0  0  0
  7  8  2  0  0  0
M  END
$$$$
100-44-7


  8  8  0  0  0  0
  2.250100  0.500000  0.000000 C   0  0  0  0  0  0
  1.380100  1.000000  0.000000 C   0  0  0  0  0  0
  0.520100  0.500000  0.000000 C   0  0  0  0  0  0
  0.520100 -0.500000  0.000000 C   0  0  0  0  0  0
  1.380100 -1.000000  0.000000 C   0  0  0  0  0  0
  2.250100 -0.500000  0.000000 C   0  0  0  0  0  0
  3.115600  1.000900  0.000000 C   0  0  0  0  0  0
  3.982100  0.501700  0.000000 Cl  0  0  0  0  0  0
  1  2  2  0  0  0
  1  6  1  0  0  0
  1  7  1  0  0  0
  2  3  1  0  0  0
  3  4  2  0  0  0
  4  5  1  0  0  0
  5  6  2  0  0  0
  7  8  1  0  0  0
M  END
$$$$
100-47-0


  8  8  0  0  0  0
  4.598200 -0.001400  0.000000 N   0  0  0  0  0  0
  3.598200 -0.001400  0.000000 C   0  0  0  0  0  0
  2.598200 -0.001400  0.000000 C   0  0  0  0  0  0
  2.095600  0.867100  0.000000 C   0  0  0  0  0  0
  1.100900  0.865100  0.000000 C   0  0  0  0  0  0
  0.600000 -0.000500  0.000000 C   0  0  0  0  0  0
  1.093900 -0.864000  0.000000 C   0  0  0  0  0  0
  2.097400 -0.867000  0.000000 C   0  0  0  0  0  0
  1  2  3  0  0  0
  2  3  1  0  0  0
  3  4  2  0  0  0
  3  8  1  0  0  0
  4  5  1  0  0  0
  5  6  2  0  0  0
  6  7  1  0  0  0
  7  8  2  0  0  0
M  END
$$$$
100-51-6


  8  8  0  0  0  0
  3.982100  0.501700  0.000000 O   0  0  0  0  0  0
  3.115600  1.000900  0.000000 C   0  0  0  0  0  0
  2.250100  0.500000  0.000000 C   0  0  0  0  0  0
  1.380100  1.000000  0.000000 C   0  0  0  0  0  0
  0.520100  0.500000  0.000000 C   0  0  0  0  0  0
  0.520100 -0.500000  0.000000 C   0  0  0  0  0  0
  1.380100 -1.000000  0.000000 C   0  0  0  0  0  0
  2.250100 -0.500000  0.000000 C   0  0  0  0  0  0
  1  2  1  0  0  0
  2  3  1  0  0  0
  3  4  2  0  0  0
  3  8  1  0  0  0
  4  5  1  0  0  0
  5  6  2  0  0  0
  6  7  1  0  0  0
  7  8  2  0  0  0
M  END
$$$$
100-52-7


  8  8  0  0  0  0
  3.982100  0.501300  0.000000 O   0  0  0  0  0  0
  3.115600  1.000400  0.000000 C   0  0  0  0  0  0
  2.250100  0.499600  0.000000 C   0  0  0  0  0  0
  1.380100  0.999600  0.000000 C   0  0  0  0  0  0
  0.520100  0.499600  0.000000 C   0  0  0  0  0  0
  0.520100 -0.500400  0.000000 C   0  0  0  0  0  0
  1.380100 -1.000400  0.000000 C   0  0  0  0  0  0
  2.250100 -0.500400  0.000000 C   0  0  0  0  0  0
  1  2  2  0  0  0
  2  3  1  0  0  0
  3  4  2  0  0  0
  3  8  1  0  0  0
  4  5  1  0  0  0
  5  6  2  0  0  0
  6  7  1  0  0  0
  7  8  2  0  0  0
M  END
$$$$
100-61-8


  8  8  0  0  0  0
  3.115600  1.000400  0.000000 N   0  0  0  0  0  0
  2.250100  0.499600  0.000000 C   0  0  0  0  0  0
  1.380100  0.999600  0.000000 C   0  0  0  0  0  0
  0.520100  0.499600  0.000000 C   0  0  0  0  0  0
  0.520100 -0.500400  0.000000 C   0  0  0  0  0  0
  1.380100 -1.000400  0.000000 C   0  0  0  0  0  0
  2.250100 -0.500400  0.000000 C   0  0  0  0  0  0
  3.982100  0.501300  0.000000 C   0  0  0  0  0  0
  1  2  1  0  0  0
  1  8  1  0  0  0
  2  3  2  0  0  0
  2  7  1  0  0  0
  3  4  1  0  0  0
  4  5  2  0  0  0
  5  6  1  0  0  0
  6  7  2  0  0  0
M  END
$$$$
100-64-1


  8  8  0  0  0  0
  3.186300  1.000900  0.000000 N   0  0  0  0  0  0
  4.052800  0.501700  0.000000 O   0  0  0  0  0  0
  2.320800  0.500000  0.000000 C   0  0  0  0  0  0
  1.450800  1.000000  0.000000 C   0  0  0  0  0  0
  0.590800  0.500000  0.000000 C   0  0  0  0  0  0
  0.590800 -0.500000  0.000000 C   0  0  0  0  0  0
  1.450800 -1.000000  0.000000 C   0  0  0  0  0  0
  2.320800 -0.500000  0.000000 C   0  0  0  0  0  0
  1  2  1  0  0  0
  1  3  2  0  0  0
  3  4  1  0  0  0
  3  8  1  0  0  0
  4  5  1  0  0  0
  5  6  1  0  0  0
  6  7  1  0  0  0
  7  8  1  0  0  0
M  END
$$$$
100-65-2


  8  8  0  0  0  0
  3.115600  1.000400  0.000000 N   0  0  0  0  0  0
  3.982100  0.501300  0.000000 O   0  0  0  0  0  0
  2.250100  0.499600  0.000000 C   0  0  0  0  0  0
  1.380100  0.999600  0.000000 C   0  0  0  0  0  0
  0.520100  0.499600  0.000000 C   0  0  0  0  0  0
  0.520100 -0.500400  0.000000 C   0  0  0  0  0  0
  1.380100 -1.000400  0.000000 C   0  0  0  0  0  0
  2.250100 -0.500400  0.000000 C   0  0  0  0  0  0
  1  2  1  0  0  0
  1  3  1  0  0  0
  3  4  2  0  0  0
  3  8  1  0  0  0
  4  5  1  0  0  0
  5  6  2  0  0  0
  6  7  1  0  0  0
  7  8  2  0  0  0
M  END
$$$$
100-74-3


  8  8  0  0  0  0
  3.981200  0.500000  0.000000 O   0  0  0  0  0  0
  3.111200  1.000000  0.000000 C   0  0  0  0  0  0
  2.251200  0.500000  0.000000 C   0  0  0  0  0  0
  2.251200 -0.500000  0.000000 N   0  0  0  0  0  0
  3.111200 -1.000000  0.000000 C   0  0  0  0  0  0
  1.384400 -0.998700  0.000000 C   0  0  0  0  0  0
  0.519200 -0.497400  0.000000 C   0  0  0  0  0  0
  3.981200 -0.500000  0.000000 C   0  0  0  0  0  0
  1  2  1  0  0  0
  1  8  1  0  0  0
  2  3  1  0  0  0
  3  4  1  0  0  0
  4  5  1  0  0  0
  4  6  1  0  0  0
  5  8  1  0  0  0
  6  7  1  0  0  0
M  END
$$$$
100-75-4


  8  8  0  0  0  0
  3.186300  1.000900  0.000000 N   0  0  0  0  0  0
  4.052800  0.501700  0.000000 O   0  0  0  0  0  0
  2.320800  0.500000  0.000000 N   0  0  0  0  0  0
  1.450800  1.000000  0.000000 C   0  0  0  0  0  0
  0.590800  0.500000  0.000000 C   0  0  0  0  0  0
  0.590800 -0.500000  0.000000 C   0  0  0  0  0  0
  1.450800 -1.000000  0.000000 C   0  0  0  0  0  0
  2.320800 -0.500000  0.000000 C   0  0  0  0  0  0
  1  2  2  0  0  0
  1  3  1  0  0  0
  3  4  1  0  0  0
  3  8  1  0  0  0
  4  5  1  0  0  0
  5  6  1  0  0  0
  6  7  1  0  0  0
  7  8  1  0  0  0
M  END
$$$$
10048-13-2


 24 28  0  0  0  0
  5.597200 -1.925400  0.000000 O   0  0  0  0  0  0
  6.597200 -1.924400  0.000000 C   0  0  0  0  0  0
  5.096400 -1.059900  0.000000 C   0  0  0  0  0  0
  5.596400 -0.189900  0.000000 C   0  0  0  0  0  0
  5.096400  0.670100  0.000000 C   0  0  0  0  0  0
  5.406400  1.630100  0.000000 O   0  0  0  0  0  0
  4.596400  2.210100  0.000000 C   0  0  0  0  0  0
  4.286400  3.170100  0.000000 O   0  0  0  0  0  0
  3.286400  3.170100  0.000000 C   0  0  0  0  0  0
  2.976400  2.210100  0.000000 C   0  0  0  0  0  0
  3.786400  1.630100  0.000000 C   0  0  0  0  0  0
  4.096400  0.670100  0.000000 C   0  0  0  0  0  0
  3.596400 -0.189900  0.000000 C   0  0  0  0  0  0
  2.595100 -0.192700  0.000000 O   0  0  0  0  0  0
  2.096000 -1.059300  0.000000 C   0  0  0  0  0  0
  1.094700 -1.067100  0.000000 C   0  0  0  0  0  0
  0.600000 -1.936100  0.000000 C   0  0  0  0  0  0
  1.108700 -2.801100  0.000000 C   0  0  0  0  0  0
  2.103400 -2.792000  0.000000 C   0  0  0  0  0  0
  2.608300 -3.655200  0.000000 O   0  0  0  0  0  0
  2.600300 -1.926700  0.000000 C   0  0  0  0  0  0
  3.595100 -1.922700  0.000000 C   0  0  0  0  0  0
  4.095700 -2.788400  0.000000 O   0  0  0  0  0  0
  4.096400 -1.059900  0.000000 C   0  0  0  0  0  0
  1  2  1  0  0  0
  1  3  1  0  0  0
  3  4  1  0  0  0
  3 24  2  0  0  0
  4  5  2  0  0  0
  5  6  1  0  0  0
  5 12  1  0  0  0
  6  7  1  0  0  0
  7  8  1  0  0  0
  7 11  1  0  0  0
  8  9  1  0  0  0
  9 10  2  0  0  0
 10 11  1  0  0  0
 11 12  1  0  0  0
 12 13  2  0  0  0
 13 14  1  0  0  0
 13 24  1  0  0  0
 14 15  1  0  0  0
 15 16  2  0  0  0
 15 21  1  0  0  0
 16 17  1  0  0  0
 17 18  2  0  0  0
 18 19  1  0  0  0
 19 20  1  0  0  0
 19 21  2  0  0  0
 21 22  1  0  0  0
 22 23  2  0  0  0
 22 24  1  0  0  0
M  END
$$$$
10061-01-5


  5  4  0  0  0  0
  0.000000 -0.250000  0.000000 Cl  0  0  0  0  0  0
  0.870000  0.250000  0.000000 C   0  0  0  0  0  0
  1.730000 -0.250000  0.000000 C   0  0  0  0  0  0
  2.600000  0.250000  0.000000 C   0  0  0  0  0  0
  3.460000 -0.250000  0.000000 Cl  0  0  0  0  0  0
  1  2  1  0  0  0
  2  3  1  0  0  0
  3  4  2  0  0  0
  4  5  1  0  0  0
M  END
$$$$
10061-02-6


  5  4  0  0  0  0
  1.730000 -0.250000  0.000000 C   0  0  0  0  0  0
  0.870000  0.250000  0.000000 C   0  0  0  0  0  0
  0.000000 -0.250000  0.000000 Cl  0  0  0  0  0  0
  2.600000  0.250000  0.000000 C   0  0  0  0  0  0
  3.460000 -0.250000  0.000000 Cl  0  0  0  0  0  0
  1  2  2  0  0  0
  1  4  1  0  0  0
  2  3  1  0  0  0
  4  5  1  0  0  0
M  END
$$$$
10087-89-5


 25 27  0  0  0  0
  5.656700  0.315100  0.000000 C   0  0  0  0  0  0
  6.656700  0.315100  0.000000 C   0  0  0  0  0  0
  7.656700  0.315100  0.000000 C   0  0  0  0  0  0
  4.053300  0.315100  0.000000 O   0  0  0  0  0  0
  3.457000 -0.720200  0.000000 C   0  0  0  0  0  0
  3.758100 -1.239200  0.000000 O   0  0  0  0  0  0
  2.457000 -0.721800  0.000000 N   0  0  0  0  0  0
  1.958300 -1.588600  0.000000 C   0  0  0  0  0  0
  0.954900 -1.591200  0.000000 C   0  0  0  0  0  0
  0.460600 -2.454500  0.000000 C   0  0  0  0  0  0
  0.961100 -3.320200  0.000000 C   0  0  0  0  0  0
  1.955900 -3.322700  0.000000 C   0  0  0  0  0  0
  2.458900 -2.454400  0.000000 C   0  0  0  0  0  0
  5.656700  1.315100  0.000000 C   0  0  0  0  0  0
  6.525200  1.817700  0.000000 C   0  0  0  0  0  0
  6.523200  2.812500  0.000000 C   0  0  0  0  0  0
  5.657700  3.313300  0.000000 C   0  0  0  0  0  0
  4.794200  2.819400  0.000000 C   0  0  0  0  0  0
  4.791200  1.816000  0.000000 C   0  0  0  0  0  0
  5.656700 -0.884900  0.000000 C   0  0  0  0  0  0
  4.788200 -1.387500  0.000000 C   0  0  0  0  0  0
  4.790300 -2.382300  0.000000 C   0  0  0  0  0  0
  5.655800 -2.883100  0.000000 C   0  0  0  0  0  0
  6.519300 -2.389200  0.000000 C   0  0  0  0  0  0
  6.522300 -1.385800  0.000000 C   0  0  0  0  0  0
  1  2  1  0  0  0
  1  4  1  0  0  0
  1 14  1  0  0  0
  1 20  1  0  0  0
  2  3  3  0  0  0
  4  5  1  0  0  0
  5  6  2  0  0  0
  5  7  1  0  0  0
  7  8  1  0  0  0
  8  9  1  0  0  0
  8 13  1  0  0  0
  9 10  1  0  0  0
 10 11  1  0  0  0
 11 12  1  0  0  0
 12 13  1  0  0  0
 14 15  2  0  0  0
 14 19  1  0  0  0
 15 16  1  0  0  0
 16 17  2  0  0  0
 17 18  1  0  0  0
 18 19  2  0  0  0
 20 21  2  0  0  0
 20 25  1  0  0  0
 21 22  1  0  0  0
 22 23  2  0  0  0
 23 24  1  0  0  0
 24 25  2  0  0  0
M  END
$$$$
101-02-0


 22 24  0  0  0  0
  3.115600 -1.250200  0.000000 O   0  0  0  0  0  0
  2.250100 -1.751100  0.000000 C   0  0  0  0  0  0
  1.380100 -1.251100  0.000000 C   0  0  0  0  0  0
  0.520100 -1.751100  0.000000 C   0  0  0  0  0  0
  0.520100 -2.751100  0.000000 C   0  0  0  0  0  0
  1.380100 -3.251100  0.000000 C   0  0  0  0  0  0
  2.250100 -2.751100  0.000000 C   0  0  0  0  0  0
  3.114600 -0.246800  0.000000 P   0  0  0  0  0  0
  3.976100  0.250600  0.000000 O   0  0  0  0  0  0
  4.842100 -0.249500  0.000000 C   0  0  0  0  0  0
  4.843100 -1.252900  0.000000 C   0  0  0  0  0  0
  5.705600 -1.748600  0.000000 C   0  0  0  0  0  0
  6.572100 -1.249500  0.000000 C   0  0  0  0  0  0
  6.576200 -0.254700  0.000000 C   0  0  0  0  0  0
  5.708700  0.249600  0.000000 C   0  0  0  0  0  0
  2.248300  0.252800  0.000000 O   0  0  0  0  0  0
  2.247900  1.252800  0.000000 C   0  0  0  0  0  0
  1.379100  1.755000  0.000000 C   0  0  0  0  0  0
  1.380700  2.749800  0.000000 C   0  0  0  0  0  0
  2.246000  3.251100  0.000000 C   0  0  0  0  0  0
  3.109700  2.757500  0.000000 C   0  0  0  0  0  0
  3.113200  1.754100  0.000000 C   0  0  0  0  0  0
  1  2  1  0  0  0
  1  8  1  0  0  0
  2  3  2  0  0  0
  2  7  1  0  0  0
  3  4  1  0  0  0
  4  5  2  0  0  0
  5  6  1  0  0  0
  6  7  2  0  0  0
  8  9  1  0  0  0
  8 16  1  0  0  0
  9 10  1  0  0  0
 10 11  2  0  0  0
 10 15  1  0  0  0
 11 12  1  0  0  0
 12 13  2  0  0  0
 13 14  1  0  0  0
 14 15  2  0  0  0
 16 17  1  0  0  0
 17 18  2  0  0  0
 17 22  1  0  0  0
 18 19  1  0  0  0
 19 20  2  0  0  0
 20 21  1  0  0  0
 21 22  2  0  0  0
M  END
$$$$
101-05-3


 16 17  0  0  0  0
  1.714200 -1.995800  0.000000 Cl  0  0  0  0  0  0
  1.720200 -0.995900  0.000000 C   0  0  0  0  0  0
  0.854700 -0.488100  0.000000 N   0  0  0  0  0  0
  0.862700  0.506700  0.000000 C   0  0  0  0  0  0
  0.000000  1.012300  0.000000 Cl  0  0  0  0  0  0
  1.731300  1.002300  0.000000 N   0  0  0  0  0  0
  2.591800  0.503200  0.000000 C   0  0  0  0  0  0
  3.459100  1.001100  0.000000 N   0  0  0  0  0  0
  4.323800  0.498900  0.000000 C   0  0  0  0  0  0
  4.322300 -0.504600  0.000000 C   0  0  0  0  0  0
  5.183600 -1.002300  0.000000 C   0  0  0  0  0  0
  6.051400 -0.505400  0.000000 C   0  0  0  0  0  0
  6.057800  0.489400  0.000000 C   0  0  0  0  0  0
  5.191600  0.995900  0.000000 C   0  0  0  0  0  0
  5.196100  1.995800  0.000000 Cl  0  0  0  0  0  0
  2.588700 -0.500200  0.000000 N   0  0  0  0  0  0
  1  2  1  0  0  0
  2  3  1  0  0  0
  2 16  2  0  0  0
  3  4  2  0  0  0
  4  5  1  0  0  0
  4  6  1  0  0  0
  6  7  2  0  0  0
  7  8  1  0  0  0
  7 16  1  0  0  0
  8  9  1  0  0  0
  9 10  2  0  0  0
  9 14  1  0  0  0
 10 11  1  0  0  0
 11 12  2  0  0  0
 12 13  1  0  0  0
 13 14  2  0  0  0
 14 15  1  0  0  0
M  END
$$$$
101-14-4


 17 18  0  0  0  0
  3.981500 -0.649100  0.000000 C   0  0  0  0  0  0
  3.115900 -1.149900  0.000000 C   0  0  0  0  0  0
  2.245900 -0.649900  0.000000 C   0  0  0  0  0  0
  1.385900 -1.149900  0.000000 C   0  0  0  0  0  0
  1.385900 -2.149900  0.000000 C   0  0  0  0  0  0
  0.519200 -2.648600  0.000000 N   0  0  0  0  0  0
  2.245900 -2.649900  0.000000 C   0  0  0  0  0  0
  2.243400 -3.649900  0.000000 Cl  0  0  0  0  0  0
  3.115900 -2.149900  0.000000 C   0  0  0  0  0  0
  3.980500  0.350900  0.000000 C   0  0  0  0  0  0
  4.848500  0.854400  0.000000 C   0  0  0  0  0  0
  4.845500  1.849100  0.000000 C   0  0  0  0  0  0
  3.979500  2.349100  0.000000 C   0  0  0  0  0  0
  3.981000  3.349100  0.000000 N   0  0  0  0  0  0
  3.116400  1.854400  0.000000 C   0  0  0  0  0  0
  2.251700  2.356500  0.000000 Cl  0  0  0  0  0  0
  3.114500  0.850900  0.000000 C   0  0  0  0  0  0
  1  2  1  0  0  0
  1 10  1  0  0  0
  2  3  2  0  0  0
  2  9  1  0  0  0
  3  4  1  0  0  0
  4  5  2  0  0  0
  5  6  1  0  0  0
  5  7  1  0  0  0
  7  8  1  0  0  0
  7  9  2  0  0  0
 10 11  2  0  0  0
 10 17  1  0  0  0
 11 12  1  0  0  0
 12 13  2  0  0  0
 13 14  1  0  0  0
 13 15  1  0  0  0
 15 16  1  0  0  0
 15 17  2  0  0  0
M  END
$$$$
101-18-8


 14 15  0  0  0  0
  3.115600  2.502100  0.000000 O   0  0  0  0  0  0
  2.250100  2.001300  0.000000 C   0  0  0  0  0  0
  1.380100  2.501300  0.000000 C   0  0  0  0  0  0
  0.520100  2.001300  0.000000 C   0  0  0  0  0  0
  0.520100  1.001300  0.000000 C   0  0  0  0  0  0
  1.380100  0.501300  0.000000 C   0  0  0  0  0  0
  1.377600 -0.498700  0.000000 N   0  0  0  0  0  0
  2.242300 -1.000900  0.000000 C   0  0  0  0  0  0
  2.240800 -2.004300  0.000000 C   0  0  0  0  0  0
  3.102100 -2.502100  0.000000 C   0  0  0  0  0  0
  3.969900 -2.005200  0.000000 C   0  0  0  0  0  0
  3.976400 -1.010400  0.000000 C   0  0  0  0  0  0
  3.110100 -0.503900  0.000000 C   0  0  0  0  0  0
  2.250100  1.001300  0.000000 C   0  0  0  0  0  0
  1  2  1  0  0  0
  2  3  2  0  0  0
  2 14  1  0  0  0
  3  4  1  0  0  0
  4  5  2  0  0  0
  5  6  1  0  0  0
  6  7  1  0  0  0
  6 14  2  0  0  0
  7  8  1  0  0  0
  8  9  2  0  0  0
  8 13  1  0  0  0
  9 10  1  0  0  0
 10 11  2  0  0  0
 11 12  1  0  0  0
 12 13  2  0  0  0
M  END
$$$$
101-20-2


 19 20  0  0  0  0
  2.591300  0.048000  0.000000 O   0  0  0  0  0  0
  3.461300 -0.451900  0.000000 C   0  0  0  0  0  0
  3.462300 -1.446700  0.000000 N   0  0  0  0  0  0
  2.596800 -1.947600  0.000000 C   0  0  0  0  0  0
  1.726800 -1.447600  0.000000 C   0  0  0  0  0  0
  0.866800 -1.947600  0.000000 C   0  0  0  0  0  0
  0.866800 -2.947600  0.000000 C   0  0  0  0  0  0
  1.726800 -3.447600  0.000000 C   0  0  0  0  0  0
  0.000000 -3.446300  0.000000 Cl  0  0  0  0  0  0
  2.596800 -2.947600  0.000000 C   0  0  0  0  0  0
  4.326600  0.049400  0.000000 N   0  0  0  0  0  0
  4.325100  1.049400  0.000000 C   0  0  0  0  0  0
  5.192800  1.553300  0.000000 C   0  0  0  0  0  0
  5.189300  2.548000  0.000000 C   0  0  0  0  0  0
  4.323000  3.047600  0.000000 C   0  0  0  0  0  0
  3.460300  2.552400  0.000000 C   0  0  0  0  0  0
  2.595200  3.054100  0.000000 Cl  0  0  0  0  0  0
  4.324000  4.047600  0.000000 Cl  0  0  0  0  0  0
  3.458800  1.548900  0.000000 C   0  0  0  0  0  0
  1  2  2  0  0  0
  2  3  1  0  0  0
  2 11  1  0  0  0
  3  4  1  0  0  0
  4  5  2  0  0  0
  4 10  1  0  0  0
  5  6  1  0  0  0
  6  7  2  0  0  0
  7  8  1  0  0  0
  7  9  1  0  0  0
  8 10  2  0  0  0
 11 12  1  0  0  0
 12 13  2  0  0  0
 12 19  1  0  0  0
 13 14  1  0  0  0
 14 15  2  0  0  0
 15 16  1  0  0  0
 15 18  1  0  0  0
 16 17  1  0  0  0
 16 19  2  0  0  0
M  END
$$$$
101-26-8


 14 14  0  0  0  0
  5.714200  0.003700  0.000000 N   0  0  0  0  0  0
  6.699100 -0.169300  0.000000 C   0  0  0  0  0  0
  6.055000  0.943800  0.000000 Br  0  0  0  0  0  0
  4.844200  0.503700  0.000000 C   0  0  0  0  0  0
  3.984200  0.003700  0.000000 C   0  0  0  0  0  0
  3.117400  0.502400  0.000000 O   0  0  0  0  0  0
  2.249100 -0.000700  0.000000 C   0  0  0  0  0  0
  2.250100 -1.000700  0.000000 O   0  0  0  0  0  0
  1.387400  0.496300  0.000000 N   0  0  0  0  0  0
  0.519200 -0.006700  0.000000 C   0  0  0  0  0  0
  1.386400  1.496300  0.000000 C   0  0  0  0  0  0
  3.984200 -0.996300  0.000000 C   0  0  0  0  0  0
  4.844200 -1.496300  0.000000 C   0  0  0  0  0  0
  5.714200 -0.996300  0.000000 C   0  0  0  0  0  0
  1  2  1  0  0  0
  1  3  1  0  0  0
  1  4  1  0  0  0
  1 14  2  0  0  0
  4  5  2  0  0  0
  5  6  1  0  0  0
  5 12  1  0  0  0
  6  7  1  0  0  0
  7  8  2  0  0  0
  7  9  1  0  0  0
  9 10  1  0  0  0
  9 11  1  0  0  0
 12 13  2  0  0  0
 13 14  1  0  0  0
M  END
$$$$
101-39-3


 11 11  0  0  0  0
  3.115600  0.048300  0.000000 C   0  0  0  0  0  0
  3.114600  1.051800  0.000000 C   0  0  0  0  0  0
  2.248300  1.551400  0.000000 C   0  0  0  0  0  0
  3.976100  1.549100  0.000000 C   0  0  0  0  0  0
  3.975200  2.552500  0.000000 O   0  0  0  0  0  0
  2.250100 -0.452500  0.000000 C   0  0  0  0  0  0
  1.380100  0.047500  0.000000 C   0  0  0  0  0  0
  0.520100 -0.452500  0.000000 C   0  0  0  0  0  0
  0.520100 -1.452500  0.000000 C   0  0  0  0  0  0
  1.380100 -1.952500  0.000000 C   0  0  0  0  0  0
  2.250100 -1.452500  0.000000 C   0  0  0  0  0  0
  1  2  2  0  0  0
  1  6  1  0  0  0
  2  3  1  0  0  0
  2  4  1  0  0  0
  4  5  2  0  0  0
  6  7  2  0  0  0
  6 11  1  0  0  0
  7  8  1  0  0  0
  8  9  2  0  0  0
  9 10  1  0  0  0
 10 11  2  0  0  0
M  END
$$$$
101-54-2


 14 15  0  0  0  0
  3.115600 -0.849100  0.000000 N   0  0  0  0  0  0
  2.250100 -1.349900  0.000000 C   0  0  0  0  0  0
  1.380100 -0.849900  0.000000 C   0  0  0  0  0  0
  0.520100 -1.349900  0.000000 C   0  0  0  0  0  0
  0.520100 -2.349900  0.000000 C   0  0  0  0  0  0
  1.380100 -2.849900  0.000000 C   0  0  0  0  0  0
  2.250100 -2.349900  0.000000 C   0  0  0  0  0  0
  3.114600  0.150900  0.000000 C   0  0  0  0  0  0
  3.982600  0.654400  0.000000 C   0  0  0  0  0  0
  3.979600  1.649100  0.000000 C   0  0  0  0  0  0
  3.113600  2.149100  0.000000 C   0  0  0  0  0  0
  3.115100  3.149100  0.000000 N   0  0  0  0  0  0
  2.250600  1.654400  0.000000 C   0  0  0  0  0  0
  2.248600  0.650900  0.000000 C   0  0  0  0  0  0
  1  2  1  0  0  0
  1  8  1  0  0  0
  2  3  2  0  0  0
  2  7  1  0  0  0
  3  4  1  0  0  0
  4  5  2  0  0  0
  5  6  1  0  0  0
  6  7  2  0  0  0
  8  9  2  0  0  0
  8 14  1  0  0  0
  9 10  1  0  0  0
 10 11  2  0  0  0
 11 12  1  0  0  0
 11 13  1  0  0  0
 13 14  2  0  0  0
M  END
$$$$
101-61-1


 19 20  0  0  0  0
  4.850100 -0.712300  0.000000 C   0  0  0  0  0  0
  3.984600 -1.213200  0.000000 C   0  0  0  0  0  0
  3.114600 -0.713200  0.000000 C   0  0  0  0  0  0
  2.254600 -1.213200  0.000000 C   0  0  0  0  0  0
  2.254600 -2.213200  0.000000 C   0  0  0  0  0  0
  3.114600 -2.713200  0.000000 C   0  0  0  0  0  0
  3.984600 -2.213200  0.000000 C   0  0  0  0  0  0
  1.387800 -2.711900  0.000000 N   0  0  0  0  0  0
  0.519300 -2.209300  0.000000 C   0  0  0  0  0  0
  1.385800 -3.706700  0.000000 C   0  0  0  0  0  0
  4.849100  0.287700  0.000000 C   0  0  0  0  0  0
  5.717200  0.791100  0.000000 C   0  0  0  0  0  0
  5.714100  1.785900  0.000000 C   0  0  0  0  0  0
  4.848100  2.285900  0.000000 C   0  0  0  0  0  0
  3.985100  1.791100  0.000000 C   0  0  0  0  0  0
  3.983100  0.787700  0.000000 C   0  0  0  0  0  0
  4.849600  3.285900  0.000000 N   0  0  0  0  0  0
  5.719100  3.786700  0.000000 C   0  0  0  0  0  0
  3.989100  3.785000  0.000000 C   0  0  0  0  0  0
  1  2  1  0  0  0
  1 11  1  0  0  0
  2  3  2  0  0  0
  2  7  1  0  0  0
  3  4  1  0  0  0
  4  5  2  0  0  0
  5  6  1  0  0  0
  5  8  1  0  0  0
  6  7  2  0  0  0
  8  9  1  0  0  0
  8 10  1  0  0  0
 11 12  2  0  0  0
 11 16  1  0  0  0
 12 13  1  0  0  0
 13 14  2  0  0  0
 14 15  1  0  0  0
 14 17  1  0  0  0
 15 16  2  0  0  0
 17 18  1  0  0  0
 17 19  1  0  0  0
M  END
$$$$
101-67-7


 29 30  0  0  0  0
  7.460900  8.207800  0.000000 C   0  0  0  0  0  0
  7.456900  7.204400  0.000000 C   0  0  0  0  0  0
  6.592800  6.711400  0.000000 C   0  0  0  0  0  0
  6.588800  5.707900  0.000000 C   0  0  0  0  0  0
  5.724800  5.214900  0.000000 C   0  0  0  0  0  0
  5.720800  4.211500  0.000000 C   0  0  0  0  0  0
  4.851700  3.709800  0.000000 C   0  0  0  0  0  0
  4.852700  2.715000  0.000000 C   0  0  0  0  0  0
  3.987200  2.214200  0.000000 C   0  0  0  0  0  0
  3.117200  2.714200  0.000000 C   0  0  0  0  0  0
  2.257200  2.214200  0.000000 C   0  0  0  0  0  0
  2.257200  1.214200  0.000000 C   0  0  0  0  0  0
  1.390400  0.715500  0.000000 N   0  0  0  0  0  0
  1.388900 -0.284500  0.000000 C   0  0  0  0  0  0
  0.519600 -0.785800  0.000000 C   0  0  0  0  0  0
  0.520100 -1.780600  0.000000 C   0  0  0  0  0  0
  1.384900 -2.282800  0.000000 C   0  0  0  0  0  0
  1.380900 -3.282700  0.000000 C   0  0  0  0  0  0
  2.247900 -3.788000  0.000000 C   0  0  0  0  0  0
  2.242800 -4.782700  0.000000 C   0  0  0  0  0  0
  3.109800 -5.287900  0.000000 C   0  0  0  0  0  0
  3.104800 -6.282700  0.000000 C   0  0  0  0  0  0
  3.971800 -6.787900  0.000000 C   0  0  0  0  0  0
  3.971700 -7.791400  0.000000 C   0  0  0  0  0  0
  4.833700 -8.287900  0.000000 C   0  0  0  0  0  0
  2.249200 -1.790100  0.000000 C   0  0  0  0  0  0
  2.253700 -0.786700  0.000000 C   0  0  0  0  0  0
  3.117200  0.714200  0.000000 C   0  0  0  0  0  0
  3.987200  1.214200  0.000000 C   0  0  0  0  0  0
  1  2  1  0  0  0
  2  3  1  0  0  0
  3  4  1  0  0  0
  4  5  1  0  0  0
  5  6  1  0  0  0
  6  7  1  0  0  0
  7  8  1  0  0  0
  8  9  1  0  0  0
  9 10  2  0  0  0
  9 29  1  0  0  0
 10 11  1  0  0  0
 11 12  2  0  0  0
 12 13  1  0  0  0
 12 28  1  0  0  0
 13 14  1  0  0  0
 14 15  2  0  0  0
 14 27  1  0  0  0
 15 16  1  0  0  0
 16 17  2  0  0  0
 17 18  1  0  0  0
 17 26  1  0  0  0
 18 19  1  0  0  0
 19 20  1  0  0  0
 20 21  1  0  0  0
 21 22  1  0  0  0
 22 23  1  0  0  0
 23 24  1  0  0  0
 24 25  1  0  0  0
 26 27  2  0  0  0
 28 29  2  0  0  0
M  END
$$$$
101-68-8


 19 20  0  0  0  0
  4.998200  1.036900  0.000000 C   0  0  0  0  0  0
  5.500400  0.172100  0.000000 C   0  0  0  0  0  0
  5.001700 -0.698700  0.000000 C   0  0  0  0  0  0
  5.503000 -1.557900  0.000000 C   0  0  0  0  0  0
  6.503000 -1.556400  0.000000 C   0  0  0  0  0  0
  7.003000 -2.422400  0.000000 N   0  0  0  0  0  0
  8.003000 -2.422400  0.000000 C   0  0  0  0  0  0
  9.003000 -2.422400  0.000000 O   0  0  0  0  0  0
  7.001700 -0.695600  0.000000 C   0  0  0  0  0  0
  6.500400  0.173600  0.000000 C   0  0  0  0  0  0
  3.998200  1.034400  0.000000 C   0  0  0  0  0  0
  3.493500  1.901600  0.000000 C   0  0  0  0  0  0
  2.498700  1.897100  0.000000 C   0  0  0  0  0  0
  2.000000  1.030300  0.000000 C   0  0  0  0  0  0
  1.000000  1.030300  0.000000 N   0  0  0  0  0  0
  0.500000  0.164300  0.000000 C   0  0  0  0  0  0
  0.000000 -0.701700  0.000000 O   0  0  0  0  0  0
  2.496100  0.168000  0.000000 C   0  0  0  0  0  0
  3.499500  0.167600  0.000000 C   0  0  0  0  0  0
  1  2  1  0  0  0
  1 11  1  0  0  0
  2  3  2  0  0  0
  2 10  1  0  0  0
  3  4  1  0  0  0
  4  5  2  0  0  0
  5  6  1  0  0  0
  5  9  1  0  0  0
  6  7  2  0  0  0
  7  8  2  0  0  0
  9 10  2  0  0  0
 11 12  2  0  0  0
 11 19  1  0  0  0
 12 13  1  0  0  0
 13 14  2  0  0  0
 14 15  1  0  0  0
 14 18  1  0  0  0
 15 16  2  0  0  0
 16 17  2  0  0  0
 18 19  2  0  0  0
M  END
$$$$
101-70-2


 17 18  0  0  0  0
  4.860700  3.208000  0.000000 O   0  0  0  0  0  0
  3.995100  2.707100  0.000000 C   0  0  0  0  0  0
  3.125100  3.207100  0.000000 C   0  0  0  0  0  0
  2.265100  2.707100  0.000000 C   0  0  0  0  0  0
  2.265100  1.707100  0.000000 C   0  0  0  0  0  0
  1.398400  1.208400  0.000000 N   0  0  0  0  0  0
  1.396800  0.208400  0.000000 C   0  0  0  0  0  0
  0.527600 -0.292800  0.000000 C   0  0  0  0  0  0
  0.528100 -1.287600  0.000000 C   0  0  0  0  0  0
  1.392900 -1.789800  0.000000 C   0  0  0  0  0  0
  1.388800 -2.789800  0.000000 O   0  0  0  0  0  0
  0.520800 -3.286300  0.000000 C   0  0  0  0  0  0
  2.257100 -1.297200  0.000000 C   0  0  0  0  0  0
  2.261600 -0.293700  0.000000 C   0  0  0  0  0  0
  3.125100  1.207100  0.000000 C   0  0  0  0  0  0
  3.995100  1.707100  0.000000 C   0  0  0  0  0  0
  5.727200  2.708800  0.000000 C   0  0  0  0  0  0
  1  2  1  0  0  0
  1 17  1  0  0  0
  2  3  2  0  0  0
  2 16  1  0  0  0
  3  4  1  0  0  0
  4  5  2  0  0  0
  5  6  1  0  0  0
  5 15  1  0  0  0
  6  7  1  0  0  0
  7  8  2  0  0  0
  7 14  1  0  0  0
  8  9  1  0  0  0
  9 10  2  0  0  0
 10 11  1  0  0  0
 10 13  1  0  0  0
 11 12  1  0  0  0
 13 14  2  0  0  0
 15 16  2  0  0  0
M  END
$$$$
101-72-4


 17 18  0  0  0  0
  3.115600 -1.747600  0.000000 N   0  0  0  0  0  0
  2.250100 -2.248500  0.000000 C   0  0  0  0  0  0
  1.380100 -1.748500  0.000000 C   0  0  0  0  0  0
  0.520100 -2.248500  0.000000 C   0  0  0  0  0  0
  0.520100 -3.248500  0.000000 C   0  0  0  0  0  0
  1.380100 -3.748500  0.000000 C   0  0  0  0  0  0
  2.250100 -3.248500  0.000000 C   0  0  0  0  0  0
  3.114600 -0.747600  0.000000 C   0  0  0  0  0  0
  3.982600 -0.244200  0.000000 C   0  0  0  0  0  0
  3.979600  0.750600  0.000000 C   0  0  0  0  0  0
  3.113600  1.250600  0.000000 C   0  0  0  0  0  0
  2.250600  0.755800  0.000000 C   0  0  0  0  0  0
  2.248600 -0.247600  0.000000 C   0  0  0  0  0  0
  3.115100  2.250600  0.000000 N   0  0  0  0  0  0
  2.246900  2.753700  0.000000 C   0  0  0  0  0  0
  2.249400  3.748500  0.000000 C   0  0  0  0  0  0
  1.379800  2.255400  0.000000 C   0  0  0  0  0  0
  1  2  1  0  0  0
  1  8  1  0  0  0
  2  3  2  0  0  0
  2  7  1  0  0  0
  3  4  1  0  0  0
  4  5  2  0  0  0
  5  6  1  0  0  0
  6  7  2  0  0  0
  8  9  2  0  0  0
  8 13  1  0  0  0
  9 10  1  0  0  0
 10 11  2  0  0  0
 11 12  1  0  0  0
 11 14  1  0  0  0
 12 13  2  0  0  0
 14 15  1  0  0  0
 15 16  1  0  0  0
 15 17  1  0  0  0
M  END
$$$$
101-73-5


 17 18  0  0  0  0
  4.852700  1.787500  0.000000 O   0  0  0  0  0  0
  3.987200  1.286600  0.000000 C   0  0  0  0  0  0
  3.117200  1.786600  0.000000 C   0  0  0  0  0  0
  2.257200  1.286600  0.000000 C   0  0  0  0  0  0
  2.257200  0.286600  0.000000 C   0  0  0  0  0  0
  1.390400 -0.212100  0.000000 N   0  0  0  0  0  0
  1.388900 -1.212100  0.000000 C   0  0  0  0  0  0
  0.519600 -1.713300  0.000000 C   0  0  0  0  0  0
  0.520100 -2.708100  0.000000 C   0  0  0  0  0  0
  1.384900 -3.210300  0.000000 C   0  0  0  0  0  0
  2.249200 -2.717700  0.000000 C   0  0  0  0  0  0
  2.253700 -1.714200  0.000000 C   0  0  0  0  0  0
  3.117200 -0.213400  0.000000 C   0  0  0  0  0  0
  3.987200  0.286600  0.000000 C   0  0  0  0  0  0
  4.851700  2.790900  0.000000 C   0  0  0  0  0  0
  5.713300  3.288300  0.000000 C   0  0  0  0  0  0
  3.985500  3.290500  0.000000 C   0  0  0  0  0  0
  1  2  1  0  0  0
  1 15  1  0  0  0
  2  3  2  0  0  0
  2 14  1  0  0  0
  3  4  1  0  0  0
  4  5  2  0  0  0
  5  6  1  0  0  0
  5 13  1  0  0  0
  6  7  1  0  0  0
  7  8  2  0  0  0
  7 12  1  0  0  0
  8  9  1  0  0  0
  9 10  2  0  0  0
 10 11  1  0  0  0
 11 12  2  0  0  0
 13 14  2  0  0  0
 15 16  1  0  0  0
 15 17  1  0  0  0
M  END
$$$$
101-77-9


 15 16  0  0  0  0
  4.852700  2.849900  0.000000 N   0  0  0  0  0  0
  3.987200  2.349100  0.000000 C   0  0  0  0  0  0
  3.117200  2.849100  0.000000 C   0  0  0  0  0  0
  2.257200  2.349100  0.000000 C   0  0  0  0  0  0
  2.257200  1.349100  0.000000 C   0  0  0  0  0  0
  3.117200  0.849100  0.000000 C   0  0  0  0  0  0
  1.390400  0.850400  0.000000 C   0  0  0  0  0  0
  1.388900 -0.149600  0.000000 C   0  0  0  0  0  0
  0.519600 -0.650900  0.000000 C   0  0  0  0  0  0
  0.520100 -1.645700  0.000000 C   0  0  0  0  0  0
  1.384900 -2.147800  0.000000 C   0  0  0  0  0  0
  1.380900 -3.147800  0.000000 N   0  0  0  0  0  0
  2.249200 -1.655200  0.000000 C   0  0  0  0  0  0
  2.253700 -0.651800  0.000000 C   0  0  0  0  0  0
  3.987200  1.349100  0.000000 C   0  0  0  0  0  0
  1  2  1  0  0  0
  2  3  2  0  0  0
  2 15  1  0  0  0
  3  4  1  0  0  0
  4  5  2  0  0  0
  5  6  1  0  0  0
  5  7  1  0  0  0
  6 15  2  0  0  0
  7  8  1  0  0  0
  8  9  2  0  0  0
  8 14  1  0  0  0
  9 10  1  0  0  0
 10 11  2  0  0  0
 11 12  1  0  0  0
 11 13  1  0  0  0
 13 14  2  0  0  0
M  END
$$$$
101-80-4


 15 16  0  0  0  0
  3.981500 -0.849100  0.000000 O   0  0  0  0  0  0
  3.115900 -1.349900  0.000000 C   0  0  0  0  0  0
  2.245900 -0.849900  0.000000 C   0  0  0  0  0  0
  1.385900 -1.349900  0.000000 C   0  0  0  0  0  0
  1.385900 -2.349900  0.000000 C   0  0  0  0  0  0
  0.519200 -2.848600  0.000000 N   0  0  0  0  0  0
  2.245900 -2.849900  0.000000 C   0  0  0  0  0  0
  3.115900 -2.349900  0.000000 C   0  0  0  0  0  0
  3.980500  0.150900  0.000000 C   0  0  0  0  0  0
  4.848500  0.654400  0.000000 C   0  0  0  0  0  0
  4.845500  1.649100  0.000000 C   0  0  0  0  0  0
  3.979500  2.149100  0.000000 C   0  0  0  0  0  0
  3.981000  3.149100  0.000000 N   0  0  0  0  0  0
  3.116400  1.654400  0.000000 C   0  0  0  0  0  0
  3.114500  0.650900  0.000000 C   0  0  0  0  0  0
  1  2  1  0  0  0
  1  9  1  0  0  0
  2  3  2  0  0  0
  2  8  1  0  0  0
  3  4  1  0  0  0
  4  5  2  0  0  0
  5  6  1  0  0  0
  5  7  1  0  0  0
  7  8  2  0  0  0
  9 10  2  0  0  0
  9 15  1  0  0  0
 10 11  1  0  0  0
 11 12  2  0  0  0
 12 13  1  0  0  0
 12 14  1  0  0  0
 14 15  2  0  0  0
M  END
$$$$
101-83-7


 13 14  0  0  0  0
  3.186300 -0.498600  0.000000 N   0  0  0  0  0  0
  2.320800 -0.999500  0.000000 C   0  0  0  0  0  0
  1.450800 -0.499500  0.000000 C   0  0  0  0  0  0
  0.590800 -0.999500  0.000000 C   0  0  0  0  0  0
  0.590800 -1.999500  0.000000 C   0  0  0  0  0  0
  1.450800 -2.499500  0.000000 C   0  0  0  0  0  0
  2.320800 -1.999500  0.000000 C   0  0  0  0  0  0
  3.185300  0.501400  0.000000 C   0  0  0  0  0  0
  4.053300  1.004800  0.000000 C   0  0  0  0  0  0
  4.050300  1.999600  0.000000 C   0  0  0  0  0  0
  3.184300  2.499600  0.000000 C   0  0  0  0  0  0
  2.321300  2.004800  0.000000 C   0  0  0  0  0  0
  2.319300  1.001400  0.000000 C   0  0  0  0  0  0
  1  2  1  0  0  0
  1  8  1  0  0  0
  2  3  1  0  0  0
  2  7  1  0  0  0
  3  4  1  0  0  0
  4  5  1  0  0  0
  5  6  1  0  0  0
  6  7  1  0  0  0
  8  9  1  0  0  0
  8 13  1  0  0  0
  9 10  1  0  0  0
 10 11  1  0  0  0
 11 12  1  0  0  0
 12 13  1  0  0  0
M  END
$$$$
101-84-8


 13 14  0  0  0  0
  3.115600 -0.498700  0.000000 O   0  0  0  0  0  0
  2.250100 -0.999500  0.000000 C   0  0  0  0  0  0
  1.380100 -0.499500  0.000000 C   0  0  0  0  0  0
  0.520100 -0.999500  0.000000 C   0  0  0  0  0  0
  0.520100 -1.999500  0.000000 C   0  0  0  0  0  0
  1.380100 -2.499500  0.000000 C   0  0  0  0  0  0
  2.250100 -1.999500  0.000000 C   0  0  0  0  0  0
  3.114600  0.501300  0.000000 C   0  0  0  0  0  0
  3.982600  1.004800  0.000000 C   0  0  0  0  0  0
  3.979600  1.999500  0.000000 C   0  0  0  0  0  0
  3.113600  2.499500  0.000000 C   0  0  0  0  0  0
  2.250600  2.004800  0.000000 C   0  0  0  0  0  0
  2.248600  1.001300  0.000000 C   0  0  0  0  0  0
  1  2  1  0  0  0
  1  8  1  0  0  0
  2  3  2  0  0  0
  2  7  1  0  0  0
  3  4  1  0  0  0
  4  5  2  0  0  0
  5  6  1  0  0  0
  6  7  2  0  0  0
  8  9  2  0  0  0
  8 13  1  0  0  0
  9 10  1  0  0  0
 10 11  2  0  0  0
 11 12  1  0  0  0
 12 13  2  0  0  0
M  END
$$$$
101-90-6


 16 18  0  0  0  0
  1.864500 -0.077700  0.000000 O   0  0  0  0  0  0
  1.865500  0.922300  0.000000 C   0  0  0  0  0  0
  1.000000  1.423100  0.000000 C   0  0  0  0  0  0
  0.500000  2.293100  0.000000 C   0  0  0  0  0  0
  0.000000  1.423100  0.000000 O   0  0  0  0  0  0
  2.730100 -0.578600  0.000000 C   0  0  0  0  0  0
  2.730100 -1.582000  0.000000 C   0  0  0  0  0  0
  3.592100 -2.078500  0.000000 C   0  0  0  0  0  0
  4.459100 -1.580200  0.000000 C   0  0  0  0  0  0
  4.464100 -0.585500  0.000000 C   0  0  0  0  0  0
  3.597100 -0.080300  0.000000 C   0  0  0  0  0  0
  5.332400 -0.089300  0.000000 O   0  0  0  0  0  0
  6.196100 -0.593200  0.000000 C   0  0  0  0  0  0
  7.064400 -0.097100  0.000000 C   0  0  0  0  0  0
  8.067800 -0.102600  0.000000 C   0  0  0  0  0  0
  7.567400  0.767200  0.000000 O   0  0  0  0  0  0
  1  2  1  0  0  0
  1  6  1  0  0  0
  2  3  1  0  0  0
  3  4  1  0  0  0
  3  5  1  0  0  0
  4  5  1  0  0  0
  6  7  2  0  0  0
  6 11  1  0  0  0
  7  8  1  0  0  0
  8  9  2  0  0  0
  9 10  1  0  0  0
 10 11  2  0  0  0
 10 12  1  0  0  0
 12 13  1  0  0  0
 13 14  1  0  0  0
 14 15  1  0  0  0
 14 16  1  0  0  0
 15 16  1  0  0  0
M  END
$$$$
101-96-2


 16 16  0  0  0  0
  4.928100  0.998700  0.000000 N   0  0  0  0  0  0
  4.062600  0.497800  0.000000 C   0  0  0  0  0  0
  3.192600  0.997800  0.000000 C   0  0  0  0  0  0
  2.332600  0.497800  0.000000 C   0  0  0  0  0  0
  2.332600 -0.502200  0.000000 C   0  0  0  0  0  0
  1.465800 -1.000900  0.000000 N   0  0  0  0  0  0
  1.464300 -2.004300  0.000000 C   0  0  0  0  0  0
  0.601500 -2.499500  0.000000 C   0  0  0  0  0  0
  0.600000 -3.502900  0.000000 C   0  0  0  0  0  0
  2.329300 -2.506100  0.000000 C   0  0  0  0  0  0
  3.192600 -1.002200  0.000000 C   0  0  0  0  0  0
  4.062600 -0.502200  0.000000 C   0  0  0  0  0  0
  4.927100  2.002100  0.000000 C   0  0  0  0  0  0
  5.788700  2.499500  0.000000 C   0  0  0  0  0  0
  5.787700  3.502900  0.000000 C   0  0  0  0  0  0
  4.060900  2.501700  0.000000 C   0  0  0  0  0  0
  1  2  1  0  0  0
  1 13  1  0  0  0
  2  3  2  0  0  0
  2 12  1  0  0  0
  3  4  1  0  0  0
  4  5  2  0  0  0
  5  6  1  0  0  0
  5 11  1  0  0  0
  6  7  1  0  0  0
  7  8  1  0  0  0
  7 10  1  0  0  0
  8  9  1  0  0  0
 11 12  2  0  0  0
 13 14  1  0  0  0
 13 16  1  0  0  0
 14 15  1  0  0  0
M  END
$$$$
10125-76-5


 14 15  0  0  0  0
  6.582100  1.250000  0.000000 O   0  0  0  0  0  0
  5.715600  1.749100  0.000000 N   0  0  0  0  0  0
  4.850100  1.248200  0.000000 C   0  0  0  0  0  0
  3.980100  1.748200  0.000000 C   0  0  0  0  0  0
  3.120100  1.248200  0.000000 C   0  0  0  0  0  0
  3.120100  0.248200  0.000000 C   0  0  0  0  0  0
  3.980100 -0.251800  0.000000 C   0  0  0  0  0  0
  4.850100  0.248200  0.000000 C   0  0  0  0  0  0
  2.253300 -0.250400  0.000000 C   0  0  0  0  0  0
  1.384600  0.251700  0.000000 C   0  0  0  0  0  0
  0.523300 -0.246100  0.000000 C   0  0  0  0  0  0
  0.520800 -1.246100  0.000000 C   0  0  0  0  0  0
  1.379600 -1.748300  0.000000 C   0  0  0  0  0  0
  2.250800 -1.250400  0.000000 C   0  0  0  0  0  0
  1  2  2  0  0  0
  2  3  1  0  0  0
  3  4  2  0  0  0
  3  8  1  0  0  0
  4  5  1  0  0  0
  5  6  2  0  0  0
  6  7  1  0  0  0
  6  9  1  0  0  0
  7  8  2  0  0  0
  9 10  2  0  0  0
  9 14  1  0  0  0
 10 11  1  0  0  0
 11 12  2  0  0  0
 12 13  1  0  0  0
 13 14  2  0  0  0
M  END
$$$$
10143-23-4


  8  7  0  0  0  0
  2.250200 -0.250000  0.000000 C   0  0  0  0  0  0
  2.247700 -1.250000  0.000000 C   0  0  0  0  0  0
  1.390200  0.250000  0.000000 C   0  0  0  0  0  0
  0.520200 -0.250000  0.000000 C   0  0  0  0  0  0
  3.120200  0.250000  0.000000 C   0  0  0  0  0  0
  3.122700  1.250000  0.000000 C   0  0  0  0  0  0
  3.980200 -0.250000  0.000000 C   0  0  0  0  0  0
  4.850200  0.250000  0.000000 O   0  0  0  0  0  0
  1  2  1  0  0  0
  1  3  1  0  0  0
  1  5  1  0  0  0
  3  4  1  0  0  0
  5  6  1  0  0  0
  5  7  1  0  0  0
  7  8  1  0  0  0
M  END
$$$$
10169-02-5


 46 51  0  0  0  0
  3.115900 -5.803400  0.000000 C   0  0  0  0  0  0
  2.245900 -5.303400  0.000000 C   0  0  0  0  0  0
  2.243400 -4.303400  0.000000 N   0  0  0  0  0  0
  3.108200 -3.801200  0.000000 N   0  0  0  0  0  0
  3.105700 -2.801200  0.000000 C   0  0  0  0  0  0
  3.973000 -2.296500  0.000000 C   0  0  0  0  0  0
  3.968400 -1.301700  0.000000 C   0  0  0  0  0  0
  4.832900 -0.799100  0.000000 S   0  0  0  0  0  0
  4.330300  0.065400  0.000000 O   0  0  0  0  0  0
  5.335600 -1.663600  0.000000 O   0  0  0  0  0  0
  5.697400 -0.296500  0.000000 O   0  0  0  0  0  0
  3.101700 -0.803000  0.000000 C   0  0  0  0  0  0
  3.101700  0.797000  0.000000 C   0  0  0  0  0  0
  2.233100  1.299600  0.000000 C   0  0  0  0  0  0
  1.366400  0.800900  0.000000 S   0  0  0  0  0  0
  0.867700  1.667600  0.000000 O   0  0  0  0  0  0
  1.865000 -0.065900  0.000000 O   0  0  0  0  0  0
  0.499600  0.302200  0.000000 O   0  0  0  0  0  0
  2.235200  2.294300  0.000000 C   0  0  0  0  0  0
  3.100700  2.795200  0.000000 C   0  0  0  0  0  0
  3.098200  3.795200  0.000000 N   0  0  0  0  0  0
  3.963000  4.297400  0.000000 N   0  0  0  0  0  0
  3.960500  5.297400  0.000000 C   0  0  0  0  0  0
  4.827700  5.802100  0.000000 C   0  0  0  0  0  0
  5.699500  5.305300  0.000000 C   0  0  0  0  0  0
  6.561700  5.811800  0.000000 C   0  0  0  0  0  0
  6.552100  6.815200  0.000000 C   0  0  0  0  0  0
  5.685400  7.303400  0.000000 C   0  0  0  0  0  0
  4.823200  6.796900  0.000000 C   0  0  0  0  0  0
  3.956400  7.295600  0.000000 C   0  0  0  0  0  0
  3.094100  6.799500  0.000000 C   0  0  0  0  0  0
  3.093700  5.796000  0.000000 C   0  0  0  0  0  0
  2.227900  5.295600  0.000000 O   0  0  0  0  0  0
  3.964200  2.301300  0.000000 C   0  0  0  0  0  0
  3.967200  1.297800  0.000000 C   0  0  0  0  0  0
  2.239400 -1.299100  0.000000 C   0  0  0  0  0  0
  2.238900 -2.302600  0.000000 C   0  0  0  0  0  0
  1.385900 -5.803400  0.000000 C   0  0  0  0  0  0
  0.519200 -5.304700  0.000000 O   0  0  0  0  0  0
  1.385900 -6.803400  0.000000 C   0  0  0  0  0  0
  2.245900 -7.303400  0.000000 C   0  0  0  0  0  0
  3.115900 -6.803400  0.000000 C   0  0  0  0  0  0
  3.985500 -7.301600  0.000000 C   0  0  0  0  0  0
  4.850000 -6.799000  0.000000 C   0  0  0  0  0  0
  4.845000 -5.795600  0.000000 C   0  0  0  0  0  0
  3.980400 -5.303400  0.000000 C   0  0  0  0  0  0
  1  2  1  0  0  0
  1 42  2  0  0  0
  1 46  1  0  0  0
  2  3  1  0  0  0
  2 38  2  0  0  0
  3  4  2  0  0  0
  4  5  1  0  0  0
  5  6  2  0  0  0
  5 37  1  0  0  0
  6  7  1  0  0  0
  7  8  1  0  0  0
  7 12  2  0  0  0
  8  9  2  0  0  0
  8 10  2  0  0  0
  8 11  1  0  0  0
 12 13  1  0  0  0
 12 36  1  0  0  0
 13 14  2  0  0  0
 13 35  1  0  0  0
 14 15  1  0  0  0
 14 19  1  0  0  0
 15 16  2  0  0  0
 15 17  2  0  0  0
 15 18  1  0  0  0
 19 20  2  0  0  0
 20 21  1  0  0  0
 20 34  1  0  0  0
 21 22  2  0  0  0
 22 23  1  0  0  0
 23 24  1  0  0  0
 23 32  2  0  0  0
 24 25  2  0  0  0
 24 29  1  0  0  0
 25 26  1  0  0  0
 26 27  2  0  0  0
 27 28  1  0  0  0
 28 29  2  0  0  0
 29 30  1  0  0  0
 30 31  2  0  0  0
 31 32  1  0  0  0
 32 33  1  0  0  0
 34 35  2  0  0  0
 36 37  2  0  0  0
 38 39  1  0  0  0
 38 40  1  0  0  0
 40 41  2  0  0  0
 41 42  1  0  0  0
 42 43  1  0  0  0
 43 44  2  0  0  0
 44 45  1  0  0  0
 45 46  2  0  0  0
M  END
$$$$
10190-66-6


 20 21  0  0  0  0
  8.662900  1.878600  0.000000 N   0  0  0  0  0  0
  7.797400  1.377700  0.000000 C   0  0  0  0  0  0
  6.927400  1.877700  0.000000 C   0  0  0  0  0  0
  6.067400  1.377700  0.000000 C   0  0  0  0  0  0
  6.067400  0.377700  0.000000 C   0  0  0  0  0  0
  5.200600 -0.121000  0.000000 N   0  0  0  0  0  0
  4.335300  0.380300  0.000000 N   0  0  0  0  0  0
  3.468600 -0.118400  0.000000 C   0  0  0  0  0  0
  2.599800  0.383800  0.000000 C   0  0  0  0  0  0
  1.738600 -0.114000  0.000000 C   0  0  0  0  0  0
  1.736100 -1.114000  0.000000 C   0  0  0  0  0  0
  2.594800 -1.616200  0.000000 C   0  0  0  0  0  0
  3.466100 -1.118400  0.000000 C   0  0  0  0  0  0
  0.868000 -1.610500  0.000000 S   0  0  0  0  0  0
  0.000000 -2.107100  0.000000 O   0  0  0  0  0  0
  1.364500 -2.478600  0.000000 O   0  0  0  0  0  0
  0.371500 -0.742500  0.000000 O   0  0  0  0  0  0
  6.927400 -0.122300  0.000000 C   0  0  0  0  0  0
  6.924900 -1.122300  0.000000 N   0  0  0  0  0  0
  7.797400  0.377700  0.000000 C   0  0  0  0  0  0
  1  2  1  0  0  0
  2  3  2  0  0  0
  2 20  1  0  0  0
  3  4  1  0  0  0
  4  5  2  0  0  0
  5  6  1  0  0  0
  5 18  1  0  0  0
  6  7  2  0  0  0
  7  8  1  0  0  0
  8  9  2  0  0  0
  8 13  1  0  0  0
  9 10  1  0  0  0
 10 11  2  0  0  0
 11 12  1  0  0  0
 11 14  1  0  0  0
 12 13  2  0  0  0
 14 15  1  0  0  0
 14 16  2  0  0  0
 14 17  2  0  0  0
 18 19  1  0  0  0
 18 20  2  0  0  0
M  END
$$$$
102-01-2


 13 13  0  0  0  0
  3.983600 -1.212700  0.000000 O   0  0  0  0  0  0
  3.982100 -0.209300  0.000000 C   0  0  0  0  0  0
  3.115600  0.289900  0.000000 N   0  0  0  0  0  0
  2.250100 -0.211000  0.000000 C   0  0  0  0  0  0
  1.380100  0.289000  0.000000 C   0  0  0  0  0  0
  0.520100 -0.211000  0.000000 C   0  0  0  0  0  0
  0.520100 -1.211000  0.000000 C   0  0  0  0  0  0
  1.380100 -1.711000  0.000000 C   0  0  0  0  0  0
  2.250100 -1.211000  0.000000 C   0  0  0  0  0  0
  4.843400  0.288500  0.000000 C   0  0  0  0  0  0
  4.841900  1.291900  0.000000 C   0  0  0  0  0  0
  5.703200  1.789700  0.000000 O   0  0  0  0  0  0
  3.975400  1.791100  0.000000 C   0  0  0  0  0  0
  1  2  2  0  0  0
  2  3  1  0  0  0
  2 10  1  0  0  0
  3  4  1  0  0  0
  4  5  2  0  0  0
  4  9  1  0  0  0
  5  6  1  0  0  0
  6  7  2  0  0  0
  7  8  1  0  0  0
  8  9  2  0  0  0
 10 11  1  0  0  0
 11 12  2  0  0  0
 11 13  1  0  0  0
M  END
$$$$
102-06-7


 16 17  0  0  0  0
  2.244600  0.248000  0.000000 N   0  0  0  0  0  0
  3.114600 -0.251900  0.000000 C   0  0  0  0  0  0
  3.115600 -1.246700  0.000000 N   0  0  0  0  0  0
  2.250100 -1.747600  0.000000 C   0  0  0  0  0  0
  1.380100 -1.247600  0.000000 C   0  0  0  0  0  0
  0.520100 -1.747600  0.000000 C   0  0  0  0  0  0
  0.520100 -2.747600  0.000000 C   0  0  0  0  0  0
  1.380100 -3.247600  0.000000 C   0  0  0  0  0  0
  2.250100 -2.747600  0.000000 C   0  0  0  0  0  0
  3.979900  0.249400  0.000000 N   0  0  0  0  0  0
  3.978400  1.249400  0.000000 C   0  0  0  0  0  0
  4.846100  1.753300  0.000000 C   0  0  0  0  0  0
  4.842600  2.748000  0.000000 C   0  0  0  0  0  0
  3.976300  3.247600  0.000000 C   0  0  0  0  0  0
  3.113500  2.752400  0.000000 C   0  0  0  0  0  0
  3.112100  1.748900  0.000000 C   0  0  0  0  0  0
  1  2  2  0  0  0
  2  3  1  0  0  0
  2 10  1  0  0  0
  3  4  1  0  0  0
  4  5  2  0  0  0
  4  9  1  0  0  0
  5  6  1  0  0  0
  6  7  2  0  0  0
  7  8  1  0  0  0
  8  9  2  0  0  0
 10 11  1  0  0  0
 11 12  2  0  0  0
 11 16  1  0  0  0
 12 13  1  0  0  0
 13 14  2  0  0  0
 14 15  1  0  0  0
 15 16  2  0  0  0
M  END
$$$$
102-08-9


 16 17  0  0  0  0
  3.115600 -1.250200  0.000000 N   0  0  0  0  0  0
  2.250100 -1.751100  0.000000 C   0  0  0  0  0  0
  1.380100 -1.251100  0.000000 C   0  0  0  0  0  0
  0.520100 -1.751100  0.000000 C   0  0  0  0  0  0
  0.520100 -2.751100  0.000000 C   0  0  0  0  0  0
  1.380100 -3.251100  0.000000 C   0  0  0  0  0  0
  2.250100 -2.751100  0.000000 C   0  0  0  0  0  0
  3.114600 -0.246800  0.000000 C   0  0  0  0  0  0
  3.976100  0.250600  0.000000 S   0  0  0  0  0  0
  2.248300  0.252800  0.000000 N   0  0  0  0  0  0
  2.247900  1.252800  0.000000 C   0  0  0  0  0  0
  1.379100  1.755000  0.000000 C   0  0  0  0  0  0
  1.380700  2.749800  0.000000 C   0  0  0  0  0  0
  2.246000  3.251100  0.000000 C   0  0  0  0  0  0
  3.109700  2.757500  0.000000 C   0  0  0  0  0  0
  3.113200  1.754100  0.000000 C   0  0  0  0  0  0
  1  2  1  0  0  0
  1  8  1  0  0  0
  2  3  2  0  0  0
  2  7  1  0  0  0
  3  4  1  0  0  0
  4  5  2  0  0  0
  5  6  1  0  0  0
  6  7  2  0  0  0
  8  9  2  0  0  0
  8 10  1  0  0  0
 10 11  1  0  0  0
 11 12  2  0  0  0
 11 16  1  0  0  0
 12 13  1  0  0  0
 13 14  2  0  0  0
 14 15  1  0  0  0
 15 16  2  0  0  0
M  END
$$$$
102-28-3


 11 11  0  0  0  0
  3.115600  0.640900  0.000000 N   0  0  0  0  0  0
  3.114600  1.644300  0.000000 C   0  0  0  0  0  0
  3.976100  2.141700  0.000000 C   0  0  0  0  0  0
  2.248300  2.143900  0.000000 O   0  0  0  0  0  0
  2.250100  0.140000  0.000000 C   0  0  0  0  0  0
  1.380100  0.640000  0.000000 C   0  0  0  0  0  0
  0.520100  0.140000  0.000000 C   0  0  0  0  0  0
  0.520100 -0.860000  0.000000 C   0  0  0  0  0  0
  1.380100 -1.360000  0.000000 C   0  0  0  0  0  0
  1.377600 -2.360000  0.000000 N   0  0  0  0  0  0
  2.250100 -0.860000  0.000000 C   0  0  0  0  0  0
  1  2  1  0  0  0
  1  5  1  0  0  0
  2  3  1  0  0  0
  2  4  2  0  0  0
  5  6  2  0  0  0
  5 11  1  0  0  0
  6  7  1  0  0  0
  7  8  2  0  0  0
  8  9  1  0  0  0
  9 10  1  0  0  0
  9 11  2  0  0  0
M  END
$$$$
102-50-1


 10 10  0  0  0  0
  3.981500  1.500900  0.000000 O   0  0  0  0  0  0
  4.848000  1.001700  0.000000 C   0  0  0  0  0  0
  3.115900  1.000000  0.000000 C   0  0  0  0  0  0
  2.245900  1.500000  0.000000 C   0  0  0  0  0  0
  1.385900  1.000000  0.000000 C   0  0  0  0  0  0
  1.385900  0.000000  0.000000 C   0  0  0  0  0  0
  0.519200 -0.498700  0.000000 N   0  0  0  0  0  0
  2.245900 -0.500000  0.000000 C   0  0  0  0  0  0
  2.243400 -1.500000  0.000000 C   0  0  0  0  0  0
  3.115900  0.000000  0.000000 C   0  0  0  0  0  0
  1  2  1  0  0  0
  1  3  1  0  0  0
  3  4  2  0  0  0
  3 10  1  0  0  0
  4  5  1  0  0  0
  5  6  2  0  0  0
  6  7  1  0  0  0
  6  8  1  0  0  0
  8  9  1  0  0  0
  8 10  2  0  0  0
M  END
$$$$
102-69-2


 10  9  0  0  0  0
  3.120200 -1.039200  0.000000 N   0  0  0  0  0  0
  2.250200 -1.539200  0.000000 C   0  0  0  0  0  0
  1.390200 -1.039200  0.000000 C   0  0  0  0  0  0
  0.520200 -1.539200  0.000000 C   0  0  0  0  0  0
  3.980200 -1.539200  0.000000 C   0  0  0  0  0  0
  4.850200 -1.039200  0.000000 C   0  0  0  0  0  0
  5.720200 -1.539200  0.000000 C   0  0  0  0  0  0
  3.122700 -0.039200  0.000000 C   0  0  0  0  0  0
  2.255000  0.464700  0.000000 C   0  0  0  0  0  0
  2.258500  1.459400  0.000000 C   0  0  0  0  0  0
  1  2  1  0  0  0
  1  5  1  0  0  0
  1  8  1  0  0  0
  2  3  1  0  0  0
  3  4  1  0  0  0
  5  6  1  0  0  0
  6  7  1  0  0  0
  8  9  1  0  0  0
  9 10  1  0  0  0
M  END
$$$$
102-70-5


 10  9  0  0  0  0
  3.119000 -0.850300  0.000000 N   0  0  0  0  0  0
  2.249000 -1.350300  0.000000 C   0  0  0  0  0  0
  1.389000 -0.850300  0.000000 C   0  0  0  0  0  0
  0.519000 -1.350300  0.000000 C   0  0  0  0  0  0
  3.979000 -1.350300  0.000000 C   0  0  0  0  0  0
  4.849000 -0.850300  0.000000 C   0  0  0  0  0  0
  5.719000 -1.350300  0.000000 C   0  0  0  0  0  0
  3.121500  0.149700  0.000000 C   0  0  0  0  0  0
  2.253800  0.653600  0.000000 C   0  0  0  0  0  0
  2.257300  1.648400  0.000000 C   0  0  0  0  0  0
  1  2  1  0  0  0
  1  5  1  0  0  0
  1  8  1  0  0  0
  2  3  1  0  0  0
  3  4  2  0  0  0
  5  6  1  0  0  0
  6  7  2  0  0  0
  8  9  1  0  0  0
  9 10  2  0  0  0
M  END
$$$$
102-71-6


 10  9  0  0  0  0
  2.601200 -0.850300  0.000000 N   0  0  0  0  0  0
  1.731200 -1.350300  0.000000 C   0  0  0  0  0  0
  0.871200 -0.850300  0.000000 C   0  0  0  0  0  0
  0.001200 -1.350300  0.000000 O   0  0  0  0  0  0
  3.461200 -1.350300  0.000000 C   0  0  0  0  0  0
  4.331200 -0.850300  0.000000 C   0  0  0  0  0  0
  5.201200 -1.350300  0.000000 O   0  0  0  0  0  0
  2.603700  0.149700  0.000000 C   0  0  0  0  0  0
  1.735900  0.653600  0.000000 C   0  0  0  0  0  0
  1.739500  1.648400  0.000000 O   0  0  0  0  0  0
  1  2  1  0  0  0
  1  5  1  0  0  0
  1  8  1  0  0  0
  2  3  1  0  0  0
  3  4  1  0  0  0
  5  6  1  0  0  0
  6  7  1  0  0  0
  8  9  1  0  0  0
  9 10  1  0  0  0
M  END
$$$$
102-81-8


 12 11  0  0  0  0
  4.834400 -1.580800  0.000000 O   0  0  0  0  0  0
  4.838000 -0.577400  0.000000 C   0  0  0  0  0  0
  3.977700 -0.077800  0.000000 C   0  0  0  0  0  0
  3.980200  0.922200  0.000000 N   0  0  0  0  0  0
  3.120200  1.422200  0.000000 C   0  0  0  0  0  0
  2.250200  0.922200  0.000000 C   0  0  0  0  0  0
  1.390200  1.422200  0.000000 C   0  0  0  0  0  0
  0.520200  0.922200  0.000000 C   0  0  0  0  0  0
  4.850200  1.422200  0.000000 C   0  0  0  0  0  0
  5.720200  0.922200  0.000000 C   0  0  0  0  0  0
  6.580200  1.422200  0.000000 C   0  0  0  0  0  0
  7.450200  0.922200  0.000000 C   0  0  0  0  0  0
  1  2  1  0  0  0
  2  3  1  0  0  0
  3  4  1  0  0  0
  4  5  1  0  0  0
  4  9  1  0  0  0
  5  6  1  0  0  0
  6  7  1  0  0  0
  7  8  1  0  0  0
  9 10  1  0  0  0
 10 11  1  0  0  0
 11 12  1  0  0  0
M  END
$$$$
102-82-9


 13 12  0  0  0  0
  3.980200  1.280500  0.000000 N   0  0  0  0  0  0
  3.120200  1.780500  0.000000 C   0  0  0  0  0  0
  2.250200  1.280500  0.000000 C   0  0  0  0  0  0
  1.390200  1.780500  0.000000 C   0  0  0  0  0  0
  0.520200  1.280500  0.000000 C   0  0  0  0  0  0
  4.850200  1.780500  0.000000 C   0  0  0  0  0  0
  5.720200  1.280500  0.000000 C   0  0  0  0  0  0
  6.580200  1.780500  0.000000 C   0  0  0  0  0  0
  7.450200  1.280500  0.000000 C   0  0  0  0  0  0
  3.977700  0.280500  0.000000 C   0  0  0  0  0  0
  4.845500 -0.223400  0.000000 C   0  0  0  0  0  0
  4.841900 -1.218200  0.000000 C   0  0  0  0  0  0
  5.709700 -1.722100  0.000000 C   0  0  0  0  0  0
  1  2  1  0  0  0
  1  6  1  0  0  0
  1 10  1  0  0  0
  2  3  1  0  0  0
  3  4  1  0  0  0
  4  5  1  0  0  0
  6  7  1  0  0  0
  7  8  1  0  0  0
  8  9  1  0  0  0
 10 11  1  0  0  0
 11 12  1  0  0  0
 12 13  1  0  0  0
M  END
$$$$
10213-75-9


 13 12  0  0  0  0
  2.973300  3.430000  0.000000 N   0  0  0  0  0  0
  1.973300  3.430000  0.000000 C   0  0  0  0  0  0
  0.973300  3.430000  0.000000 C   0  0  0  0  0  0
  0.471600  2.560900  0.000000 C   0  0  0  0  0  0
  0.969900  1.700000  0.000000 O   0  0  0  0  0  0
  0.468100  0.830900  0.000000 C   0  0  0  0  0  0
  0.966400 -0.030000  0.000000 C   0  0  0  0  0  0
  0.464700 -0.899100  0.000000 C   0  0  0  0  0  0
  0.963000 -1.770000  0.000000 C   0  0  0  0  0  0
  0.461300 -2.629000  0.000000 C   0  0  0  0  0  0
  0.959600 -3.500000  0.000000 C   0  0  0  0  0  0
  1.966400 -0.029500  0.000000 C   0  0  0  0  0  0
  2.466000  0.836800  0.000000 C   0  0  0  0  0  0
  1  2  3  0  0  0
  2  3  1  0  0  0
  3  4  1  0  0  0
  4  5  1  0  0  0
  5  6  1  0  0  0
  6  7  1  0  0  0
  7  8  1  0  0  0
  7 12  1  0  0  0
  8  9  1  0  0  0
  9 10  1  0  0  0
 10 11  1  0  0  0
 12 13  1  0  0  0
M  END
$$$$
1025-15-6


 18 18  0  0  0  0
  5.711800  1.350300  0.000000 C   0  0  0  0  0  0
  5.710800  2.353700  0.000000 C   0  0  0  0  0  0
  6.572300  2.851100  0.000000 C   0  0  0  0  0  0
  4.846200  0.849400  0.000000 N   0  0  0  0  0  0
  3.976200  1.349400  0.000000 C   0  0  0  0  0  0
  3.973700  2.349400  0.000000 O   0  0  0  0  0  0
  3.116200  0.849400  0.000000 N   0  0  0  0  0  0
  2.249500  1.348100  0.000000 C   0  0  0  0  0  0
  1.381200  0.845100  0.000000 C   0  0  0  0  0  0
  0.519500  1.342100  0.000000 C   0  0  0  0  0  0
  3.116200 -0.150600  0.000000 C   0  0  0  0  0  0
  2.249500 -0.649300  0.000000 O   0  0  0  0  0  0
  3.976200 -0.650600  0.000000 N   0  0  0  0  0  0
  3.973700 -1.650600  0.000000 C   0  0  0  0  0  0
  4.841500 -2.154500  0.000000 C   0  0  0  0  0  0
  4.838000 -3.149200  0.000000 C   0  0  0  0  0  0
  4.846200 -0.150600  0.000000 C   0  0  0  0  0  0
  5.711800 -0.651400  0.000000 O   0  0  0  0  0  0
  1  2  1  0  0  0
  1  4  1  0  0  0
  2  3  2  0  0  0
  4  5  1  0  0  0
  4 17  1  0  0  0
  5  6  2  0  0  0
  5  7  1  0  0  0
  7  8  1  0  0  0
  7 11  1  0  0  0
  8  9  1  0  0  0
  9 10  2  0  0  0
 11 12  2  0  0  0
 11 13  1  0  0  0
 13 14  1  0  0  0
 13 17  1  0  0  0
 14 15  1  0  0  0
 15 16  2  0  0  0
 17 18  2  0  0  0
M  END
$$$$
103-11-7


 13 12  0  0  0  0
  6.577700  1.760500  0.000000 O   0  0  0  0  0  0
  6.580200  0.760500  0.000000 C   0  0  0  0  0  0
  5.720200  0.260500  0.000000 O   0  0  0  0  0  0
  4.850200  0.760500  0.000000 C   0  0  0  0  0  0
  3.980200  0.260500  0.000000 C   0  0  0  0  0  0
  3.120200  0.760500  0.000000 C   0  0  0  0  0  0
  2.250200  0.260500  0.000000 C   0  0  0  0  0  0
  1.390200  0.760500  0.000000 C   0  0  0  0  0  0
  0.520200  0.260500  0.000000 C   0  0  0  0  0  0
  3.977700 -0.739500  0.000000 C   0  0  0  0  0  0
  4.842500 -1.241600  0.000000 C   0  0  0  0  0  0
  7.450200  0.260500  0.000000 C   0  0  0  0  0  0
  8.310200  0.760500  0.000000 C   0  0  0  0  0  0
  1  2  2  0  0  0
  2  3  1  0  0  0
  2 12  1  0  0  0
  3  4  1  0  0  0
  4  5  1  0  0  0
  5  6  1  0  0  0
  5 10  1  0  0  0
  6  7  1  0  0  0
  7  8  1  0  0  0
  8  9  1  0  0  0
 10 11  1  0  0  0
 12 13  2  0  0  0
M  END
$$$$
103-23-1


 26 25  0  0  0  0
  6.587700  1.249800  0.000000 O   0  0  0  0  0  0
  6.585200  0.249900  0.000000 C   0  0  0  0  0  0
  5.715200 -0.250100  0.000000 O   0  0  0  0  0  0
  4.855200  0.249900  0.000000 C   0  0  0  0  0  0
  3.985200 -0.250100  0.000000 C   0  0  0  0  0  0
  3.120200  0.251600  0.000000 C   0  0  0  0  0  0
  2.250200 -0.248400  0.000000 C   0  0  0  0  0  0
  1.390200  0.251600  0.000000 C   0  0  0  0  0  0
  0.520200 -0.248400  0.000000 C   0  0  0  0  0  0
  3.983300 -1.250100  0.000000 C   0  0  0  0  0  0
  4.848300 -1.751900  0.000000 C   0  0  0  0  0  0
  7.445200 -0.250100  0.000000 C   0  0  0  0  0  0
  8.315200  0.249900  0.000000 C   0  0  0  0  0  0
  9.185200 -0.250100  0.000000 C   0  0  0  0  0  0
 10.045200  0.249900  0.000000 C   0  0  0  0  0  0
 10.915200 -0.250100  0.000000 C   0  0  0  0  0  0
 10.917700 -1.250100  0.000000 O   0  0  0  0  0  0
 11.775200  0.249900  0.000000 O   0  0  0  0  0  0
 12.645200 -0.250100  0.000000 C   0  0  0  0  0  0
 13.515200  0.249900  0.000000 C   0  0  0  0  0  0
 14.375200 -0.250100  0.000000 C   0  0  0  0  0  0
 15.245200  0.249900  0.000000 C   0  0  0  0  0  0
 16.105200 -0.250100  0.000000 C   0  0  0  0  0  0
 16.975200  0.249900  0.000000 C   0  0  0  0  0  0
 13.517700  1.249800  0.000000 C   0  0  0  0  0  0
 12.653000  1.752000  0.000000 C   0  0  0  0  0  0
  1  2  2  0  0  0
  2  3  1  0  0  0
  2 12  1  0  0  0
  3  4  1  0  0  0
  4  5  1  0  0  0
  5  6  1  0  0  0
  5 10  1  0  0  0
  6  7  1  0  0  0
  7  8  1  0  0  0
  8  9  1  0  0  0
 10 11  1  0  0  0
 12 13  1  0  0  0
 13 14  1  0  0  0
 14 15  1  0  0  0
 15 16  1  0  0  0
 16 17  2  0  0  0
 16 18  1  0  0  0
 18 19  1  0  0  0
 19 20  1  0  0  0
 20 21  1  0  0  0
 20 25  1  0  0  0
 21 22  1  0  0  0
 22 23  1  0  0  0
 23 24  1  0  0  0
 25 26  1  0  0  0
M  END
$$$$
103-30-0


 14 15  0  0  0  0
  2.250100 -0.251300  0.000000 C   0  0  0  0  0  0
  1.380100  0.248700  0.000000 C   0  0  0  0  0  0
  0.520100 -0.251300  0.000000 C   0  0  0  0  0  0
  0.520100 -1.251300  0.000000 C   0  0  0  0  0  0
  1.380100 -1.751300  0.000000 C   0  0  0  0  0  0
  2.250100 -1.251300  0.000000 C   0  0  0  0  0  0
  3.115600  0.249600  0.000000 C   0  0  0  0  0  0
  3.982100 -0.249600  0.000000 C   0  0  0  0  0  0
  4.847600  0.251300  0.000000 C   0  0  0  0  0  0
  5.717600 -0.248700  0.000000 C   0  0  0  0  0  0
  6.577600  0.251300  0.000000 C   0  0  0  0  0  0
  6.577600  1.251300  0.000000 C   0  0  0  0  0  0
  5.717600  1.751300  0.000000 C   0  0  0  0  0  0
  4.847600  1.251300  0.000000 C   0  0  0  0  0  0
  1  2  2  0  0  0
  1  6  1  0  0  0
  1  7  1  0  0  0
  2  3  1  0  0  0
  3  4  2  0  0  0
  4  5  1  0  0  0
  5  6  2  0  0  0
  7  8  2  0  0  0
  8  9  1  0  0  0
  9 10  2  0  0  0
  9 14  1  0  0  0
 10 11  1  0  0  0
 11 12  2  0  0  0
 12 13  1  0  0  0
 13 14  2  0  0  0
M  END
$$$$
103-33-3


 14 15  0  0  0  0
  3.982100 -0.249600  0.000000 N   0  0  0  0  0  0
  3.115600  0.249600  0.000000 N   0  0  0  0  0  0
  2.250100 -0.251300  0.000000 C   0  0  0  0  0  0
  1.380100  0.248700  0.000000 C   0  0  0  0  0  0
  0.520100 -0.251300  0.000000 C   0  0  0  0  0  0
  0.520100 -1.251300  0.000000 C   0  0  0  0  0  0
  1.380100 -1.751300  0.000000 C   0  0  0  0  0  0
  2.250100 -1.251300  0.000000 C   0  0  0  0  0  0
  4.847600  0.251300  0.000000 C   0  0  0  0  0  0
  5.717600 -0.248700  0.000000 C   0  0  0  0  0  0
  6.577600  0.251300  0.000000 C   0  0  0  0  0  0
  6.577600  1.251300  0.000000 C   0  0  0  0  0  0
  5.717600  1.751300  0.000000 C   0  0  0  0  0  0
  4.847600  1.251300  0.000000 C   0  0  0  0  0  0
  1  2  2  0  0  0
  1  9  1  0  0  0
  2  3  1  0  0  0
  3  4  2  0  0  0
  3  8  1  0  0  0
  4  5  1  0  0  0
  5  6  2  0  0  0
  6  7  1  0  0  0
  7  8  2  0  0  0
  9 10  2  0  0  0
  9 14  1  0  0  0
 10 11  1  0  0  0
 11 12  2  0  0  0
 12 13  1  0  0  0
 13 14  2  0  0  0
M  END
$$$$
103-50-4


 15 16  0  0  0  0
  3.114600  1.254000  0.000000 O   0  0  0  0  0  0
  3.115600  0.250500  0.000000 C   0  0  0  0  0  0
  2.250100 -0.250300  0.000000 C   0  0  0  0  0  0
  1.380100  0.249700  0.000000 C   0  0  0  0  0  0
  0.520100 -0.250300  0.000000 C   0  0  0  0  0  0
  0.520100 -1.250300  0.000000 C   0  0  0  0  0  0
  1.380100 -1.750300  0.000000 C   0  0  0  0  0  0
  2.250100 -1.250300  0.000000 C   0  0  0  0  0  0
  3.976100  1.751300  0.000000 C   0  0  0  0  0  0
  4.842100  1.251300  0.000000 C   0  0  0  0  0  0
  4.843100  0.247800  0.000000 C   0  0  0  0  0  0
  5.705600 -0.247900  0.000000 C   0  0  0  0  0  0
  6.572100  0.251200  0.000000 C   0  0  0  0  0  0
  6.576200  1.246000  0.000000 C   0  0  0  0  0  0
  5.708700  1.750300  0.000000 C   0  0  0  0  0  0
  1  2  1  0  0  0
  1  9  1  0  0  0
  2  3  1  0  0  0
  3  4  2  0  0  0
  3  8  1  0  0  0
  4  5  1  0  0  0
  5  6  2  0  0  0
  6  7  1  0  0  0
  7  8  2  0  0  0
  9 10  1  0  0  0
 10 11  2  0  0  0
 10 15  1  0  0  0
 11 12  1  0  0  0
 12 13  2  0  0  0
 13 14  1  0  0  0
 14 15  2  0  0  0
M  END
$$$$
103-69-5


  9  9  0  0  0  0
  3.115600  0.290200  0.000000 N   0  0  0  0  0  0
  2.250100 -0.210600  0.000000 C   0  0  0  0  0  0
  1.380100  0.289400  0.000000 C   0  0  0  0  0  0
  0.520100 -0.210600  0.000000 C   0  0  0  0  0  0
  0.520100 -1.210600  0.000000 C   0  0  0  0  0  0
  1.380100 -1.710600  0.000000 C   0  0  0  0  0  0
  2.250100 -1.210600  0.000000 C   0  0  0  0  0  0
  3.114600  1.293700  0.000000 C   0  0  0  0  0  0
  3.976100  1.791000  0.000000 C   0  0  0  0  0  0
  1  2  1  0  0  0
  1  8  1  0  0  0
  2  3  2  0  0  0
  2  7  1  0  0  0
  3  4  1  0  0  0
  4  5  2  0  0  0
  5  6  1  0  0  0
  6  7  2  0  0  0
  8  9  1  0  0  0
M  END
$$$$
103-70-8


  9  9  0  0  0  0
  2.244600  2.047800  0.000000 O   0  0  0  0  0  0
  3.114600  1.547800  0.000000 C   0  0  0  0  0  0
  3.115600  0.553100  0.000000 N   0  0  0  0  0  0
  2.250100  0.052200  0.000000 C   0  0  0  0  0  0
  1.380100  0.552200  0.000000 C   0  0  0  0  0  0
  0.520100  0.052200  0.000000 C   0  0  0  0  0  0
  0.520100 -0.947800  0.000000 C   0  0  0  0  0  0
  1.380100 -1.447800  0.000000 C   0  0  0  0  0  0
  2.250100 -0.947800  0.000000 C   0  0  0  0  0  0
  1  2  2  0  0  0
  2  3  1  0  0  0
  3  4  1  0  0  0
  4  5  2  0  0  0
  4  9  1  0  0  0
  5  6  1  0  0  0
  6  7  2  0  0  0
  7  8  1  0  0  0
  8  9  2  0  0  0
M  END
$$$$
103-85-5


 10 10  0  0  0  0
  3.983600 -0.502200  0.000000 N   0  0  0  0  0  0
  3.982100  0.501300  0.000000 C   0  0  0  0  0  0
  4.843400  0.999100  0.000000 S   0  0  0  0  0  0
  3.115600  1.000400  0.000000 N   0  0  0  0  0  0
  2.250100  0.499600  0.000000 C   0  0  0  0  0  0
  1.380100  0.999600  0.000000 C   0  0  0  0  0  0
  0.520100  0.499600  0.000000 C   0  0  0  0  0  0
  0.520100 -0.500400  0.000000 C   0  0  0  0  0  0
  1.380100 -1.000400  0.000000 C   0  0  0  0  0  0
  2.250100 -0.500400  0.000000 C   0  0  0  0  0  0
  1  2  1  0  0  0
  2  3  2  0  0  0
  2  4  1  0  0  0
  4  5  1  0  0  0
  5  6  2  0  0  0
  5 10  1  0  0  0
  6  7  1  0  0  0
  7  8  2  0  0  0
  8  9  1  0  0  0
  9 10  2  0  0  0
M  END
$$$$
103-89-9


 11 11  0  0  0  0
  3.111400  1.787500  0.000000 O   0  0  0  0  0  0
  3.981400  1.287600  0.000000 C   0  0  0  0  0  0
  3.982400  0.292800  0.000000 N   0  0  0  0  0  0
  3.116900 -0.208100  0.000000 C   0  0  0  0  0  0
  2.246900  0.291900  0.000000 C   0  0  0  0  0  0
  1.386900 -0.208100  0.000000 C   0  0  0  0  0  0
  1.386900 -1.208100  0.000000 C   0  0  0  0  0  0
  2.246900 -1.708100  0.000000 C   0  0  0  0  0  0
  0.520100 -1.706700  0.000000 C   0  0  0  0  0  0
  3.116900 -1.208100  0.000000 C   0  0  0  0  0  0
  4.846700  1.788900  0.000000 C   0  0  0  0  0  0
  1  2  2  0  0  0
  2  3  1  0  0  0
  2 11  1  0  0  0
  3  4  1  0  0  0
  4  5  2  0  0  0
  4 10  1  0  0  0
  5  6  1  0  0  0
  6  7  2  0  0  0
  7  8  1  0  0  0
  7  9  1  0  0  0
  8 10  2  0  0  0
M  END
$$$$
103-90-2


 11 11  0  0  0  0
  3.463200  0.290200  0.000000 N   0  0  0  0  0  0
  3.462200  1.293700  0.000000 C   0  0  0  0  0  0
  4.323800  1.791000  0.000000 C   0  0  0  0  0  0
  2.596000  1.793300  0.000000 O   0  0  0  0  0  0
  2.597700 -0.210600  0.000000 C   0  0  0  0  0  0
  1.727700  0.289400  0.000000 C   0  0  0  0  0  0
  0.867700 -0.210600  0.000000 C   0  0  0  0  0  0
  0.867700 -1.210600  0.000000 C   0  0  0  0  0  0
  0.000900 -1.709300  0.000000 O   0  0  0  0  0  0
  1.727700 -1.710600  0.000000 C   0  0  0  0  0  0
  2.597700 -1.210600  0.000000 C   0  0  0  0  0  0
  1  2  1  0  0  0
  1  5  1  0  0  0
  2  3  1  0  0  0
  2  4  2  0  0  0
  5  6  2  0  0  0
  5 11  1  0  0  0
  6  7  1  0  0  0
  7  8  2  0  0  0
  8  9  1  0  0  0
  8 10  1  0  0  0
 10 11  2  0  0  0
M  END
$$$$
10318-26-0


 12 11  0  0  0  0
  2.600000  0.250000  0.000000 C   0  0  0  0  0  0
  2.602500  1.250000  0.000000 O   0  0  0  0  0  0
  1.730000 -0.250000  0.000000 C   0  0  0  0  0  0
  1.727500 -1.250000  0.000000 O   0  0  0  0  0  0
  0.870000  0.250000  0.000000 C   0  0  0  0  0  0
  0.000000 -0.250000  0.000000 Br  0  0  0  0  0  0
  3.460000 -0.250000  0.000000 C   0  0  0  0  0  0
  3.457500 -1.250000  0.000000 O   0  0  0  0  0  0
  4.330000  0.250000  0.000000 C   0  0  0  0  0  0
  4.330000  1.250000  0.000000 O   0  0  0  0  0  0
  5.200000 -0.250000  0.000000 C   0  0  0  0  0  0
  6.060000  0.250000  0.000000 Br  0  0  0  0  0  0
  1  2  1  0  0  0
  1  3  1  0  0  0
  1  7  1  0  0  0
  3  4  1  0  0  0
  3  5  1  0  0  0
  5  6  1  0  0  0
  7  8  1  0  0  0
  7  9  1  0  0  0
  9 10  1  0  0  0
  9 11  1  0  0  0
 11 12  1  0  0  0
M  END
$$$$
10335-79-2


 14 15  0  0  0  0
  3.114600  2.798000  0.000000 O   0  0  0  0  0  0
  3.984400  2.297600  0.000000 N   0  0  0  0  0  0
  3.984800  1.302800  0.000000 C   0  0  0  0  0  0
  4.854600  0.802400  0.000000 O   0  0  0  0  0  0
  3.119300  0.802000  0.000000 C   0  0  0  0  0  0
  2.249300  1.302000  0.000000 C   0  0  0  0  0  0
  1.389300  0.802000  0.000000 C   0  0  0  0  0  0
  1.389300 -0.198000  0.000000 C   0  0  0  0  0  0
  0.519300 -0.698000  0.000000 C   0  0  0  0  0  0
  0.519300 -1.698000  0.000000 C   0  0  0  0  0  0
  1.389300 -2.198000  0.000000 C   0  0  0  0  0  0
  2.249300 -1.698000  0.000000 C   0  0  0  0  0  0
  2.249300 -0.698000  0.000000 C   0  0  0  0  0  0
  3.119300 -0.198000  0.000000 C   0  0  0  0  0  0
  1  2  1  0  0  0
  2  3  1  0  0  0
  3  4  2  0  0  0
  3  5  1  0  0  0
  5  6  2  0  0  0
  5 14  1  0  0  0
  6  7  1  0  0  0
  7  8  2  0  0  0
  8  9  1  0  0  0
  8 13  1  0  0  0
  9 10  2  0  0  0
 10 11  1  0  0  0
 11 12  2  0  0  0
 12 13  1  0  0  0
 13 14  2  0  0  0
M  END
$$$$
10387-13-0


 18 20  0  0  0  0
  4.327600  1.002000  0.000000 C   0  0  0  0  0  0
  5.194100  0.502800  0.000000 Cl  0  0  0  0  0  0
  3.462000  0.501100  0.000000 C   0  0  0  0  0  0
  2.592000  1.001100  0.000000 C   0  0  0  0  0  0
  2.588000  2.004500  0.000000 C   0  0  0  0  0  0
  1.718900  2.499300  0.000000 C   0  0  0  0  0  0
  0.854000  1.990600  0.000000 C   0  0  0  0  0  0
  0.863000  0.995900  0.000000 C   0  0  0  0  0  0
  1.732000  0.501100  0.000000 C   0  0  0  0  0  0
  1.732000 -0.498900  0.000000 C   0  0  0  0  0  0
  0.865300 -0.997600  0.000000 C   0  0  0  0  0  0
  0.000000 -0.496300  0.000000 Cl  0  0  0  0  0  0
  2.592000 -0.998900  0.000000 C   0  0  0  0  0  0
  2.594900 -2.000200  0.000000 C   0  0  0  0  0  0
  3.461400 -2.499300  0.000000 C   0  0  0  0  0  0
  4.328900 -1.994900  0.000000 C   0  0  0  0  0  0
  4.324800 -1.000100  0.000000 C   0  0  0  0  0  0
  3.462000 -0.498900  0.000000 C   0  0  0  0  0  0
  1  2  1  0  0  0
  1  3  1  0  0  0
  3  4  2  0  0  0
  3 18  1  0  0  0
  4  5  1  0  0  0
  4  9  1  0  0  0
  5  6  2  0  0  0
  6  7  1  0  0  0
  7  8  2  0  0  0
  8  9  1  0  0  0
  9 10  2  0  0  0
 10 11  1  0  0  0
 10 13  1  0  0  0
 11 12  1  0  0  0
 13 14  2  0  0  0
 13 18  1  0  0  0
 14 15  1  0  0  0
 15 16  2  0  0  0
 16 17  1  0  0  0
 17 18  2  0  0  0
M  END
$$$$
104-28-9


 18 18  0  0  0  0
  3.463800 -0.663200  0.000000 O   0  0  0  0  0  0
  3.982900 -0.362400  0.000000 C   0  0  0  0  0  0
  3.981900  0.641000  0.000000 O   0  0  0  0  0  0
  3.114400  1.145300  0.000000 C   0  0  0  0  0  0
  3.118400  2.140100  0.000000 C   0  0  0  0  0  0
  2.250900  2.644400  0.000000 O   0  0  0  0  0  0
  2.254900  3.639200  0.000000 C   0  0  0  0  0  0
  1.387400  4.143500  0.000000 C   0  0  0  0  0  0
  5.018900 -0.957700  0.000000 C   0  0  0  0  0  0
  5.019800 -1.961200  0.000000 C   0  0  0  0  0  0
  3.981200 -2.562200  0.000000 C   0  0  0  0  0  0
  3.111200 -2.062200  0.000000 C   0  0  0  0  0  0
  2.251200 -2.562200  0.000000 C   0  0  0  0  0  0
  2.251200 -3.562200  0.000000 C   0  0  0  0  0  0
  1.384400 -4.060900  0.000000 O   0  0  0  0  0  0
  0.519200 -3.559600  0.000000 C   0  0  0  0  0  0
  3.111200 -4.062200  0.000000 C   0  0  0  0  0  0
  3.981200 -3.562200  0.000000 C   0  0  0  0  0  0
  1  2  2  0  0  0
  2  3  1  0  0  0
  2  9  1  0  0  0
  3  4  1  0  0  0
  4  5  1  0  0  0
  5  6  1  0  0  0
  6  7  1  0  0  0
  7  8  1  0  0  0
  9 10  2  0  0  0
 10 11  1  0  0  0
 11 12  2  0  0  0
 11 18  1  0  0  0
 12 13  1  0  0  0
 13 14  2  0  0  0
 14 15  1  0  0  0
 14 17  1  0  0  0
 15 16  1  0  0  0
 17 18  2  0  0  0
M  END
$$$$
104-46-1


 11 11  0  0  0  0
  4.847000  1.709700  0.000000 O   0  0  0  0  0  0
  3.981500  1.208800  0.000000 C   0  0  0  0  0  0
  3.111500  1.708800  0.000000 C   0  0  0  0  0  0
  2.251500  1.208800  0.000000 C   0  0  0  0  0  0
  2.251500  0.208800  0.000000 C   0  0  0  0  0  0
  3.111500 -0.291200  0.000000 C   0  0  0  0  0  0
  1.384700 -0.289800  0.000000 C   0  0  0  0  0  0
  1.383200 -1.293300  0.000000 C   0  0  0  0  0  0
  0.520400 -1.788500  0.000000 C   0  0  0  0  0  0
  3.981500  0.208800  0.000000 C   0  0  0  0  0  0
  5.713500  1.210600  0.000000 C   0  0  0  0  0  0
  1  2  1  0  0  0
  1 11  1  0  0  0
  2  3  2  0  0  0
  2 10  1  0  0  0
  3  4  1  0  0  0
  4  5  2  0  0  0
  5  6  1  0  0  0
  5  7  1  0  0  0
  6 10  2  0  0  0
  7  8  2  0  0  0
  8  9  1  0  0  0
M  END
$$$$
104-49-4


 12 12  0  0  0  0
  3.996100 -1.734600  0.000000 N   0  0  0  0  0  0
  4.996100 -1.734600  0.000000 C   0  0  0  0  0  0
  5.996100 -1.734600  0.000000 O   0  0  0  0  0  0
  3.496100 -0.868600  0.000000 C   0  0  0  0  0  0
  3.997000  0.000900  0.000000 C   0  0  0  0  0  0
  3.497800  0.861400  0.000000 C   0  0  0  0  0  0
  2.497800  0.862400  0.000000 C   0  0  0  0  0  0
  2.000000  1.729600  0.000000 N   0  0  0  0  0  0
  1.000000  1.732100  0.000000 C   0  0  0  0  0  0
  0.000000  1.734600  0.000000 O   0  0  0  0  0  0
  1.997000  0.002900  0.000000 C   0  0  0  0  0  0
  2.496100 -0.867600  0.000000 C   0  0  0  0  0  0
  1  2  2  0  0  0
  1  4  1  0  0  0
  2  3  2  0  0  0
  4  5  2  0  0  0
  4 12  1  0  0  0
  5  6  1  0  0  0
  6  7  2  0  0  0
  7  8  1  0  0  0
  7 11  1  0  0  0
  8  9  2  0  0  0
  9 10  2  0  0  0
 11 12  2  0  0  0
M  END
$$$$
104-75-6


  9  8  0  0  0  0
  0.519000  0.530300  0.000000 N   0  0  0  0  0  0
  1.389000  1.030300  0.000000 C   0  0  0  0  0  0
  2.249000  0.530300  0.000000 C   0  0  0  0  0  0
  3.119000  1.030300  0.000000 C   0  0  0  0  0  0
  3.979000  0.530300  0.000000 C   0  0  0  0  0  0
  4.849000  1.030300  0.000000 C   0  0  0  0  0  0
  5.719000  0.530300  0.000000 C   0  0  0  0  0  0
  2.246500 -0.469700  0.000000 C   0  0  0  0  0  0
  3.111300 -0.971900  0.000000 C   0  0  0  0  0  0
  1  2  1  0  0  0
  2  3  1  0  0  0
  3  4  1  0  0  0
  3  8  1  0  0  0
  4  5  1  0  0  0
  5  6  1  0  0  0
  6  7  1  0  0  0
  8  9  1  0  0  0
M  END
$$$$
104-76-7


  9  8  0  0  0  0
  2.250200  0.301400  0.000000 C   0  0  0  0  0  0
  1.390200  0.801400  0.000000 C   0  0  0  0  0  0
  0.520200  0.301400  0.000000 C   0  0  0  0  0  0
  2.247700 -0.698600  0.000000 C   0  0  0  0  0  0
  3.112500 -1.200800  0.000000 O   0  0  0  0  0  0
  3.120200  0.801400  0.000000 C   0  0  0  0  0  0
  3.980200  0.301400  0.000000 C   0  0  0  0  0  0
  4.850200  0.801400  0.000000 C   0  0  0  0  0  0
  5.720200  0.301400  0.000000 C   0  0  0  0  0  0
  1  2  1  0  0  0
  1  4  1  0  0  0
  1  6  1  0  0  0
  2  3  1  0  0  0
  4  5  1  0  0  0
  6  7  1  0  0  0
  7  8  1  0  0  0
  8  9  1  0  0  0
M  END
$$$$
104-85-8


  9  9  0  0  0  0
  5.598200 -0.001400  0.000000 N   0  0  0  0  0  0
  4.598200 -0.001400  0.000000 C   0  0  0  0  0  0
  3.598200 -0.001400  0.000000 C   0  0  0  0  0  0
  3.095600  0.867100  0.000000 C   0  0  0  0  0  0
  2.100900  0.865100  0.000000 C   0  0  0  0  0  0
  1.600000 -0.000500  0.000000 C   0  0  0  0  0  0
  2.093900 -0.864000  0.000000 C   0  0  0  0  0  0
  0.600000  0.002000  0.000000 C   0  0  0  0  0  0
  3.097400 -0.867000  0.000000 C   0  0  0  0  0  0
  1  2  3  0  0  0
  2  3  1  0  0  0
  3  4  2  0  0  0
  3  9  1  0  0  0
  4  5  1  0  0  0
  5  6  2  0  0  0
  6  7  1  0  0  0
  6  8  1  0  0  0
  7  9  2  0  0  0
M  END
$$$$
104-88-1


  9  9  0  0  0  0
  4.328800  0.501300  0.000000 O   0  0  0  0  0  0
  3.462300  1.000400  0.000000 C   0  0  0  0  0  0
  2.596800  0.499600  0.000000 C   0  0  0  0  0  0
  1.726800  0.999600  0.000000 C   0  0  0  0  0  0
  0.866800  0.499600  0.000000 C   0  0  0  0  0  0
  0.866800 -0.500400  0.000000 C   0  0  0  0  0  0
  1.726800 -1.000400  0.000000 C   0  0  0  0  0  0
  0.000000 -0.999100  0.000000 Cl  0  0  0  0  0  0
  2.596800 -0.500400  0.000000 C   0  0  0  0  0  0
  1  2  2  0  0  0
  2  3  1  0  0  0
  3  4  2  0  0  0
  3  9  1  0  0  0
  4  5  1  0  0  0
  5  6  2  0  0  0
  6  7  1  0  0  0
  6  8  1  0  0  0
  7  9  2  0  0  0
M  END
$$$$
104-90-5


  9  9  0  0  0  0
  2.260100  0.709100  0.000000 N   0  0  0  0  0  0
  1.390100  1.209100  0.000000 C   0  0  0  0  0  0
  0.530100  0.709100  0.000000 C   0  0  0  0  0  0
  0.530100 -0.290900  0.000000 C   0  0  0  0  0  0
  1.390100 -0.790900  0.000000 C   0  0  0  0  0  0
  1.387600 -1.790900  0.000000 C   0  0  0  0  0  0
  0.520400 -2.288700  0.000000 C   0  0  0  0  0  0
  1.387600  2.209100  0.000000 C   0  0  0  0  0  0
  2.260100 -0.290900  0.000000 C   0  0  0  0  0  0
  1  2  1  0  0  0
  1  9  2  0  0  0
  2  3  2  0  0  0
  2  8  1  0  0  0
  3  4  1  0  0  0
  4  5  2  0  0  0
  5  6  1  0  0  0
  5  9  1  0  0  0
  6  7  1  0  0  0
M  END
$$$$
104-91-6


  9  9  0  0  0  0
  4.329700  0.501700  0.000000 O   0  0  0  0  0  0
  3.463200  1.000900  0.000000 N   0  0  0  0  0  0
  2.597700  0.500000  0.000000 C   0  0  0  0  0  0
  1.727700  1.000000  0.000000 C   0  0  0  0  0  0
  0.867700  0.500000  0.000000 C   0  0  0  0  0  0
  0.867700 -0.500000  0.000000 C   0  0  0  0  0  0
  0.000900 -0.998700  0.000000 O   0  0  0  0  0  0
  1.727700 -1.000000  0.000000 C   0  0  0  0  0  0
  2.597700 -0.500000  0.000000 C   0  0  0  0  0  0
  1  2  2  0  0  0
  2  3  1  0  0  0
  3  4  2  0  0  0
  3  9  1  0  0  0
  4  5  1  0  0  0
  5  6  2  0  0  0
  6  7  1  0  0  0
  6  8  1  0  0  0
  8  9  2  0  0  0
M  END
$$$$
104-94-9


  9  9  0  0  0  0
  3.981500  1.000900  0.000000 O   0  0  0  0  0  0
  3.115900  0.500000  0.000000 C   0  0  0  0  0  0
  2.245900  1.000000  0.000000 C   0  0  0  0  0  0
  1.385900  0.500000  0.000000 C   0  0  0  0  0  0
  1.385900 -0.500000  0.000000 C   0  0  0  0  0  0
  0.519200 -0.998700  0.000000 N   0  0  0  0  0  0
  2.245900 -1.000000  0.000000 C   0  0  0  0  0  0
  3.115900 -0.500000  0.000000 C   0  0  0  0  0  0
  4.848000  0.501700  0.000000 C   0  0  0  0  0  0
  1  2  1  0  0  0
  1  9  1  0  0  0
  2  3  2  0  0  0
  2  8  1  0  0  0
  3  4  1  0  0  0
  4  5  2  0  0  0
  5  6  1  0  0  0
  5  7  1  0  0  0
  7  8  2  0  0  0
M  END
$$$$
105-11-3


 10 10  0  0  0  0
  4.847600  1.000900  0.000000 N   0  0  0  0  0  0
  5.714200  0.501700  0.000000 O   0  0  0  0  0  0
  3.982100  0.500000  0.000000 C   0  0  0  0  0  0
  3.112100  1.000000  0.000000 C   0  0  0  0  0  0
  2.252100  0.500000  0.000000 C   0  0  0  0  0  0
  2.252100 -0.500000  0.000000 C   0  0  0  0  0  0
  1.385300 -0.998700  0.000000 N   0  0  0  0  0  0
  0.520100 -0.497400  0.000000 O   0  0  0  0  0  0
  3.112100 -1.000000  0.000000 C   0  0  0  0  0  0
  3.982100 -0.500000  0.000000 C   0  0  0  0  0  0
  1  2  1  0  0  0
  1  3  2  0  0  0
  3  4  1  0  0  0
  3 10  1  0  0  0
  4  5  2  0  0  0
  5  6  1  0  0  0
  6  7  2  0  0  0
  6  9  1  0  0  0
  7  8  1  0  0  0
  9 10  2  0  0  0
M  END
$$$$
105-36-2


  7  6  0  0  0  0
  3.122700  1.010100  0.000000 O   0  0  0  0  0  0
  3.120200  0.010100  0.000000 C   0  0  0  0  0  0
  2.250200 -0.489900  0.000000 O   0  0  0  0  0  0
  1.390200  0.010100  0.000000 C   0  0  0  0  0  0
  0.520200 -0.489900  0.000000 C   0  0  0  0  0  0
  3.980200 -0.489900  0.000000 C   0  0  0  0  0  0
  4.850200  0.010100  0.000000 Br  0  0  0  0  0  0
  1  2  2  0  0  0
  2  3  1  0  0  0
  2  6  1  0  0  0
  3  4  1  0  0  0
  4  5  1  0  0  0
  6  7  1  0  0  0
M  END
$$$$
105-55-5


  8  7  0  0  0  0
  3.980200 -0.450000  0.000000 N   0  0  0  0  0  0
  3.120200  0.050000  0.000000 C   0  0  0  0  0  0
  3.122700  1.050000  0.000000 S   0  0  0  0  0  0
  2.250200 -0.450000  0.000000 N   0  0  0  0  0  0
  1.390200  0.050000  0.000000 C   0  0  0  0  0  0
  0.520200 -0.450000  0.000000 C   0  0  0  0  0  0
  4.850200  0.050000  0.000000 C   0  0  0  0  0  0
  5.720200 -0.450000  0.000000 C   0  0  0  0  0  0
  1  2  1  0  0  0
  1  7  1  0  0  0
  2  3  2  0  0  0
  2  4  1  0  0  0
  4  5  1  0  0  0
  5  6  1  0  0  0
  7  8  1  0  0  0
M  END
$$$$
105-58-8


  8  7  0  0  0  0
  3.122700  1.010100  0.000000 O   0  0  0  0  0  0
  3.120200  0.010100  0.000000 C   0  0  0  0  0  0
  2.250200 -0.489900  0.000000 O   0  0  0  0  0  0
  1.390200  0.010100  0.000000 C   0  0  0  0  0  0
  0.520200 -0.489900  0.000000 C   0  0  0  0  0  0
  3.980200 -0.489900  0.000000 O   0  0  0  0  0  0
  4.850200  0.010100  0.000000 C   0  0  0  0  0  0
  5.720200 -0.489900  0.000000 C   0  0  0  0  0  0
  1  2  2  0  0  0
  2  3  1  0  0  0
  2  6  1  0  0  0
  3  4  1  0  0  0
  4  5  1  0  0  0
  6  7  1  0  0  0
  7  8  1  0  0  0
M  END
$$$$
105-59-9


  8  7  0  0  0  0
  2.601200 -0.250000  0.000000 N   0  0  0  0  0  0
  2.603700  0.750000  0.000000 C   0  0  0  0  0  0
  1.731200 -0.750000  0.000000 C   0  0  0  0  0  0
  0.871200 -0.250000  0.000000 C   0  0  0  0  0  0
  0.001200 -0.750000  0.000000 O   0  0  0  0  0  0
  3.461200 -0.750000  0.000000 C   0  0  0  0  0  0
  4.331200 -0.250000  0.000000 C   0  0  0  0  0  0
  5.201200 -0.750000  0.000000 O   0  0  0  0  0  0
  1  2  1  0  0  0
  1  3  1  0  0  0
  1  6  1  0  0  0
  3  4  1  0  0  0
  4  5  1  0  0  0
  6  7  1  0  0  0
  7  8  1  0  0  0
M  END
$$$$
105-60-2


  8  8  0  0  0  0
  2.604300 -1.779500  0.000000 O   0  0  0  0  0  0
  2.169700 -0.878900  0.000000 C   0  0  0  0  0  0
  2.789700 -0.098900  0.000000 C   0  0  0  0  0  0
  2.569700  0.871100  0.000000 C   0  0  0  0  0  0
  1.669700  1.311100  0.000000 C   0  0  0  0  0  0
  0.769700  0.871100  0.000000 C   0  0  0  0  0  0
  0.539700 -0.098900  0.000000 C   0  0  0  0  0  0
  1.169700 -0.878900  0.000000 N   0  0  0  0  0  0
  1  2  2  0  0  0
  2  3  1  0  0  0
  2  8  1  0  0  0
  3  4  1  0  0  0
  4  5  1  0  0  0
  5  6  1  0  0  0
  6  7  1  0  0  0
  7  8  1  0  0  0
M  END
$$$$
105-67-9


  9  9  0  0  0  0
  3.982400  0.500900  0.000000 O   0  0  0  0  0  0
  3.116900  0.000000  0.000000 C   0  0  0  0  0  0
  2.246900  0.500000  0.000000 C   0  0  0  0  0  0
  1.386900  0.000000  0.000000 C   0  0  0  0  0  0
  1.386900 -1.000000  0.000000 C   0  0  0  0  0  0
  2.246900 -1.500000  0.000000 C   0  0  0  0  0  0
  0.520100 -1.498700  0.000000 C   0  0  0  0  0  0
  2.244300  1.500000  0.000000 C   0  0  0  0  0  0
  3.116900 -1.000000  0.000000 C   0  0  0  0  0  0
  1  2  1  0  0  0
  2  3  2  0  0  0
  2  9  1  0  0  0
  3  4  1  0  0  0
  3  8  1  0  0  0
  4  5  2  0  0  0
  5  6  1  0  0  0
  5  7  1  0  0  0
  6  9  2  0  0  0
M  END
$$$$
105-87-3


 14 13  0  0  0  0
  0.000000 -0.750000  0.000000 O   0  0  0  0  0  0
  0.870000 -0.250000  0.000000 C   0  0  0  0  0  0
  1.730000 -0.750000  0.000000 O   0  0  0  0  0  0
  2.600000 -0.250000  0.000000 C   0  0  0  0  0  0
  3.460000 -0.750000  0.000000 C   0  0  0  0  0  0
  4.330000 -0.250000  0.000000 C   0  0  0  0  0  0
  5.200000 -0.750000  0.000000 C   0  0  0  0  0  0
  6.060000 -0.250000  0.000000 C   0  0  0  0  0  0
  6.930000 -0.750000  0.000000 C   0  0  0  0  0  0
  7.790000 -0.250000  0.000000 C   0  0  0  0  0  0
  8.660000 -0.750000  0.000000 C   0  0  0  0  0  0
  7.787500  0.750000  0.000000 C   0  0  0  0  0  0
  4.330000  0.750000  0.000000 C   0  0  0  0  0  0
  0.872500  0.750000  0.000000 C   0  0  0  0  0  0
  1  2  2  0  0  0
  2  3  1  0  0  0
  2 14  1  0  0  0
  3  4  1  0  0  0
  4  5  1  0  0  0
  5  6  2  0  0  0
  6  7  1  0  0  0
  6 13  1  0  0  0
  7  8  1  0  0  0
  8  9  1  0  0  0
  9 10  2  0  0  0
 10 11  1  0  0  0
 10 12  1  0  0  0
M  END
$$$$
106-20-7


 17 16  0  0  0  0
  5.720200  0.530300  0.000000 N   0  0  0  0  0  0
  4.850200  1.030300  0.000000 C   0  0  0  0  0  0
  3.980200  0.530300  0.000000 C   0  0  0  0  0  0
  3.120200  1.030300  0.000000 C   0  0  0  0  0  0
  2.250200  0.530300  0.000000 C   0  0  0  0  0  0
  1.390200  1.030300  0.000000 C   0  0  0  0  0  0
  0.520200  0.530300  0.000000 C   0  0  0  0  0  0
  3.977700 -0.469700  0.000000 C   0  0  0  0  0  0
  4.842500 -0.971900  0.000000 C   0  0  0  0  0  0
  6.580200  1.030300  0.000000 C   0  0  0  0  0  0
  7.450200  0.530300  0.000000 C   0  0  0  0  0  0
  8.310200  1.030300  0.000000 C   0  0  0  0  0  0
  9.180200  0.530300  0.000000 C   0  0  0  0  0  0
 10.050200  1.030300  0.000000 C   0  0  0  0  0  0
 10.910200  0.530300  0.000000 C   0  0  0  0  0  0
  7.452700 -0.469700  0.000000 C   0  0  0  0  0  0
  8.320000 -0.967600  0.000000 C   0  0  0  0  0  0
  1  2  1  0  0  0
  1 10  1  0  0  0
  2  3  1  0  0  0
  3  4  1  0  0  0
  3  8  1  0  0  0
  4  5  1  0  0  0
  5  6  1  0  0  0
  6  7  1  0  0  0
  8  9  1  0  0  0
 10 11  1  0  0  0
 11 12  1  0  0  0
 11 16  1  0  0  0
 12 13  1  0  0  0
 13 14  1  0  0  0
 14 15  1  0  0  0
 16 17  1  0  0  0
M  END
$$$$
106-38-7


  8  8  0  0  0  0
  2.596800  0.500000  0.000000 C   0  0  0  0  0  0
  1.726800  1.000000  0.000000 C   0  0  0  0  0  0
  0.866800  0.500000  0.000000 C   0  0  0  0  0  0
  0.866800 -0.500000  0.000000 C   0  0  0  0  0  0
  1.726800 -1.000000  0.000000 C   0  0  0  0  0  0
  0.000000 -0.998700  0.000000 Br  0  0  0  0  0  0
  2.596800 -0.500000  0.000000 C   0  0  0  0  0  0
  3.462300  1.000900  0.000000 C   0  0  0  0  0  0
  1  2  2  0  0  0
  1  7  1  0  0  0
  1  8  1  0  0  0
  2  3  1  0  0  0
  3  4  2  0  0  0
  4  5  1  0  0  0
  4  6  1  0  0  0
  5  7  2  0  0  0
M  END
$$$$
106-39-8


  8  8  0  0  0  0
  3.462300  1.000900  0.000000 Br  0  0  0  0  0  0
  2.596800  0.500000  0.000000 C   0  0  0  0  0  0
  1.726800  1.000000  0.000000 C   0  0  0  0  0  0
  0.866800  0.500000  0.000000 C   0  0  0  0  0  0
  0.866800 -0.500000  0.000000 C   0  0  0  0  0  0
  0.000000 -0.998700  0.000000 Cl  0  0  0  0  0  0
  1.726800 -1.000000  0.000000 C   0  0  0  0  0  0
  2.596800 -0.500000  0.000000 C   0  0  0  0  0  0
  1  2  1  0  0  0
  2  3  2  0  0  0
  2  8  1  0  0  0
  3  4  1  0  0  0
  4  5  2  0  0  0
  5  6  1  0  0  0
  5  7  1  0  0  0
  7  8  2  0  0  0
M  END
$$$$
106-40-1


  8  8  0  0  0  0
  3.462300  1.000400  0.000000 N   0  0  0  0  0  0
  2.596800  0.499600  0.000000 C   0  0  0  0  0  0
  1.726800  0.999600  0.000000 C   0  0  0  0  0  0
  0.866800  0.499600  0.000000 C   0  0  0  0  0  0
  0.866800 -0.500400  0.000000 C   0  0  0  0  0  0
  1.726800 -1.000400  0.000000 C   0  0  0  0  0  0
  0.000000 -0.999100  0.000000 Br  0  0  0  0  0  0
  2.596800 -0.500400  0.000000 C   0  0  0  0  0  0
  1  2  1  0  0  0
  2  3  2  0  0  0
  2  8  1  0  0  0
  3  4  1  0  0  0
  4  5  2  0  0  0
  5  6  1  0  0  0
  5  7  1  0  0  0
  6  8  2  0  0  0
M  END
$$$$
106-42-3


  8  8  0  0  0  0
  3.116900  0.500000  0.000000 C   0  0  0  0  0  0
  2.246900  1.000000  0.000000 C   0  0  0  0  0  0
  1.386900  0.500000  0.000000 C   0  0  0  0  0  0
  1.386900 -0.500000  0.000000 C   0  0  0  0  0  0
  2.246900 -1.000000  0.000000 C   0  0  0  0  0  0
  0.520100 -0.998700  0.000000 C   0  0  0  0  0  0
  3.116900 -0.500000  0.000000 C   0  0  0  0  0  0
  3.982400  1.000900  0.000000 C   0  0  0  0  0  0
  1  2  2  0  0  0
  1  7  1  0  0  0
  1  8  1  0  0  0
  2  3  1  0  0  0
  3  4  2  0  0  0
  4  5  1  0  0  0
  4  6  1  0  0  0
  5  7  2  0  0  0
M  END
$$$$
106-43-4


  8  8  0  0  0  0
  3.462300  1.000900  0.000000 C   0  0  0  0  0  0
  2.596800  0.500000  0.000000 C   0  0  0  0  0  0
  1.726800  1.000000  0.000000 C   0  0  0  0  0  0
  0.866800  0.500000  0.000000 C   0  0  0  0  0  0
  0.866800 -0.500000  0.000000 C   0  0  0  0  0  0
  0.000000 -0.998700  0.000000 Cl  0  0  0  0  0  0
  1.726800 -1.000000  0.000000 C   0  0  0  0  0  0
  2.596800 -0.500000  0.000000 C   0  0  0  0  0  0
  1  2  1  0  0  0
  2  3  2  0  0  0
  2  8  1  0  0  0
  3  4  1  0  0  0
  4  5  2  0  0  0
  5  6  1  0  0  0
  5  7  1  0  0  0
  7  8  2  0  0  0
M  END
$$$$
106-44-5


  8  8  0  0  0  0
  3.982400  1.000400  0.000000 O   0  0  0  0  0  0
  3.116900  0.499600  0.000000 C   0  0  0  0  0  0
  2.246900  0.999600  0.000000 C   0  0  0  0  0  0
  1.386900  0.499600  0.000000 C   0  0  0  0  0  0
  1.386900 -0.500400  0.000000 C   0  0  0  0  0  0
  2.246900 -1.000400  0.000000 C   0  0  0  0  0  0
  0.520100 -0.999100  0.000000 C   0  0  0  0  0  0
  3.116900 -0.500400  0.000000 C   0  0  0  0  0  0
  1  2  1  0  0  0
  2  3  2  0  0  0
  2  8  1  0  0  0
  3  4  1  0  0  0
  4  5  2  0  0  0
  5  6  1  0  0  0
  5  7  1  0  0  0
  6  8  2  0  0  0
M  END
$$$$
106-46-7


  8  8  0  0  0  0
  3.462300  1.000900  0.000000 Cl  0  0  0  0  0  0
  2.596800  0.500000  0.000000 C   0  0  0  0  0  0
  1.726800  1.000000  0.000000 C   0  0  0  0  0  0
  0.866800  0.500000  0.000000 C   0  0  0  0  0  0
  0.866800 -0.500000  0.000000 C   0  0  0  0  0  0
  0.000000 -0.998700  0.000000 Cl  0  0  0  0  0  0
  1.726800 -1.000000  0.000000 C   0  0  0  0  0  0
  2.596800 -0.500000  0.000000 C   0  0  0  0  0  0
  1  2  1  0  0  0
  2  3  2  0  0  0
  2  8  1  0  0  0
  3  4  1  0  0  0
  4  5  2  0  0  0
  5  6  1  0  0  0
  5  7  1  0  0  0
  7  8  2  0  0  0
M  END
$$$$
106-47-8


  8  8  0  0  0  0
  3.981500  1.000900  0.000000 Cl  0  0  0  0  0  0
  3.115900  0.500000  0.000000 C   0  0  0  0  0  0
  2.245900  1.000000  0.000000 C   0  0  0  0  0  0
  1.385900  0.500000  0.000000 C   0  0  0  0  0  0
  1.385900 -0.500000  0.000000 C   0  0  0  0  0  0
  0.519200 -0.998700  0.000000 N   0  0  0  0  0  0
  2.245900 -1.000000  0.000000 C   0  0  0  0  0  0
  3.115900 -0.500000  0.000000 C   0  0  0  0  0  0
  1  2  1  0  0  0
  2  3  2  0  0  0
  2  8  1  0  0  0
  3  4  1  0  0  0
  4  5  2  0  0  0
  5  6  1  0  0  0
  5  7  1  0  0  0
  7  8  2  0  0  0
M  END
$$$$
106-48-9


  8  8  0  0  0  0
  3.462300  1.000400  0.000000 O   0  0  0  0  0  0
  2.596800  0.499600  0.000000 C   0  0  0  0  0  0
  1.726800  0.999600  0.000000 C   0  0  0  0  0  0
  0.866800  0.499600  0.000000 C   0  0  0  0  0  0
  0.866800 -0.500400  0.000000 C   0  0  0  0  0  0
  1.726800 -1.000400  0.000000 C   0  0  0  0  0  0
  0.000000 -0.999100  0.000000 Cl  0  0  0  0  0  0
  2.596800 -0.500400  0.000000 C   0  0  0  0  0  0
  1  2  1  0  0  0
  2  3  2  0  0  0
  2  8  1  0  0  0
  3  4  1  0  0  0
  4  5  2  0  0  0
  5  6  1  0  0  0
  5  7  1  0  0  0
  6  8  2  0  0  0
M  END
$$$$
106-51-4


  8  8  0  0  0  0
  3.462300  1.000900  0.000000 O   0  0  0  0  0  0
  2.596800  0.500000  0.000000 C   0  0  0  0  0  0
  1.726800  1.000000  0.000000 C   0  0  0  0  0  0
  0.866800  0.500000  0.000000 C   0  0  0  0  0  0
  0.866800 -0.500000  0.000000 C   0  0  0  0  0  0
  0.000000 -0.998700  0.000000 O   0  0  0  0  0  0
  1.726800 -1.000000  0.000000 C   0  0  0  0  0  0
  2.596800 -0.500000  0.000000 C   0  0  0  0  0  0
  1  2  2  0  0  0
  2  3  1  0  0  0
  2  8  1  0  0  0
  3  4  2  0  0  0
  4  5  1  0  0  0
  5  6  2  0  0  0
  5  7  1  0  0  0
  7  8  2  0  0  0
M  END
$$$$
106-63-8


  9  8  0  0  0  0
  2.249000 -0.550000  0.000000 C   0  0  0  0  0  0
  2.246500 -1.550000  0.000000 O   0  0  0  0  0  0
  1.389000 -0.050000  0.000000 C   0  0  0  0  0  0
  0.519000 -0.550000  0.000000 C   0  0  0  0  0  0
  3.119000 -0.050000  0.000000 O   0  0  0  0  0  0
  3.979000 -0.550000  0.000000 C   0  0  0  0  0  0
  4.849000 -0.050000  0.000000 C   0  0  0  0  0  0
  5.719000 -0.550000  0.000000 C   0  0  0  0  0  0
  4.849000  0.950000  0.000000 C   0  0  0  0  0  0
  1  2  2  0  0  0
  1  3  1  0  0  0
  1  5  1  0  0  0
  3  4  2  0  0  0
  5  6  1  0  0  0
  6  7  1  0  0  0
  7  8  1  0  0  0
  7  9  1  0  0  0
M  END
$$$$
106-65-0


 10  9  0  0  0  0
  2.250200 -0.250000  0.000000 C   0  0  0  0  0  0
  2.247700 -1.250000  0.000000 O   0  0  0  0  0  0
  1.390200  0.250000  0.000000 O   0  0  0  0  0  0
  0.520200 -0.250000  0.000000 C   0  0  0  0  0  0
  3.120200  0.250000  0.000000 C   0  0  0  0  0  0
  3.980200 -0.250000  0.000000 C   0  0  0  0  0  0
  4.850200  0.250000  0.000000 C   0  0  0  0  0  0
  4.850200  1.250000  0.000000 O   0  0  0  0  0  0
  5.720200 -0.250000  0.000000 O   0  0  0  0  0  0
  6.580200  0.250000  0.000000 C   0  0  0  0  0  0
  1  2  2  0  0  0
  1  3  1  0  0  0
  1  5  1  0  0  0
  3  4  1  0  0  0
  5  6  1  0  0  0
  6  7  1  0  0  0
  7  8  2  0  0  0
  7  9  1  0  0  0
  9 10  1  0  0  0
M  END
$$$$
106-87-6


 10 12  0  0  0  0
  1.959100  1.644000  0.000000 C   0  0  0  0  0  0
  1.459100  2.514000  0.000000 O   0  0  0  0  0  0
  0.959100  1.644000  0.000000 C   0  0  0  0  0  0
  0.460900  0.774500  0.000000 C   0  0  0  0  0  0
  0.963500 -0.090000  0.000000 C   0  0  0  0  0  0
  1.966900 -0.085000  0.000000 C   0  0  0  0  0  0
  2.459100  0.779500  0.000000 C   0  0  0  0  0  0
  2.471700 -0.948200  0.000000 C   0  0  0  0  0  0
  2.476300 -1.951700  0.000000 C   0  0  0  0  0  0
  3.341000 -1.442600  0.000000 O   0  0  0  0  0  0
  1  2  1  0  0  0
  1  3  1  0  0  0
  1  7  1  0  0  0
  2  3  1  0  0  0
  3  4  1  0  0  0
  4  5  1  0  0  0
  5  6  1  0  0  0
  6  7  1  0  0  0
  6  8  1  0  0  0
  8  9  1  0  0  0
  8 10  1  0  0  0
  9 10  1  0  0  0
M  END
$$$$
106-88-7


  5  5  0  0  0  0
  1.564100 -1.149300  0.000000 O   0  0  0  0  0  0
  1.064100 -0.279300  0.000000 C   0  0  0  0  0  0
  1.064100  0.720700  0.000000 C   0  0  0  0  0  0
  1.930100  1.220700  0.000000 C   0  0  0  0  0  0
  0.564100 -1.149300  0.000000 C   0  0  0  0  0  0
  1  2  1  0  0  0
  1  5  1  0  0  0
  2  3  1  0  0  0
  2  5  1  0  0  0
  3  4  1  0  0  0
M  END
$$$$
106-89-8


  5  5  0  0  0  0
  1.564100 -0.921400  0.000000 O   0  0  0  0  0  0
  1.064100 -0.051400  0.000000 C   0  0  0  0  0  0
  1.064100  0.948600  0.000000 C   0  0  0  0  0  0
  1.930100  1.448600  0.000000 Cl  0  0  0  0  0  0
  0.564100 -0.921400  0.000000 C   0  0  0  0  0  0
  1  2  1  0  0  0
  1  5  1  0  0  0
  2  3  1  0  0  0
  2  5  1  0  0  0
  3  4  1  0  0  0
M  END
$$$$
106-90-1


  9  9  0  0  0  0
  1.865500 -0.379000  0.000000 C   0  0  0  0  0  0
  2.735000  0.121900  0.000000 O   0  0  0  0  0  0
  3.595500 -0.377300  0.000000 C   0  0  0  0  0  0
  3.594000 -1.377300  0.000000 O   0  0  0  0  0  0
  4.465000  0.123600  0.000000 C   0  0  0  0  0  0
  5.325500 -0.375500  0.000000 C   0  0  0  0  0  0
  1.000000  0.121900  0.000000 C   0  0  0  0  0  0
  0.500000  0.991900  0.000000 C   0  0  0  0  0  0
  0.000000  0.121900  0.000000 O   0  0  0  0  0  0
  1  2  1  0  0  0
  1  7  1  0  0  0
  2  3  1  0  0  0
  3  4  2  0  0  0
  3  5  1  0  0  0
  5  6  2  0  0  0
  7  8  1  0  0  0
  7  9  1  0  0  0
  8  9  1  0  0  0
M  END
$$$$
106-91-2


 10 10  0  0  0  0
  1.865500 -0.402500  0.000000 C   0  0  0  0  0  0
  2.735000  0.098300  0.000000 O   0  0  0  0  0  0
  3.595500 -0.400800  0.000000 C   0  0  0  0  0  0
  3.594000 -1.400800  0.000000 O   0  0  0  0  0  0
  4.465000  0.100000  0.000000 C   0  0  0  0  0  0
  5.325500 -0.399100  0.000000 C   0  0  0  0  0  0
  4.466500  1.100000  0.000000 C   0  0  0  0  0  0
  1.000000  0.098300  0.000000 C   0  0  0  0  0  0
  0.500000  0.968300  0.000000 C   0  0  0  0  0  0
  0.000000  0.098300  0.000000 O   0  0  0  0  0  0
  1  2  1  0  0  0
  1  8  1  0  0  0
  2  3  1  0  0  0
  3  4  2  0  0  0
  3  5  1  0  0  0
  5  6  1  0  0  0
  5  7  2  0  0  0
  8  9  1  0  0  0
  8 10  1  0  0  0
  9 10  1  0  0  0
M  END
$$$$
106-92-3


  8  8  0  0  0  0
  2.756700 -2.286300  0.000000 O   0  0  0  0  0  0
  2.256700 -1.416300  0.000000 C   0  0  0  0  0  0
  2.256700 -0.416300  0.000000 C   0  0  0  0  0  0
  1.387700  0.085400  0.000000 O   0  0  0  0  0  0
  1.388800  1.080200  0.000000 C   0  0  0  0  0  0
  0.519800  1.581900  0.000000 C   0  0  0  0  0  0
  0.520800  2.576700  0.000000 C   0  0  0  0  0  0
  1.756700 -2.286300  0.000000 C   0  0  0  0  0  0
  1  2  1  0  0  0
  1  8  1  0  0  0
  2  3  1  0  0  0
  2  8  1  0  0  0
  3  4  1  0  0  0
  4  5  1  0  0  0
  5  6  1  0  0  0
  6  7  2  0  0  0
M  END
$$$$
106-93-4


  4  3  0  0  0  0
  0.000000 -0.250000  0.000000 Br  0  0  0  0  0  0
  0.870000  0.250000  0.000000 C   0  0  0  0  0  0
  1.730000 -0.250000  0.000000 C   0  0  0  0  0  0
  2.600000  0.250000  0.000000 Br  0  0  0  0  0  0
  1  2  1  0  0  0
  2  3  1  0  0  0
  3  4  1  0  0  0
M  END
$$$$
106-95-6


  4  3  0  0  0  0
  0.000000 -0.250000  0.000000 Br  0  0  0  0  0  0
  0.870000  0.250000  0.000000 C   0  0  0  0  0  0
  1.730000 -0.250000  0.000000 C   0  0  0  0  0  0
  2.600000  0.250000  0.000000 C   0  0  0  0  0  0
  1  2  1  0  0  0
  2  3  1  0  0  0
  3  4  2  0  0  0
M  END
$$$$
106-97-8


  4  3  0  0  0  0
  2.250200 -0.250000  0.000000 C   0  0  0  0  0  0
  1.390200  0.250000  0.000000 C   0  0  0  0  0  0
  0.520200 -0.250000  0.000000 C   0  0  0  0  0  0
  3.120200  0.250000  0.000000 C   0  0  0  0  0  0
  1  2  1  0  0  0
  1  4  1  0  0  0
  2  3  1  0  0  0
M  END
$$$$
106-99-0


  4  3  0  0  0  0
  2.249000 -0.250000  0.000000 C   0  0  0  0  0  0
  1.389000  0.250000  0.000000 C   0  0  0  0  0  0
  0.519000 -0.250000  0.000000 C   0  0  0  0  0  0
  3.119000  0.250000  0.000000 C   0  0  0  0  0  0
  1  2  1  0  0  0
  1  4  2  0  0  0
  2  3  2  0  0  0
M  END
$$$$
10605-21-7


 14 15  0  0  0  0
  3.460800 -1.581900  0.000000 N   0  0  0  0  0  0
  4.458700 -1.476100  0.000000 C   0  0  0  0  0  0
  4.865100 -0.562400  0.000000 O   0  0  0  0  0  0
  5.043300 -2.281000  0.000000 O   0  0  0  0  0  0
  6.041100 -2.175200  0.000000 C   0  0  0  0  0  0
  2.872300 -0.773400  0.000000 C   0  0  0  0  0  0
  3.182300  0.186600  0.000000 N   0  0  0  0  0  0
  2.372300  0.766600  0.000000 C   0  0  0  0  0  0
  2.272700  1.764700  0.000000 C   0  0  0  0  0  0
  1.360700  2.175000  0.000000 C   0  0  0  0  0  0
  0.547800  1.586700  0.000000 C   0  0  0  0  0  0
  0.650900  0.597300  0.000000 C   0  0  0  0  0  0
  1.562300  0.186600  0.000000 C   0  0  0  0  0  0
  1.872300 -0.773400  0.000000 N   0  0  0  0  0  0
  1  2  1  0  0  0
  1  6  1  0  0  0
  2  3  2  0  0  0
  2  4  1  0  0  0
  4  5  1  0  0  0
  6  7  2  0  0  0
  6 14  1  0  0  0
  7  8  1  0  0  0
  8  9  1  0  0  0
  8 13  2  0  0  0
  9 10  2  0  0  0
 10 11  1  0  0  0
 11 12  2  0  0  0
 12 13  1  0  0  0
 13 14  1  0  0  0
M  END
$$$$
1064-48-8


 39 42  0  0  0  0
  6.924400 -0.950800  0.000000 C   0  0  0  0  0  0
  6.054400 -0.450800  0.000000 C   0  0  0  0  0  0
  6.051900  0.549200  0.000000 N   0  0  0  0  0  0
  5.194400 -0.950800  0.000000 C   0  0  0  0  0  0
  4.327600 -0.452100  0.000000 N   0  0  0  0  0  0
  4.326100  0.547900  0.000000 N   0  0  0  0  0  0
  3.459300  1.046600  0.000000 C   0  0  0  0  0  0
  3.456800  2.050000  0.000000 C   0  0  0  0  0  0
  2.593600  2.544300  0.000000 C   0  0  0  0  0  0
  1.727800  2.043900  0.000000 C   0  0  0  0  0  0
  0.862300  2.544700  0.000000 N   0  0  0  0  0  0
  0.862700  3.548200  0.000000 O   0  0  0  0  0  0
  0.000000  2.048700  0.000000 O   0  0  0  0  0  0
  1.725300  1.049100  0.000000 C   0  0  0  0  0  0
  2.593600  0.546100  0.000000 C   0  0  0  0  0  0
  5.194400 -1.950800  0.000000 C   0  0  0  0  0  0
  4.327600 -2.449500  0.000000 S   0  0  0  0  0  0
  4.826300 -3.316300  0.000000 O   0  0  0  0  0  0
  3.828900 -1.582700  0.000000 O   0  0  0  0  0  0
  3.460900 -2.948200  0.000000 O   0  0  0  0  0  0
  6.054400 -2.450800  0.000000 C   0  0  0  0  0  0
  6.924400 -1.950800  0.000000 C   0  0  0  0  0  0
  7.794000 -2.449000  0.000000 C   0  0  0  0  0  0
  8.658500 -1.946400  0.000000 C   0  0  0  0  0  0
  9.526500 -2.442900  0.000000 S   0  0  0  0  0  0
 10.023000 -1.574900  0.000000 O   0  0  0  0  0  0
  9.030000 -3.310900  0.000000 O   0  0  0  0  0  0
 10.394500 -2.939400  0.000000 O   0  0  0  0  0  0
  8.653400 -0.943000  0.000000 C   0  0  0  0  0  0
  9.516700 -0.438200  0.000000 N   0  0  0  0  0  0
  9.511100  0.561800  0.000000 N   0  0  0  0  0  0
 10.374400  1.066600  0.000000 C   0  0  0  0  0  0
 11.246700  0.570500  0.000000 C   0  0  0  0  0  0
 12.104400  1.074500  0.000000 C   0  0  0  0  0  0
 12.099800  2.074400  0.000000 C   0  0  0  0  0  0
 11.237600  2.570500  0.000000 C   0  0  0  0  0  0
 10.369800  2.066600  0.000000 C   0  0  0  0  0  0
  7.788900 -0.450800  0.000000 C   0  0  0  0  0  0
  7.785500  0.549200  0.000000 O   0  0  0  0  0  0
  1  2  1  0  0  0
  1 22  2  0  0  0
  1 38  1  0  0  0
  2  3  1  0  0  0
  2  4  2  0  0  0
  4  5  1  0  0  0
  4 16  1  0  0  0
  5  6  2  0  0  0
  6  7  1  0  0  0
  7  8  2  0  0  0
  7 15  1  0  0  0
  8  9  1  0  0  0
  9 10  2  0  0  0
 10 11  1  0  0  0
 10 14  1  0  0  0
 11 12  1  0  0  0
 11 13  2  0  0  0
 14 15  2  0  0  0
 16 17  1  0  0  0
 16 21  2  0  0  0
 17 18  2  0  0  0
 17 19  2  0  0  0
 17 20  1  0  0  0
 21 22  1  0  0  0
 22 23  1  0  0  0
 23 24  2  0  0  0
 24 25  1  0  0  0
 24 29  1  0  0  0
 25 26  2  0  0  0
 25 27  2  0  0  0
 25 28  1  0  0  0
 29 30  1  0  0  0
 29 38  2  0  0  0
 30 31  2  0  0  0
 31 32  1  0  0  0
 32 33  2  0  0  0
 32 37  1  0  0  0
 33 34  1  0  0  0
 34 35  2  0  0  0
 35 36  1  0  0  0
 36 37  2  0  0  0
 38 39  1  0  0  0
M  END
$$$$
107-04-0


  4  3  0  0  0  0
  0.870000  0.250000  0.000000 C   0  0  0  0  0  0
  0.000000 -0.250000  0.000000 Br  0  0  0  0  0  0
  1.730000 -0.250000  0.000000 C   0  0  0  0  0  0
  2.600000  0.250000  0.000000 Cl  0  0  0  0  0  0
  1  2  1  0  0  0
  1  3  1  0  0  0
  3  4  1  0  0  0
M  END
$$$$
107-05-1


  4  3  0  0  0  0
  1.389000  0.250000  0.000000 C   0  0  0  0  0  0
  0.519000 -0.250000  0.000000 C   0  0  0  0  0  0
  2.249000 -0.250000  0.000000 C   0  0  0  0  0  0
  3.119000  0.250000  0.000000 Cl  0  0  0  0  0  0
  1  2  2  0  0  0
  1  3  1  0  0  0
  3  4  1  0  0  0
M  END
$$$$
107-06-2


  4  3  0  0  0  0
  0.000000 -0.250000  0.000000 Cl  0  0  0  0  0  0
  0.870000  0.250000  0.000000 C   0  0  0  0  0  0
  1.730000 -0.250000  0.000000 C   0  0  0  0  0  0
  2.600000  0.250000  0.000000 Cl  0  0  0  0  0  0
  1  2  1  0  0  0
  2  3  1  0  0  0
  3  4  1  0  0  0
M  END
$$$$
107-07-3


  4  3  0  0  0  0
  0.870000  0.180300  0.000000 C   0  0  0  0  0  0
  0.000000 -0.319700  0.000000 Cl  0  0  0  0  0  0
  1.730000 -0.319700  0.000000 C   0  0  0  0  0  0
  2.600000  0.180300  0.000000 O   0  0  0  0  0  0
  1  2  1  0  0  0
  1  3  1  0  0  0
  3  4  1  0  0  0
M  END
$$$$
107-11-9


  4  3  0  0  0  0
  0.519000 -0.250000  0.000000 N   0  0  0  0  0  0
  1.389000  0.250000  0.000000 C   0  0  0  0  0  0
  2.249000 -0.250000  0.000000 C   0  0  0  0  0  0
  3.119000  0.250000  0.000000 C   0  0  0  0  0  0
  1  2  1  0  0  0
  2  3  1  0  0  0
  3  4  2  0  0  0
M  END
$$$$
107-12-0


  4  3  0  0  0  0
  3.019600 -0.397400  0.000000 N   0  0  0  0  0  0
  2.019600 -0.397400  0.000000 C   0  0  0  0  0  0
  1.019600 -0.397400  0.000000 C   0  0  0  0  0  0
  0.519600  0.468600  0.000000 C   0  0  0  0  0  0
  1  2  3  0  0  0
  2  3  1  0  0  0
  3  4  1  0  0  0
M  END
$$$$
107-13-1


  4  3  0  0  0  0
  3.100000 -0.433000  0.000000 N   0  0  0  0  0  0
  2.100000 -0.433000  0.000000 C   0  0  0  0  0  0
  1.100000 -0.433000  0.000000 C   0  0  0  0  0  0
  0.600000  0.433000  0.000000 C   0  0  0  0  0  0
  1  2  3  0  0  0
  2  3  1  0  0  0
  3  4  2  0  0  0
M  END
$$$$
107-14-2


  4  3  0  0  0  0
  2.563800  0.137600  0.000000 N   0  0  0  0  0  0
  1.563800  0.137600  0.000000 C   0  0  0  0  0  0
  0.563800  0.137600  0.000000 C   0  0  0  0  0  0
  0.063800 -0.728500  0.000000 Cl  0  0  0  0  0  0
  1  2  3  0  0  0
  2  3  1  0  0  0
  3  4  1  0  0  0
M  END
$$$$
107-15-3


  4  3  0  0  0  0
  0.519000 -0.250000  0.000000 N   0  0  0  0  0  0
  1.389000  0.250000  0.000000 C   0  0  0  0  0  0
  2.249000 -0.250000  0.000000 C   0  0  0  0  0  0
  3.119000  0.250000  0.000000 N   0  0  0  0  0  0
  1  2  1  0  0  0
  2  3  1  0  0  0
  3  4  1  0  0  0
M  END
$$$$
107-16-4


  4  3  0  0  0  0
  3.100000 -0.137600  0.000000 N   0  0  0  0  0  0
  2.100000 -0.137600  0.000000 C   0  0  0  0  0  0
  1.100000 -0.137600  0.000000 C   0  0  0  0  0  0
  0.600000  0.728500  0.000000 O   0  0  0  0  0  0
  1  2  3  0  0  0
  2  3  1  0  0  0
  3  4  1  0  0  0
M  END
$$$$
107-18-6


  4  3  0  0  0  0
  0.001200 -0.250000  0.000000 O   0  0  0  0  0  0
  0.871200  0.250000  0.000000 C   0  0  0  0  0  0
  1.731200 -0.250000  0.000000 C   0  0  0  0  0  0
  2.601200  0.250000  0.000000 C   0  0  0  0  0  0
  1  2  1  0  0  0
  2  3  1  0  0  0
  3  4  2  0  0  0
M  END
$$$$
107-19-7


  4  3  0  0  0  0
  0.600000  0.728500  0.000000 O   0  0  0  0  0  0
  1.100000 -0.137600  0.000000 C   0  0  0  0  0  0
  2.100000 -0.137600  0.000000 C   0  0  0  0  0  0
  3.100000 -0.137600  0.000000 C   0  0  0  0  0  0
  1  2  1  0  0  0
  2  3  1  0  0  0
  3  4  3  0  0  0
M  END
$$$$
107-20-0


  4  3  0  0  0  0
  0.000000 -0.319700  0.000000 O   0  0  0  0  0  0
  0.870000  0.180300  0.000000 C   0  0  0  0  0  0
  1.730000 -0.319700  0.000000 C   0  0  0  0  0  0
  2.600000  0.180300  0.000000 Cl  0  0  0  0  0  0
  1  2  2  0  0  0
  2  3  1  0  0  0
  3  4  1  0  0  0
M  END
$$$$
107-21-1


  4  3  0  0  0  0
  0.871200  0.250000  0.000000 C   0  0  0  0  0  0
  0.001200 -0.250000  0.000000 O   0  0  0  0  0  0
  1.731200 -0.250000  0.000000 C   0  0  0  0  0  0
  2.601200  0.250000  0.000000 O   0  0  0  0  0  0
  1  2  1  0  0  0
  1  3  1  0  0  0
  3  4  1  0  0  0
M  END
$$$$
107-22-2


  4  3  0  0  0  0
  0.000000 -0.250000  0.000000 O   0  0  0  0  0  0
  0.870000  0.250000  0.000000 C   0  0  0  0  0  0
  1.730000 -0.250000  0.000000 C   0  0  0  0  0  0
  2.600000  0.250000  0.000000 O   0  0  0  0  0  0
  1  2  2  0  0  0
  2  3  1  0  0  0
  3  4  2  0  0  0
M  END
$$$$
107-29-9


  4  3  0  0  0  0
  0.871200  0.289900  0.000000 N   0  0  0  0  0  0
  0.001200 -0.210100  0.000000 O   0  0  0  0  0  0
  1.731200 -0.210100  0.000000 C   0  0  0  0  0  0
  2.601200  0.289900  0.000000 C   0  0  0  0  0  0
  1  2  1  0  0  0
  1  3  2  0  0  0
  3  4  1  0  0  0
M  END
$$$$
107-31-3


  4  3  0  0  0  0
  0.000000 -0.539900  0.000000 O   0  0  0  0  0  0
  0.870000 -0.039900  0.000000 C   0  0  0  0  0  0
  1.730000 -0.539900  0.000000 O   0  0  0  0  0  0
  2.600000 -0.039900  0.000000 C   0  0  0  0  0  0
  1  2  2  0  0  0
  2  3  1  0  0  0
  3  4  1  0  0  0
M  END
$$$$
107-35-7


  7  6  0  0  0  0
  1.794800 -0.228500  0.000000 C   0  0  0  0  0  0
  1.294800  0.637600  0.000000 C   0  0  0  0  0  0
  0.300000  0.637600  0.000000 N   0  0  0  0  0  0
  2.794800 -0.228500  0.000000 S   0  0  0  0  0  0
  2.794800  0.771500  0.000000 O   0  0  0  0  0  0
  2.794800 -1.228500  0.000000 O   0  0  0  0  0  0
  3.794800 -0.228500  0.000000 O   0  0  0  0  0  0
  1  2  1  0  0  0
  1  4  1  0  0  0
  2  3  1  0  0  0
  4  5  2  0  0  0
  4  6  2  0  0  0
  4  7  1  0  0  0
M  END
$$$$
107-70-0


  9  8  0  0  0  0
  1.391100  0.143500  0.000000 C   0  0  0  0  0  0
  1.390200 -0.851300  0.000000 C   0  0  0  0  0  0
  0.520200 -1.351300  0.000000 C   0  0  0  0  0  0
  2.255500 -1.352600  0.000000 O   0  0  0  0  0  0
  2.261100  0.643500  0.000000 C   0  0  0  0  0  0
  2.906000  1.407800  0.000000 C   0  0  0  0  0  0
  1.620100  1.411000  0.000000 C   0  0  0  0  0  0
  3.121100  0.143500  0.000000 O   0  0  0  0  0  0
  3.991100  0.643500  0.000000 C   0  0  0  0  0  0
  1  2  1  0  0  0
  1  5  1  0  0  0
  2  3  1  0  0  0
  2  4  2  0  0  0
  5  6  1  0  0  0
  5  7  1  0  0  0
  5  8  1  0  0  0
  8  9  1  0  0  0
M  END
$$$$
107-87-9


  6  5  0  0  0  0
  0.000000 -0.790600  0.000000 O   0  0  0  0  0  0
  0.870000 -0.290600  0.000000 C   0  0  0  0  0  0
  1.730000 -0.790600  0.000000 C   0  0  0  0  0  0
  2.600000 -0.290600  0.000000 C   0  0  0  0  0  0
  3.460000 -0.790600  0.000000 C   0  0  0  0  0  0
  0.872500  0.709400  0.000000 C   0  0  0  0  0  0
  1  2  2  0  0  0
  2  3  1  0  0  0
  2  6  1  0  0  0
  3  4  1  0  0  0
  4  5  1  0  0  0
M  END
$$$$
107-92-6


  6  5  0  0  0  0
  0.000000 -0.641300  0.000000 O   0  0  0  0  0  0
  0.870000 -0.141300  0.000000 C   0  0  0  0  0  0
  0.872500  0.858700  0.000000 O   0  0  0  0  0  0
  1.730000 -0.641300  0.000000 C   0  0  0  0  0  0
  2.600000 -0.141300  0.000000 C   0  0  0  0  0  0
  3.460000 -0.641300  0.000000 C   0  0  0  0  0  0
  1  2  2  0  0  0
  2  3  1  0  0  0
  2  4  1  0  0  0
  4  5  1  0  0  0
  5  6  1  0  0  0
M  END
$$$$
1071-83-6


 10  9  0  0  0  0
  2.990400 -0.910500  0.000000 C   0  0  0  0  0  0
  2.490400 -0.044500  0.000000 N   0  0  0  0  0  0
  1.495600 -0.044500  0.000000 C   0  0  0  0  0  0
  0.994800  0.825000  0.000000 C   0  0  0  0  0  0
  0.000000  0.825000  0.000000 O   0  0  0  0  0  0
  1.495200  1.690800  0.000000 O   0  0  0  0  0  0
  3.990400 -0.910500  0.000000 P   0  0  0  0  0  0
  3.990400  0.089500  0.000000 O   0  0  0  0  0  0
  3.990400 -1.910500  0.000000 O   0  0  0  0  0  0
  4.990400 -0.910500  0.000000 O   0  0  0  0  0  0
  1  2  1  0  0  0
  1  7  1  0  0  0
  2  3  1  0  0  0
  3  4  1  0  0  0
  4  5  2  0  0  0
  4  6  1  0  0  0
  7  8  2  0  0  0
  7  9  1  0  0  0
  7 10  1  0  0  0
M  END
$$$$
1072-52-2


  6  6  0  0  0  0
  2.429600 -0.648100  0.000000 C   0  0  0  0  0  0
  3.299100 -0.147200  0.000000 C   0  0  0  0  0  0
  4.159600 -0.646400  0.000000 O   0  0  0  0  0  0
  1.564100 -0.147300  0.000000 N   0  0  0  0  0  0
  1.064100  0.722700  0.000000 C   0  0  0  0  0  0
  0.564100 -0.147300  0.000000 C   0  0  0  0  0  0
  1  2  1  0  0  0
  1  4  1  0  0  0
  2  3  1  0  0  0
  4  5  1  0  0  0
  4  6  1  0  0  0
  5  6  1  0  0  0
M  END
$$$$
1072-53-3


  7  7  0  0  0  0
  1.859000 -0.615900  0.000000 O   0  0  0  0  0  0
  2.169000  0.344100  0.000000 S   0  0  0  0  0  0
  2.664500  1.212700  0.000000 O   0  0  0  0  0  0
  3.083900 -0.059500  0.000000 O   0  0  0  0  0  0
  1.359000  0.924100  0.000000 O   0  0  0  0  0  0
  0.549000  0.344100  0.000000 C   0  0  0  0  0  0
  0.859000 -0.615900  0.000000 C   0  0  0  0  0  0
  1  2  1  0  0  0
  1  7  1  0  0  0
  2  3  2  0  0  0
  2  4  2  0  0  0
  2  5  1  0  0  0
  5  6  1  0  0  0
  6  7  1  0  0  0
M  END
$$$$
1073-05-8


  8  8  0  0  0  0
  2.661600  1.450300  0.000000 O   0  0  0  0  0  0
  2.320800  0.510200  0.000000 S   0  0  0  0  0  0
  3.305700  0.337200  0.000000 O   0  0  0  0  0  0
  1.450800  1.010200  0.000000 O   0  0  0  0  0  0
  0.590800  0.510200  0.000000 C   0  0  0  0  0  0
  0.590800 -0.489800  0.000000 C   0  0  0  0  0  0
  1.450800 -0.989800  0.000000 C   0  0  0  0  0  0
  2.320800 -0.489800  0.000000 O   0  0  0  0  0  0
  1  2  2  0  0  0
  2  3  2  0  0  0
  2  4  1  0  0  0
  2  8  1  0  0  0
  4  5  1  0  0  0
  5  6  1  0  0  0
  6  7  1  0  0  0
  7  8  1  0  0  0
M  END
$$$$
1074-12-0


 10 10  0  0  0  0
  3.115600  0.552800  0.000000 C   0  0  0  0  0  0
  3.985400  0.052400  0.000000 O   0  0  0  0  0  0
  3.115100  1.547600  0.000000 C   0  0  0  0  0  0
  2.245400  2.048000  0.000000 O   0  0  0  0  0  0
  2.250100  0.052000  0.000000 C   0  0  0  0  0  0
  1.380100  0.552000  0.000000 C   0  0  0  0  0  0
  0.520100  0.052000  0.000000 C   0  0  0  0  0  0
  0.520100 -0.948000  0.000000 C   0  0  0  0  0  0
  1.380100 -1.448000  0.000000 C   0  0  0  0  0  0
  2.250100 -0.948000  0.000000 C   0  0  0  0  0  0
  1  2  2  0  0  0
  1  3  1  0  0  0
  1  5  1  0  0  0
  3  4  2  0  0  0
  5  6  2  0  0  0
  5 10  1  0  0  0
  6  7  1  0  0  0
  7  8  2  0  0  0
  8  9  1  0  0  0
  9 10  2  0  0  0
M  END
$$$$
1077-28-7


 12 12  0  0  0  0
  1.898500  0.000900  0.000000 C   0  0  0  0  0  0
  2.896400  0.106700  0.000000 C   0  0  0  0  0  0
  3.481000 -0.698200  0.000000 C   0  0  0  0  0  0
  4.478800 -0.592400  0.000000 C   0  0  0  0  0  0
  5.063400 -1.397200  0.000000 C   0  0  0  0  0  0
  6.061300 -1.291500  0.000000 O   0  0  0  0  0  0
  4.657000 -2.310900  0.000000 O   0  0  0  0  0  0
  1.310000  0.809400  0.000000 C   0  0  0  0  0  0
  1.620000  1.769400  0.000000 C   0  0  0  0  0  0
  0.810000  2.349400  0.000000 C   0  0  0  0  0  0
  0.000000  1.769400  0.000000 S   0  0  0  0  0  0
  0.310000  0.809400  0.000000 S   0  0  0  0  0  0
  1  2  1  0  0  0
  1  8  1  0  0  0
  2  3  1  0  0  0
  3  4  1  0  0  0
  4  5  1  0  0  0
  5  6  2  0  0  0
  5  7  1  0  0  0
  8  9  1  0  0  0
  8 12  1  0  0  0
  9 10  1  0  0  0
 10 11  1  0  0  0
 11 12  1  0  0  0
M  END
$$$$
108-01-0


  6  5  0  0  0  0
  0.001200 -0.750000  0.000000 O   0  0  0  0  0  0
  0.871200 -0.250000  0.000000 C   0  0  0  0  0  0
  1.731200 -0.750000  0.000000 C   0  0  0  0  0  0
  2.601200 -0.250000  0.000000 N   0  0  0  0  0  0
  3.461200 -0.750000  0.000000 C   0  0  0  0  0  0
  2.603700  0.750000  0.000000 C   0  0  0  0  0  0
  1  2  1  0  0  0
  2  3  1  0  0  0
  3  4  1  0  0  0
  4  5  1  0  0  0
  4  6  1  0  0  0
M  END
$$$$
108-03-2


  6  5  0  0  0  0
  0.000000 -0.490600  0.000000 O   0  0  0  0  0  0
  0.870000  0.009400  0.000000 N   0  0  0  0  0  0
  0.872500  1.009400  0.000000 O   0  0  0  0  0  0
  1.730000 -0.490600  0.000000 C   0  0  0  0  0  0
  2.600000  0.009400  0.000000 C   0  0  0  0  0  0
  3.460000 -0.490600  0.000000 C   0  0  0  0  0  0
  1  2  1  0  0  0
  2  3  2  0  0  0
  2  4  1  0  0  0
  4  5  1  0  0  0
  5  6  1  0  0  0
M  END
$$$$
108-05-4


  6  5  0  0  0  0
  0.000000 -0.750000  0.000000 O   0  0  0  0  0  0
  0.870000 -0.250000  0.000000 C   0  0  0  0  0  0
  1.730000 -0.750000  0.000000 O   0  0  0  0  0  0
  2.600000 -0.250000  0.000000 C   0  0  0  0  0  0
  3.460000 -0.750000  0.000000 C   0  0  0  0  0  0
  0.872500  0.750000  0.000000 C   0  0  0  0  0  0
  1  2  2  0  0  0
  2  3  1  0  0  0
  2  6  1  0  0  0
  3  4  1  0  0  0
  4  5  2  0  0  0
M  END
$$$$
108-09-8


  7  6  0  0  0  0
  0.519000 -0.750000  0.000000 N   0  0  0  0  0  0
  1.389000 -0.250000  0.000000 C   0  0  0  0  0  0
  2.249000 -0.750000  0.000000 C   0  0  0  0  0  0
  3.119000 -0.250000  0.000000 C   0  0  0  0  0  0
  3.979000 -0.750000  0.000000 C   0  0  0  0  0  0
  3.121500  0.750000  0.000000 C   0  0  0  0  0  0
  1.391500  0.750000  0.000000 C   0  0  0  0  0  0
  1  2  1  0  0  0
  2  3  1  0  0  0
  2  7  1  0  0  0
  3  4  1  0  0  0
  4  5  1  0  0  0
  4  6  1  0  0  0
M  END
$$$$
108-10-1


  7  6  0  0  0  0
  0.000000 -0.790600  0.000000 O   0  0  0  0  0  0
  0.870000 -0.290600  0.000000 C   0  0  0  0  0  0
  1.730000 -0.790600  0.000000 C   0  0  0  0  0  0
  2.600000 -0.290600  0.000000 C   0  0  0  0  0  0
  3.460000 -0.790600  0.000000 C   0  0  0  0  0  0
  2.602500  0.709400  0.000000 C   0  0  0  0  0  0
  0.872500  0.709400  0.000000 C   0  0  0  0  0  0
  1  2  2  0  0  0
  2  3  1  0  0  0
  2  7  1  0  0  0
  3  4  1  0  0  0
  4  5  1  0  0  0
  4  6  1  0  0  0
M  END
$$$$
108-18-9


  7  6  0  0  0  0
  2.250200 -0.750000  0.000000 N   0  0  0  0  0  0
  1.390200 -0.250000  0.000000 C   0  0  0  0  0  0
  0.520200 -0.750000  0.000000 C   0  0  0  0  0  0
  1.392700  0.750000  0.000000 C   0  0  0  0  0  0
  3.120200 -0.250000  0.000000 C   0  0  0  0  0  0
  3.980200 -0.750000  0.000000 C   0  0  0  0  0  0
  3.122700  0.750000  0.000000 C   0  0  0  0  0  0
  1  2  1  0  0  0
  1  5  1  0  0  0
  2  3  1  0  0  0
  2  4  1  0  0  0
  5  6  1  0  0  0
  5  7  1  0  0  0
M  END
$$$$
108-21-4


  7  6  0  0  0  0
  2.250200 -0.789900  0.000000 O   0  0  0  0  0  0
  1.390200 -0.289900  0.000000 C   0  0  0  0  0  0
  0.520200 -0.789900  0.000000 C   0  0  0  0  0  0
  1.392700  0.710100  0.000000 C   0  0  0  0  0  0
  3.120200 -0.289900  0.000000 C   0  0  0  0  0  0
  3.980200 -0.789900  0.000000 C   0  0  0  0  0  0
  3.122700  0.710100  0.000000 O   0  0  0  0  0  0
  1  2  1  0  0  0
  1  5  1  0  0  0
  2  3  1  0  0  0
  2  4  1  0  0  0
  5  6  1  0  0  0
  5  7  2  0  0  0
M  END
$$$$
108-24-7


  7  6  0  0  0  0
  0.000000 -1.050000  0.000000 O   0  0  0  0  0  0
  0.870000 -0.550000  0.000000 C   0  0  0  0  0  0
  1.730000 -1.050000  0.000000 O   0  0  0  0  0  0
  2.600000 -0.550000  0.000000 C   0  0  0  0  0  0
  3.460000 -1.050000  0.000000 O   0  0  0  0  0  0
  2.602500  0.450000  0.000000 C   0  0  0  0  0  0
  0.872500  0.450000  0.000000 C   0  0  0  0  0  0
  1  2  2  0  0  0
  2  3  1  0  0  0
  2  7  1  0  0  0
  3  4  1  0  0  0
  4  5  2  0  0  0
  4  6  1  0  0  0
M  END
$$$$
108-30-5


  7  7  0  0  0  0
  2.447500 -1.674200  0.000000 O   0  0  0  0  0  0
  1.859000 -0.865800  0.000000 C   0  0  0  0  0  0
  2.169000  0.094200  0.000000 O   0  0  0  0  0  0
  1.359000  0.674200  0.000000 C   0  0  0  0  0  0
  1.359000  1.674200  0.000000 O   0  0  0  0  0  0
  0.549000  0.094200  0.000000 C   0  0  0  0  0  0
  0.859000 -0.865800  0.000000 C   0  0  0  0  0  0
  1  2  2  0  0  0
  2  3  1  0  0  0
  2  7  1  0  0  0
  3  4  1  0  0  0
  4  5  2  0  0  0
  4  6  1  0  0  0
  6  7  1  0  0  0
M  END
$$$$
108-31-6


  7  7  0  0  0  0
  2.848200 -1.474200  0.000000 O   0  0  0  0  0  0
  2.259700 -0.665800  0.000000 C   0  0  0  0  0  0
  2.569700  0.294200  0.000000 C   0  0  0  0  0  0
  1.759700  0.874200  0.000000 C   0  0  0  0  0  0
  0.949700  0.294200  0.000000 C   0  0  0  0  0  0
  0.000000  0.607400  0.000000 O   0  0  0  0  0  0
  1.259700 -0.665800  0.000000 O   0  0  0  0  0  0
  1  2  2  0  0  0
  2  3  1  0  0  0
  2  7  1  0  0  0
  3  4  2  0  0  0
  4  5  1  0  0  0
  5  6  2  0  0  0
  5  7  1  0  0  0
M  END
$$$$
108-37-2


  8  8  0  0  0  0
  2.250100  0.700000  0.000000 C   0  0  0  0  0  0
  1.380100  1.200000  0.000000 C   0  0  0  0  0  0
  0.520100  0.700000  0.000000 C   0  0  0  0  0  0
  0.520100 -0.300000  0.000000 C   0  0  0  0  0  0
  1.380100 -0.800000  0.000000 C   0  0  0  0  0  0
  1.377600 -1.800000  0.000000 Br  0  0  0  0  0  0
  2.250100 -0.300000  0.000000 C   0  0  0  0  0  0
  3.115600  1.200900  0.000000 Cl  0  0  0  0  0  0
  1  2  2  0  0  0
  1  7  1  0  0  0
  1  8  1  0  0  0
  2  3  1  0  0  0
  3  4  2  0  0  0
  4  5  1  0  0  0
  5  6  1  0  0  0
  5  7  2  0  0  0
M  END
$$$$
108-38-3


  8  8  0  0  0  0
  3.115600  1.500900  0.000000 C   0  0  0  0  0  0
  2.250100  1.000000  0.000000 C   0  0  0  0  0  0
  1.380100  1.500000  0.000000 C   0  0  0  0  0  0
  0.520100  1.000000  0.000000 C   0  0  0  0  0  0
  0.520100  0.000000  0.000000 C   0  0  0  0  0  0
  1.380100 -0.500000  0.000000 C   0  0  0  0  0  0
  1.377600 -1.500000  0.000000 C   0  0  0  0  0  0
  2.250100  0.000000  0.000000 C   0  0  0  0  0  0
  1  2  1  0  0  0
  2  3  2  0  0  0
  2  8  1  0  0  0
  3  4  1  0  0  0
  4  5  2  0  0  0
  5  6  1  0  0  0
  6  7  1  0  0  0
  6  8  2  0  0  0
M  END
$$$$
108-39-4


  8  8  0  0  0  0
  3.115600  1.500400  0.000000 O   0  0  0  0  0  0
  2.250100  0.999600  0.000000 C   0  0  0  0  0  0
  1.380100  1.499600  0.000000 C   0  0  0  0  0  0
  0.520100  0.999600  0.000000 C   0  0  0  0  0  0
  0.520100 -0.000400  0.000000 C   0  0  0  0  0  0
  1.380100 -0.500400  0.000000 C   0  0  0  0  0  0
  1.377600 -1.500400  0.000000 C   0  0  0  0  0  0
  2.250100 -0.000400  0.000000 C   0  0  0  0  0  0
  1  2  1  0  0  0
  2  3  2  0  0  0
  2  8  1  0  0  0
  3  4  1  0  0  0
  4  5  2  0  0  0
  5  6  1  0  0  0
  6  7  1  0  0  0
  6  8  2  0  0  0
M  END
$$$$
108-42-9


  8  8  0  0  0  0
  3.115600  1.351500  0.000000 Cl  0  0  0  0  0  0
  2.250100  0.850600  0.000000 C   0  0  0  0  0  0
  1.380100  1.350600  0.000000 C   0  0  0  0  0  0
  0.520100  0.850600  0.000000 C   0  0  0  0  0  0
  0.520100 -0.149400  0.000000 C   0  0  0  0  0  0
  1.380100 -0.649400  0.000000 C   0  0  0  0  0  0
  1.377600 -1.649300  0.000000 N   0  0  0  0  0  0
  2.250100 -0.149400  0.000000 C   0  0  0  0  0  0
  1  2  1  0  0  0
  2  3  2  0  0  0
  2  8  1  0  0  0
  3  4  1  0  0  0
  4  5  2  0  0  0
  5  6  1  0  0  0
  6  7  1  0  0  0
  6  8  2  0  0  0
M  END
$$$$
108-43-0


  8  8  0  0  0  0
  3.115600  1.351500  0.000000 Cl  0  0  0  0  0  0
  2.250100  0.850600  0.000000 C   0  0  0  0  0  0
  1.380100  1.350600  0.000000 C   0  0  0  0  0  0
  0.520100  0.850600  0.000000 C   0  0  0  0  0  0
  0.520100 -0.149400  0.000000 C   0  0  0  0  0  0
  1.380100 -0.649400  0.000000 C   0  0  0  0  0  0
  1.377600 -1.649300  0.000000 O   0  0  0  0  0  0
  2.250100 -0.149400  0.000000 C   0  0  0  0  0  0
  1  2  1  0  0  0
  2  3  2  0  0  0
  2  8  1  0  0  0
  3  4  1  0  0  0
  4  5  2  0  0  0
  5  6  1  0  0  0
  6  7  1  0  0  0
  6  8  2  0  0  0
M  END
$$$$
108-45-2


  8  8  0  0  0  0
  3.115600  1.351100  0.000000 N   0  0  0  0  0  0
  2.250100  0.850200  0.000000 C   0  0  0  0  0  0
  1.380100  1.350200  0.000000 C   0  0  0  0  0  0
  0.520100  0.850200  0.000000 C   0  0  0  0  0  0
  0.520100 -0.149800  0.000000 C   0  0  0  0  0  0
  1.380100 -0.649800  0.000000 C   0  0  0  0  0  0
  1.377600 -1.649800  0.000000 N   0  0  0  0  0  0
  2.250100 -0.149800  0.000000 C   0  0  0  0  0  0
  1  2  1  0  0  0
  2  3  2  0  0  0
  2  8  1  0  0  0
  3  4  1  0  0  0
  4  5  2  0  0  0
  5  6  1  0  0  0
  6  7  1  0  0  0
  6  8  2  0  0  0
M  END
$$$$
108-46-3


  8  8  0  0  0  0
  3.115600  1.351100  0.000000 O   0  0  0  0  0  0
  2.250100  0.850200  0.000000 C   0  0  0  0  0  0
  1.380100  1.350200  0.000000 C   0  0  0  0  0  0
  0.520100  0.850200  0.000000 C   0  0  0  0  0  0
  0.520100 -0.149800  0.000000 C   0  0  0  0  0  0
  1.380100 -0.649800  0.000000 C   0  0  0  0  0  0
  1.377600 -1.649800  0.000000 O   0  0  0  0  0  0
  2.250100 -0.149800  0.000000 C   0  0  0  0  0  0
  1  2  1  0  0  0
  2  3  2  0  0  0
  2  8  1  0  0  0
  3  4  1  0  0  0
  4  5  2  0  0  0
  5  6  1  0  0  0
  6  7  1  0  0  0
  6  8  2  0  0  0
M  END
$$$$
108-60-1


  9  8  0  0  0  0
  2.600000  0.819700  0.000000 O   0  0  0  0  0  0
  1.730000  0.319700  0.000000 C   0  0  0  0  0  0
  0.870000  0.819700  0.000000 C   0  0  0  0  0  0
  0.000000  0.319700  0.000000 Cl  0  0  0  0  0  0
  1.727500 -0.680300  0.000000 C   0  0  0  0  0  0
  3.460000  0.319700  0.000000 C   0  0  0  0  0  0
  4.330000  0.819700  0.000000 C   0  0  0  0  0  0
  5.200000  0.319700  0.000000 Cl  0  0  0  0  0  0
  3.457500 -0.680300  0.000000 C   0  0  0  0  0  0
  1  2  1  0  0  0
  1  6  1  0  0  0
  2  3  1  0  0  0
  2  5  1  0  0  0
  3  4  1  0  0  0
  6  7  1  0  0  0
  6  9  1  0  0  0
  7  8  1  0  0  0
M  END
$$$$
108-68-9


  9  9  0  0  0  0
  3.982400  1.351500  0.000000 C   0  0  0  0  0  0
  3.116900  0.850600  0.000000 C   0  0  0  0  0  0
  2.246900  1.350600  0.000000 C   0  0  0  0  0  0
  1.386900  0.850600  0.000000 C   0  0  0  0  0  0
  0.520100  1.349300  0.000000 C   0  0  0  0  0  0
  1.386900 -0.149400  0.000000 C   0  0  0  0  0  0
  2.246900 -0.649400  0.000000 C   0  0  0  0  0  0
  2.244300 -1.649300  0.000000 O   0  0  0  0  0  0
  3.116900 -0.149400  0.000000 C   0  0  0  0  0  0
  1  2  1  0  0  0
  2  3  2  0  0  0
  2  9  1  0  0  0
  3  4  1  0  0  0
  4  5  1  0  0  0
  4  6  2  0  0  0
  6  7  1  0  0  0
  7  8  1  0  0  0
  7  9  2  0  0  0
M  END
$$$$
108-69-0


  9  9  0  0  0  0
  3.982400  1.351500  0.000000 C   0  0  0  0  0  0
  3.116900  0.850600  0.000000 C   0  0  0  0  0  0
  2.246900  1.350600  0.000000 C   0  0  0  0  0  0
  1.386900  0.850600  0.000000 C   0  0  0  0  0  0
  0.520100  1.349300  0.000000 C   0  0  0  0  0  0
  1.386900 -0.149400  0.000000 C   0  0  0  0  0  0
  2.246900 -0.649400  0.000000 C   0  0  0  0  0  0
  2.244300 -1.649300  0.000000 N   0  0  0  0  0  0
  3.116900 -0.149400  0.000000 C   0  0  0  0  0  0
  1  2  1  0  0  0
  2  3  2  0  0  0
  2  9  1  0  0  0
  3  4  1  0  0  0
  4  5  1  0  0  0
  4  6  2  0  0  0
  6  7  1  0  0  0
  7  8  1  0  0  0
  7  9  2  0  0  0
M  END
$$$$
108-70-3


  9  9  0  0  0  0
  2.596800  0.700000  0.000000 C   0  0  0  0  0  0
  1.726800  1.200000  0.000000 C   0  0  0  0  0  0
  0.866800  0.700000  0.000000 C   0  0  0  0  0  0
  0.866800 -0.300000  0.000000 C   0  0  0  0  0  0
  1.726800 -0.800000  0.000000 C   0  0  0  0  0  0
  1.724300 -1.800000  0.000000 Cl  0  0  0  0  0  0
  0.000000  1.198700  0.000000 Cl  0  0  0  0  0  0
  2.596800 -0.300000  0.000000 C   0  0  0  0  0  0
  3.462300  1.200900  0.000000 Cl  0  0  0  0  0  0
  1  2  2  0  0  0
  1  8  1  0  0  0
  1  9  1  0  0  0
  2  3  1  0  0  0
  3  4  2  0  0  0
  3  7  1  0  0  0
  4  5  1  0  0  0
  5  6  1  0  0  0
  5  8  2  0  0  0
M  END
$$$$
108-78-1


  9  9  0  0  0  0
  3.115900  0.149800  0.000000 N   0  0  0  0  0  0
  2.245900  0.649800  0.000000 C   0  0  0  0  0  0
  1.385900  0.149800  0.000000 N   0  0  0  0  0  0
  1.385900 -0.850200  0.000000 C   0  0  0  0  0  0
  2.245900 -1.350200  0.000000 N   0  0  0  0  0  0
  0.519200 -1.348900  0.000000 N   0  0  0  0  0  0
  2.243400  1.649800  0.000000 N   0  0  0  0  0  0
  3.115900 -0.850200  0.000000 C   0  0  0  0  0  0
  3.981500 -1.351100  0.000000 N   0  0  0  0  0  0
  1  2  1  0  0  0
  1  8  2  0  0  0
  2  3  2  0  0  0
  2  7  1  0  0  0
  3  4  1  0  0  0
  4  5  2  0  0  0
  4  6  1  0  0  0
  5  8  1  0  0  0
  8  9  1  0  0  0
M  END
$$$$
108-80-5


  9  9  0  0  0  0
  2.597700  0.150000  0.000000 N   0  0  0  0  0  0
  1.727700  0.650000  0.000000 C   0  0  0  0  0  0
  0.867700  0.150000  0.000000 N   0  0  0  0  0  0
  0.867700 -0.850000  0.000000 C   0  0  0  0  0  0
  1.727700 -1.350000  0.000000 N   0  0  0  0  0  0
  0.000900 -1.348700  0.000000 O   0  0  0  0  0  0
  1.725200  1.650000  0.000000 O   0  0  0  0  0  0
  2.597700 -0.850000  0.000000 C   0  0  0  0  0  0
  3.463200 -1.350900  0.000000 O   0  0  0  0  0  0
  1  2  1  0  0  0
  1  8  2  0  0  0
  2  3  2  0  0  0
  2  7  1  0  0  0
  3  4  1  0  0  0
  4  5  2  0  0  0
  4  6  1  0  0  0
  5  8  1  0  0  0
  8  9  1  0  0  0
M  END
$$$$
108-83-8


 10  9  0  0  0  0
  3.122700  0.710100  0.000000 O   0  0  0  0  0  0
  3.120200 -0.289900  0.000000 C   0  0  0  0  0  0
  2.250200 -0.789900  0.000000 C   0  0  0  0  0  0
  1.390200 -0.289900  0.000000 C   0  0  0  0  0  0
  0.520200 -0.789900  0.000000 C   0  0  0  0  0  0
  1.392700  0.710100  0.000000 C   0  0  0  0  0  0
  3.980200 -0.789900  0.000000 C   0  0  0  0  0  0
  4.850200 -0.289900  0.000000 C   0  0  0  0  0  0
  5.720200 -0.789900  0.000000 C   0  0  0  0  0  0
  4.850200  0.710100  0.000000 C   0  0  0  0  0  0
  1  2  2  0  0  0
  2  3  1  0  0  0
  2  7  1  0  0  0
  3  4  1  0  0  0
  4  5  1  0  0  0
  4  6  1  0  0  0
  7  8  1  0  0  0
  8  9  1  0  0  0
  8 10  1  0  0  0
M  END
$$$$
108-86-1


  7  7  0  0  0  0
  2.250100  0.500000  0.000000 C   0  0  0  0  0  0
  1.380100  1.000000  0.000000 C   0  0  0  0  0  0
  0.520100  0.500000  0.000000 C   0  0  0  0  0  0
  0.520100 -0.500000  0.000000 C   0  0  0  0  0  0
  1.380100 -1.000000  0.000000 C   0  0  0  0  0  0
  2.250100 -0.500000  0.000000 C   0  0  0  0  0  0
  3.115600  1.000900  0.000000 Br  0  0  0  0  0  0
  1  2  2  0  0  0
  1  6  1  0  0  0
  1  7  1  0  0  0
  2  3  1  0  0  0
  3  4  2  0  0  0
  4  5  1  0  0  0
  5  6  2  0  0  0
M  END
$$$$
108-88-3


  7  7  0  0  0  0
  3.115600  1.000900  0.000000 C   0  0  0  0  0  0
  2.250100  0.500000  0.000000 C   0  0  0  0  0  0
  1.380100  1.000000  0.000000 C   0  0  0  0  0  0
  0.520100  0.500000  0.000000 C   0  0  0  0  0  0
  0.520100 -0.500000  0.000000 C   0  0  0  0  0  0
  1.380100 -1.000000  0.000000 C   0  0  0  0  0  0
  2.250100 -0.500000  0.000000 C   0  0  0  0  0  0
  1  2  1  0  0  0
  2  3  2  0  0  0
  2  7  1  0  0  0
  3  4  1  0  0  0
  4  5  2  0  0  0
  5  6  1  0  0  0
  6  7  2  0  0  0
M  END
$$$$
108-90-7


  7  7  0  0  0  0
  2.250100  0.500000  0.000000 C   0  0  0  0  0  0
  1.380100  1.000000  0.000000 C   0  0  0  0  0  0
  0.520100  0.500000  0.000000 C   0  0  0  0  0  0
  0.520100 -0.500000  0.000000 C   0  0  0  0  0  0
  1.380100 -1.000000  0.000000 C   0  0  0  0  0  0
  2.250100 -0.500000  0.000000 C   0  0  0  0  0  0
  3.115600  1.000900  0.000000 Cl  0  0  0  0  0  0
  1  2  2  0  0  0
  1  6  1  0  0  0
  1  7  1  0  0  0
  2  3  1  0  0  0
  3  4  2  0  0  0
  4  5  1  0  0  0
  5  6  2  0  0  0
M  END
$$$$
108-91-8


  7  7  0  0  0  0
  3.186300  0.930700  0.000000 N   0  0  0  0  0  0
  2.320800  0.429800  0.000000 C   0  0  0  0  0  0
  1.450800  0.929800  0.000000 C   0  0  0  0  0  0
  0.590800  0.429800  0.000000 C   0  0  0  0  0  0
  0.590800 -0.570200  0.000000 C   0  0  0  0  0  0
  1.450800 -1.070200  0.000000 C   0  0  0  0  0  0
  2.320800 -0.570200  0.000000 C   0  0  0  0  0  0
  1  2  1  0  0  0
  2  3  1  0  0  0
  2  7  1  0  0  0
  3  4  1  0  0  0
  4  5  1  0  0  0
  5  6  1  0  0  0
  6  7  1  0  0  0
M  END
$$$$
108-93-0


  7  7  0  0  0  0
  3.186300  0.930700  0.000000 O   0  0  0  0  0  0
  2.320800  0.429800  0.000000 C   0  0  0  0  0  0
  1.450800  0.929800  0.000000 C   0  0  0  0  0  0
  0.590800  0.429800  0.000000 C   0  0  0  0  0  0
  0.590800 -0.570200  0.000000 C   0  0  0  0  0  0
  1.450800 -1.070200  0.000000 C   0  0  0  0  0  0
  2.320800 -0.570200  0.000000 C   0  0  0  0  0  0
  1  2  1  0  0  0
  2  3  1  0  0  0
  2  7  1  0  0  0
  3  4  1  0  0  0
  4  5  1  0  0  0
  5  6  1  0  0  0
  6  7  1  0  0  0
M  END
$$$$
108-94-1


  7  7  0  0  0  0
  3.186300  1.000900  0.000000 O   0  0  0  0  0  0
  2.320800  0.500000  0.000000 C   0  0  0  0  0  0
  1.450800  1.000000  0.000000 C   0  0  0  0  0  0
  0.590800  0.500000  0.000000 C   0  0  0  0  0  0
  0.590800 -0.500000  0.000000 C   0  0  0  0  0  0
  1.450800 -1.000000  0.000000 C   0  0  0  0  0  0
  2.320800 -0.500000  0.000000 C   0  0  0  0  0  0
  1  2  2  0  0  0
  2  3  1  0  0  0
  2  7  1  0  0  0
  3  4  1  0  0  0
  4  5  1  0  0  0
  5  6  1  0  0  0
  6  7  1  0  0  0
M  END
$$$$
108-95-2


  7  7  0  0  0  0
  3.115600  1.000400  0.000000 O   0  0  0  0  0  0
  2.250100  0.499600  0.000000 C   0  0  0  0  0  0
  1.380100  0.999600  0.000000 C   0  0  0  0  0  0
  0.520100  0.499600  0.000000 C   0  0  0  0  0  0
  0.520100 -0.500400  0.000000 C   0  0  0  0  0  0
  1.380100 -1.000400  0.000000 C   0  0  0  0  0  0
  2.250100 -0.500400  0.000000 C   0  0  0  0  0  0
  1  2  1  0  0  0
  2  3  2  0  0  0
  2  7  1  0  0  0
  3  4  1  0  0  0
  4  5  2  0  0  0
  5  6  1  0  0  0
  6  7  2  0  0  0
M  END
$$$$
108-99-6


  7  7  0  0  0  0
  3.115600  0.700900  0.000000 C   0  0  0  0  0  0
  2.250100  0.200000  0.000000 C   0  0  0  0  0  0
  1.380100  0.700000  0.000000 C   0  0  0  0  0  0
  0.520100  0.200000  0.000000 C   0  0  0  0  0  0
  0.520100 -0.800000  0.000000 C   0  0  0  0  0  0
  1.380100 -1.300000  0.000000 N   0  0  0  0  0  0
  2.250100 -0.800000  0.000000 C   0  0  0  0  0  0
  1  2  1  0  0  0
  2  3  2  0  0  0
  2  7  1  0  0  0
  3  4  1  0  0  0
  4  5  2  0  0  0
  5  6  1  0  0  0
  6  7  2  0  0  0
M  END
$$$$
109-09-1


  7  7  0  0  0  0
  2.250100  0.300000  0.000000 N   0  0  0  0  0  0
  1.380100  0.800000  0.000000 C   0  0  0  0  0  0
  0.520100  0.300000  0.000000 C   0  0  0  0  0  0
  0.520100 -0.700000  0.000000 C   0  0  0  0  0  0
  1.380100 -1.200000  0.000000 C   0  0  0  0  0  0
  1.377600  1.800000  0.000000 Cl  0  0  0  0  0  0
  2.250100 -0.700000  0.000000 C   0  0  0  0  0  0
  1  2  1  0  0  0
  1  7  2  0  0  0
  2  3  2  0  0  0
  2  6  1  0  0  0
  3  4  1  0  0  0
  4  5  2  0  0  0
  5  7  1  0  0  0
M  END
$$$$
109-55-7


  7  6  0  0  0  0
  3.979000  0.289900  0.000000 N   0  0  0  0  0  0
  3.119000  0.789900  0.000000 C   0  0  0  0  0  0
  2.249000  0.289900  0.000000 C   0  0  0  0  0  0
  1.389000  0.789900  0.000000 C   0  0  0  0  0  0
  0.519000  0.289900  0.000000 N   0  0  0  0  0  0
  4.849000  0.789900  0.000000 C   0  0  0  0  0  0
  3.976500 -0.710100  0.000000 C   0  0  0  0  0  0
  1  2  1  0  0  0
  1  6  1  0  0  0
  1  7  1  0  0  0
  2  3  1  0  0  0
  3  4  1  0  0  0
  4  5  1  0  0  0
M  END
$$$$
109-57-9


  7  6  0  0  0  0
  0.519000 -0.450000  0.000000 N   0  0  0  0  0  0
  1.389000  0.050000  0.000000 C   0  0  0  0  0  0
  1.391500  1.050000  0.000000 S   0  0  0  0  0  0
  2.249000 -0.450000  0.000000 N   0  0  0  0  0  0
  3.119000  0.050000  0.000000 C   0  0  0  0  0  0
  3.979000 -0.450000  0.000000 C   0  0  0  0  0  0
  4.849000  0.050000  0.000000 C   0  0  0  0  0  0
  1  2  1  0  0  0
  2  3  2  0  0  0
  2  4  1  0  0  0
  4  5  1  0  0  0
  5  6  1  0  0  0
  6  7  2  0  0  0
M  END
$$$$
109-66-0


  5  4  0  0  0  0
  3.120200  0.279800  0.000000 C   0  0  0  0  0  0
  2.250200 -0.220200  0.000000 C   0  0  0  0  0  0
  1.390200  0.279800  0.000000 C   0  0  0  0  0  0
  0.520200 -0.220200  0.000000 C   0  0  0  0  0  0
  3.980200 -0.220200  0.000000 C   0  0  0  0  0  0
  1  2  1  0  0  0
  1  5  1  0  0  0
  2  3  1  0  0  0
  3  4  1  0  0  0
M  END
$$$$
109-69-3


  5  4  0  0  0  0
  0.000000 -0.220900  0.000000 Cl  0  0  0  0  0  0
  0.870000  0.279100  0.000000 C   0  0  0  0  0  0
  1.730000 -0.220900  0.000000 C   0  0  0  0  0  0
  2.600000  0.279100  0.000000 C   0  0  0  0  0  0
  3.460000 -0.220900  0.000000 C   0  0  0  0  0  0
  1  2  1  0  0  0
  2  3  1  0  0  0
  3  4  1  0  0  0
  4  5  1  0  0  0
M  END
$$$$
109-73-9


  5  4  0  0  0  0
  0.519000 -0.180300  0.000000 N   0  0  0  0  0  0
  1.389000  0.319700  0.000000 C   0  0  0  0  0  0
  2.249000 -0.180300  0.000000 C   0  0  0  0  0  0
  3.119000  0.319700  0.000000 C   0  0  0  0  0  0
  3.979000 -0.180300  0.000000 C   0  0  0  0  0  0
  1  2  1  0  0  0
  2  3  1  0  0  0
  3  4  1  0  0  0
  4  5  1  0  0  0
M  END
$$$$
109-76-2


  5  4  0  0  0  0
  0.519000 -0.180300  0.000000 N   0  0  0  0  0  0
  1.389000  0.319700  0.000000 C   0  0  0  0  0  0
  2.249000 -0.180300  0.000000 C   0  0  0  0  0  0
  3.119000  0.319700  0.000000 C   0  0  0  0  0  0
  3.979000 -0.180300  0.000000 N   0  0  0  0  0  0
  1  2  1  0  0  0
  2  3  1  0  0  0
  3  4  1  0  0  0
  4  5  1  0  0  0
M  END
$$$$
109-77-3


  5  4  0  0  0  0
  3.000000 -0.570600  0.000000 N   0  0  0  0  0  0
  2.000000 -0.570600  0.000000 C   0  0  0  0  0  0
  1.000000 -0.570600  0.000000 C   0  0  0  0  0  0
  0.500000  0.295400  0.000000 C   0  0  0  0  0  0
  0.000000  1.161500  0.000000 N   0  0  0  0  0  0
  1  2  3  0  0  0
  2  3  1  0  0  0
  3  4  1  0  0  0
  4  5  3  0  0  0
M  END
$$$$
109-78-4


  5  4  0  0  0  0
  3.794800 -0.433000  0.000000 N   0  0  0  0  0  0
  2.794800 -0.433000  0.000000 C   0  0  0  0  0  0
  1.794800 -0.433000  0.000000 C   0  0  0  0  0  0
  1.294800  0.433000  0.000000 C   0  0  0  0  0  0
  0.300000  0.433000  0.000000 O   0  0  0  0  0  0
  1  2  3  0  0  0
  2  3  1  0  0  0
  3  4  1  0  0  0
  4  5  1  0  0  0
M  END
$$$$
109-83-1


  5  4  0  0  0  0
  1.731200 -0.250000  0.000000 C   0  0  0  0  0  0
  0.871200  0.250000  0.000000 C   0  0  0  0  0  0
  0.001200 -0.250000  0.000000 O   0  0  0  0  0  0
  2.601200  0.250000  0.000000 N   0  0  0  0  0  0
  3.461200 -0.250000  0.000000 C   0  0  0  0  0  0
  1  2  1  0  0  0
  1  4  1  0  0  0
  2  3  1  0  0  0
  4  5  1  0  0  0
M  END
$$$$
109-84-2


  5  4  0  0  0  0
  1.731200 -0.250000  0.000000 C   0  0  0  0  0  0
  0.871200  0.250000  0.000000 C   0  0  0  0  0  0
  0.001200 -0.250000  0.000000 O   0  0  0  0  0  0
  2.601200  0.250000  0.000000 N   0  0  0  0  0  0
  3.461200 -0.250000  0.000000 N   0  0  0  0  0  0
  1  2  1  0  0  0
  1  4  1  0  0  0
  2  3  1  0  0  0
  4  5  1  0  0  0
M  END
$$$$
109-86-4


  5  4  0  0  0  0
  2.601200  0.319700  0.000000 O   0  0  0  0  0  0
  1.731200 -0.180300  0.000000 C   0  0  0  0  0  0
  0.871200  0.319700  0.000000 C   0  0  0  0  0  0
  0.001200 -0.180300  0.000000 O   0  0  0  0  0  0
  3.461200 -0.180300  0.000000 C   0  0  0  0  0  0
  1  2  1  0  0  0
  1  5  1  0  0  0
  2  3  1  0  0  0
  3  4  1  0  0  0
M  END
$$$$
109-87-5


  5  4  0  0  0  0
  3.120200  0.500000  0.000000 O   0  0  0  0  0  0
  2.250200  0.000000  0.000000 C   0  0  0  0  0  0
  1.390200  0.500000  0.000000 O   0  0  0  0  0  0
  0.520200  0.000000  0.000000 C   0  0  0  0  0  0
  3.980200  0.000000  0.000000 C   0  0  0  0  0  0
  1  2  1  0  0  0
  1  5  1  0  0  0
  2  3  1  0  0  0
  3  4  1  0  0  0
M  END
$$$$
109-89-7


  5  4  0  0  0  0
  2.250200 -0.180300  0.000000 N   0  0  0  0  0  0
  1.390200  0.319700  0.000000 C   0  0  0  0  0  0
  0.520200 -0.180300  0.000000 C   0  0  0  0  0  0
  3.120200  0.319700  0.000000 C   0  0  0  0  0  0
  3.980200 -0.180300  0.000000 C   0  0  0  0  0  0
  1  2  1  0  0  0
  1  4  1  0  0  0
  2  3  1  0  0  0
  4  5  1  0  0  0
M  END
$$$$
109-99-9


  5  5  0  0  0  0
  1.587000 -0.695000  0.000000 C   0  0  0  0  0  0
  1.897000  0.265000  0.000000 C   0  0  0  0  0  0
  1.087000  0.845000  0.000000 C   0  0  0  0  0  0
  0.277000  0.265000  0.000000 O   0  0  0  0  0  0
  0.587000 -0.695000  0.000000 C   0  0  0  0  0  0
  1  2  1  0  0  0
  1  5  1  0  0  0
  2  3  1  0  0  0
  3  4  1  0  0  0
  4  5  1  0  0  0
M  END
$$$$
110-02-1


  5  5  0  0  0  0
  1.879800 -0.527500  0.000000 C   0  0  0  0  0  0
  2.189800  0.432500  0.000000 C   0  0  0  0  0  0
  1.379800  1.012500  0.000000 S   0  0  0  0  0  0
  0.569800  0.432500  0.000000 C   0  0  0  0  0  0
  0.879800 -0.527500  0.000000 C   0  0  0  0  0  0
  1  2  2  0  0  0
  1  5  1  0  0  0
  2  3  1  0  0  0
  3  4  1  0  0  0
  4  5  2  0  0  0
M  END
$$$$
110-16-7


  8  7  0  0  0  0
  2.600000  0.250000  0.000000 C   0  0  0  0  0  0
  1.730000 -0.250000  0.000000 C   0  0  0  0  0  0
  0.870000  0.250000  0.000000 C   0  0  0  0  0  0
  0.000000 -0.250000  0.000000 O   0  0  0  0  0  0
  0.872500  1.250000  0.000000 O   0  0  0  0  0  0
  3.460000 -0.250000  0.000000 C   0  0  0  0  0  0
  4.330000  0.250000  0.000000 O   0  0  0  0  0  0
  3.457500 -1.250000  0.000000 O   0  0  0  0  0  0
  1  2  2  0  0  0
  1  6  1  0  0  0
  2  3  1  0  0  0
  3  4  2  0  0  0
  3  5  1  0  0  0
  6  7  2  0  0  0
  6  8  1  0  0  0
M  END
$$$$
110-17-8


  8  7  0  0  0  0
  0.000000 -0.250000  0.000000 O   0  0  0  0  0  0
  0.870000  0.250000  0.000000 C   0  0  0  0  0  0
  0.872500  1.250000  0.000000 O   0  0  0  0  0  0
  1.730000 -0.250000  0.000000 C   0  0  0  0  0  0
  2.600000  0.250000  0.000000 C   0  0  0  0  0  0
  3.460000 -0.250000  0.000000 C   0  0  0  0  0  0
  4.330000  0.250000  0.000000 O   0  0  0  0  0  0
  3.457500 -1.250000  0.000000 O   0  0  0  0  0  0
  1  2  2  0  0  0
  2  3  1  0  0  0
  2  4  1  0  0  0
  4  5  2  0  0  0
  5  6  1  0  0  0
  6  7  2  0  0  0
  6  8  1  0  0  0
M  END
$$$$
110-18-9


  8  7  0  0  0  0
  3.980200 -0.250000  0.000000 N   0  0  0  0  0  0
  3.120200  0.250000  0.000000 C   0  0  0  0  0  0
  2.250200 -0.250000  0.000000 C   0  0  0  0  0  0
  1.390200  0.250000  0.000000 N   0  0  0  0  0  0
  0.520200 -0.250000  0.000000 C   0  0  0  0  0  0
  1.392700  1.250000  0.000000 C   0  0  0  0  0  0
  4.850200  0.250000  0.000000 C   0  0  0  0  0  0
  3.977700 -1.250000  0.000000 C   0  0  0  0  0  0
  1  2  1  0  0  0
  1  7  1  0  0  0
  1  8  1  0  0  0
  2  3  1  0  0  0
  3  4  1  0  0  0
  4  5  1  0  0  0
  4  6  1  0  0  0
M  END
$$$$
110-21-4


  8  7  0  0  0  0
  0.000000 -0.250000  0.000000 O   0  0  0  0  0  0
  0.870000  0.250000  0.000000 C   0  0  0  0  0  0
  1.730000 -0.250000  0.000000 N   0  0  0  0  0  0
  2.600000  0.250000  0.000000 N   0  0  0  0  0  0
  3.460000 -0.250000  0.000000 C   0  0  0  0  0  0
  4.330000  0.250000  0.000000 O   0  0  0  0  0  0
  3.457500 -1.250000  0.000000 N   0  0  0  0  0  0
  0.872500  1.250000  0.000000 N   0  0  0  0  0  0
  1  2  2  0  0  0
  2  3  1  0  0  0
  2  8  1  0  0  0
  3  4  1  0  0  0
  4  5  1  0  0  0
  5  6  2  0  0  0
  5  7  1  0  0  0
M  END
$$$$
110-26-9


 11 10  0  0  0  0
  5.721500 -1.050000  0.000000 O   0  0  0  0  0  0
  5.719000 -0.050000  0.000000 C   0  0  0  0  0  0
  4.849000  0.450000  0.000000 N   0  0  0  0  0  0
  3.979000 -0.050000  0.000000 C   0  0  0  0  0  0
  3.119000  0.450000  0.000000 N   0  0  0  0  0  0
  2.249000 -0.050000  0.000000 C   0  0  0  0  0  0
  2.246500 -1.050000  0.000000 O   0  0  0  0  0  0
  1.389000  0.450000  0.000000 C   0  0  0  0  0  0
  0.519000 -0.050000  0.000000 C   0  0  0  0  0  0
  6.579000  0.450000  0.000000 C   0  0  0  0  0  0
  7.449000 -0.050000  0.000000 C   0  0  0  0  0  0
  1  2  2  0  0  0
  2  3  1  0  0  0
  2 10  1  0  0  0
  3  4  1  0  0  0
  4  5  1  0  0  0
  5  6  1  0  0  0
  6  7  2  0  0  0
  6  8  1  0  0  0
  8  9  2  0  0  0
 10 11  2  0  0  0
M  END
$$$$
110-44-1


  8  7  0  0  0  0
  0.000000 -0.600600  0.000000 O   0  0  0  0  0  0
  0.870000 -0.100600  0.000000 C   0  0  0  0  0  0
  0.872500  0.899300  0.000000 O   0  0  0  0  0  0
  1.730000 -0.600600  0.000000 C   0  0  0  0  0  0
  2.600000 -0.100600  0.000000 C   0  0  0  0  0  0
  3.460000 -0.600600  0.000000 C   0  0  0  0  0  0
  4.330000 -0.100600  0.000000 C   0  0  0  0  0  0
  5.200000 -0.600600  0.000000 C   0  0  0  0  0  0
  1  2  2  0  0  0
  2  3  1  0  0  0
  2  4  1  0  0  0
  4  5  2  0  0  0
  5  6  1  0  0  0
  6  7  2  0  0  0
  7  8  1  0  0  0
M  END
$$$$
110-46-3


  8  7  0  0  0  0
  0.000000 -0.789900  0.000000 O   0  0  0  0  0  0
  0.870000 -0.289900  0.000000 N   0  0  0  0  0  0
  1.730000 -0.789900  0.000000 O   0  0  0  0  0  0
  2.600000 -0.289900  0.000000 C   0  0  0  0  0  0
  3.460000 -0.789900  0.000000 C   0  0  0  0  0  0
  4.330000 -0.289900  0.000000 C   0  0  0  0  0  0
  5.200000 -0.789900  0.000000 C   0  0  0  0  0  0
  4.330000  0.710100  0.000000 C   0  0  0  0  0  0
  1  2  2  0  0  0
  2  3  1  0  0  0
  3  4  1  0  0  0
  4  5  1  0  0  0
  5  6  1  0  0  0
  6  7  1  0  0  0
  6  8  1  0  0  0
M  END
$$$$
110-49-6


  8  7  0  0  0  0
  0.000000 -0.789900  0.000000 O   0  0  0  0  0  0
  0.870000 -0.289900  0.000000 C   0  0  0  0  0  0
  1.730000 -0.789900  0.000000 O   0  0  0  0  0  0
  2.600000 -0.289900  0.000000 C   0  0  0  0  0  0
  3.460000 -0.789900  0.000000 C   0  0  0  0  0  0
  4.330000 -0.289900  0.000000 O   0  0  0  0  0  0
  5.200000 -0.789900  0.000000 C   0  0  0  0  0  0
  0.872500  0.710100  0.000000 C   0  0  0  0  0  0
  1  2  2  0  0  0
  2  3  1  0  0  0
  2  8  1  0  0  0
  3  4  1  0  0  0
  4  5  1  0  0  0
  5  6  1  0  0  0
  6  7  1  0  0  0
M  END
$$$$
110-54-3


  6  5  0  0  0  0
  3.980200 -0.250000  0.000000 C   0  0  0  0  0  0
  3.120200  0.250000  0.000000 C   0  0  0  0  0  0
  2.250200 -0.250000  0.000000 C   0  0  0  0  0  0
  1.390200  0.250000  0.000000 C   0  0  0  0  0  0
  0.520200 -0.250000  0.000000 C   0  0  0  0  0  0
  4.850200  0.250000  0.000000 C   0  0  0  0  0  0
  1  2  1  0  0  0
  1  6  1  0  0  0
  2  3  1  0  0  0
  3  4  1  0  0  0
  4  5  1  0  0  0
M  END
$$$$
110-57-6


  6  5  0  0  0  0
  2.600000  0.250000  0.000000 C   0  0  0  0  0  0
  1.730000 -0.250000  0.000000 C   0  0  0  0  0  0
  0.870000  0.250000  0.000000 C   0  0  0  0  0  0
  0.000000 -0.250000  0.000000 Cl  0  0  0  0  0  0
  3.460000 -0.250000  0.000000 C   0  0  0  0  0  0
  4.330000  0.250000  0.000000 Cl  0  0  0  0  0  0
  1  2  2  0  0  0
  1  5  1  0  0  0
  2  3  1  0  0  0
  3  4  1  0  0  0
  5  6  1  0  0  0
M  END
$$$$
110-58-7


  6  5  0  0  0  0
  0.519000 -0.210100  0.000000 N   0  0  0  0  0  0
  1.389000  0.289900  0.000000 C   0  0  0  0  0  0
  2.249000 -0.210100  0.000000 C   0  0  0  0  0  0
  3.119000  0.289900  0.000000 C   0  0  0  0  0  0
  3.979000 -0.210100  0.000000 C   0  0  0  0  0  0
  4.849000  0.289900  0.000000 C   0  0  0  0  0  0
  1  2  1  0  0  0
  2  3  1  0  0  0
  3  4  1  0  0  0
  4  5  1  0  0  0
  5  6  1  0  0  0
M  END
$$$$
110-59-8


  6  5  0  0  0  0
  3.024800  1.263900  0.000000 N   0  0  0  0  0  0
  2.024800  1.263900  0.000000 C   0  0  0  0  0  0
  1.024800  1.263900  0.000000 C   0  0  0  0  0  0
  0.523000  0.394900  0.000000 C   0  0  0  0  0  0
  1.021300 -0.466100  0.000000 C   0  0  0  0  0  0
  0.519600 -1.335100  0.000000 C   0  0  0  0  0  0
  1  2  3  0  0  0
  2  3  1  0  0  0
  3  4  1  0  0  0
  4  5  1  0  0  0
  5  6  1  0  0  0
M  END
$$$$
110-61-2


  6  5  0  0  0  0
  4.500000 -0.433000  0.000000 N   0  0  0  0  0  0
  3.500000 -0.433000  0.000000 C   0  0  0  0  0  0
  2.500000 -0.433000  0.000000 C   0  0  0  0  0  0
  2.000000  0.433000  0.000000 C   0  0  0  0  0  0
  1.000000  0.433000  0.000000 C   0  0  0  0  0  0
  0.000000  0.433000  0.000000 N   0  0  0  0  0  0
  1  2  3  0  0  0
  2  3  1  0  0  0
  3  4  1  0  0  0
  4  5  1  0  0  0
  5  6  3  0  0  0
M  END
$$$$
110-62-3


  6  5  0  0  0  0
  2.250200 -0.180300  0.000000 C   0  0  0  0  0  0
  1.390200  0.319700  0.000000 C   0  0  0  0  0  0
  0.520200 -0.180300  0.000000 C   0  0  0  0  0  0
  3.120200  0.319700  0.000000 C   0  0  0  0  0  0
  3.980200 -0.180300  0.000000 C   0  0  0  0  0  0
  4.850200  0.319700  0.000000 O   0  0  0  0  0  0
  1  2  1  0  0  0
  1  4  1  0  0  0
  2  3  1  0  0  0
  4  5  1  0  0  0
  5  6  2  0  0  0
M  END
$$$$
110-63-4


  6  5  0  0  0  0
  1.731200 -0.250000  0.000000 C   0  0  0  0  0  0
  0.871200  0.250000  0.000000 C   0  0  0  0  0  0
  0.001200 -0.250000  0.000000 O   0  0  0  0  0  0
  2.601200  0.250000  0.000000 C   0  0  0  0  0  0
  3.461200 -0.250000  0.000000 C   0  0  0  0  0  0
  4.331200  0.250000  0.000000 O   0  0  0  0  0  0
  1  2  1  0  0  0
  1  4  1  0  0  0
  2  3  1  0  0  0
  4  5  1  0  0  0
  5  6  1  0  0  0
M  END
$$$$
110-65-6


  6  5  0  0  0  0
  2.100000 -0.397400  0.000000 C   0  0  0  0  0  0
  1.100000 -0.397400  0.000000 C   0  0  0  0  0  0
  0.600000  0.468600  0.000000 O   0  0  0  0  0  0
  3.100000 -0.397400  0.000000 C   0  0  0  0  0  0
  4.100000 -0.397400  0.000000 C   0  0  0  0  0  0
  4.600000  0.468600  0.000000 O   0  0  0  0  0  0
  1  2  1  0  0  0
  1  4  3  0  0  0
  2  3  1  0  0  0
  4  5  1  0  0  0
  5  6  1  0  0  0
M  END
$$$$
110-69-0


  6  5  0  0  0  0
  0.871200  0.289900  0.000000 N   0  0  0  0  0  0
  0.001200 -0.210100  0.000000 O   0  0  0  0  0  0
  1.731200 -0.210100  0.000000 C   0  0  0  0  0  0
  2.601200  0.289900  0.000000 C   0  0  0  0  0  0
  3.461200 -0.210100  0.000000 C   0  0  0  0  0  0
  4.331200  0.289900  0.000000 C   0  0  0  0  0  0
  1  2  1  0  0  0
  1  3  2  0  0  0
  3  4  1  0  0  0
  4  5  1  0  0  0
  5  6  1  0  0  0
M  END
$$$$
110-71-4


  6  5  0  0  0  0
  2.250200 -0.250000  0.000000 C   0  0  0  0  0  0
  1.390200  0.250000  0.000000 O   0  0  0  0  0  0
  0.520200 -0.250000  0.000000 C   0  0  0  0  0  0
  3.120200  0.250000  0.000000 C   0  0  0  0  0  0
  3.980200 -0.250000  0.000000 O   0  0  0  0  0  0
  4.850200  0.250000  0.000000 C   0  0  0  0  0  0
  1  2  1  0  0  0
  1  4  1  0  0  0
  2  3  1  0  0  0
  4  5  1  0  0  0
  5  6  1  0  0  0
M  END
$$$$
110-80-5


  6  5  0  0  0  0
  2.601200  0.289900  0.000000 O   0  0  0  0  0  0
  1.731200 -0.210100  0.000000 C   0  0  0  0  0  0
  0.871200  0.289900  0.000000 C   0  0  0  0  0  0
  0.001200 -0.210100  0.000000 O   0  0  0  0  0  0
  3.461200 -0.210100  0.000000 C   0  0  0  0  0  0
  4.331200  0.289900  0.000000 C   0  0  0  0  0  0
  1  2  1  0  0  0
  1  5  1  0  0  0
  2  3  1  0  0  0
  3  4  1  0  0  0
  5  6  1  0  0  0
M  END
$$$$
110-82-7


  6  6  0  0  0  0
  2.320800  0.500000  0.000000 C   0  0  0  0  0  0
  1.450800  1.000000  0.000000 C   0  0  0  0  0  0
  0.590800  0.500000  0.000000 C   0  0  0  0  0  0
  0.590800 -0.500000  0.000000 C   0  0  0  0  0  0
  1.450800 -1.000000  0.000000 C   0  0  0  0  0  0
  2.320800 -0.500000  0.000000 C   0  0  0  0  0  0
  1  2  1  0  0  0
  1  6  1  0  0  0
  2  3  1  0  0  0
  3  4  1  0  0  0
  4  5  1  0  0  0
  5  6  1  0  0  0
M  END
$$$$
110-85-0


  6  6  0  0  0  0
  2.320800  0.500000  0.000000 C   0  0  0  0  0  0
  1.450800  1.000000  0.000000 C   0  0  0  0  0  0
  0.590800  0.500000  0.000000 N   0  0  0  0  0  0
  0.590800 -0.500000  0.000000 C   0  0  0  0  0  0
  1.450800 -1.000000  0.000000 C   0  0  0  0  0  0
  2.320800 -0.500000  0.000000 N   0  0  0  0  0  0
  1  2  1  0  0  0
  1  6  1  0  0  0
  2  3  1  0  0  0
  3  4  1  0  0  0
  4  5  1  0  0  0
  5  6  1  0  0  0
M  END
$$$$
110-86-1


  6  6  0  0  0  0
  2.250100  0.500000  0.000000 C   0  0  0  0  0  0
  1.380100  1.000000  0.000000 C   0  0  0  0  0  0
  0.520100  0.500000  0.000000 C   0  0  0  0  0  0
  0.520100 -0.500000  0.000000 N   0  0  0  0  0  0
  1.380100 -1.000000  0.000000 C   0  0  0  0  0  0
  2.250100 -0.500000  0.000000 C   0  0  0  0  0  0
  1  2  2  0  0  0
  1  6  1  0  0  0
  2  3  1  0  0  0
  3  4  2  0  0  0
  4  5  1  0  0  0
  5  6  2  0  0  0
M  END
$$$$
110-88-3


  6  6  0  0  0  0
  2.320800  0.698200  0.000000 C   0  0  0  0  0  0
  1.450800  1.198200  0.000000 O   0  0  0  0  0  0
  0.590800  0.698200  0.000000 C   0  0  0  0  0  0
  0.590800 -0.301800  0.000000 O   0  0  0  0  0  0
  1.450800 -0.801800  0.000000 C   0  0  0  0  0  0
  2.320800 -0.301800  0.000000 O   0  0  0  0  0  0
  1  2  1  0  0  0
  1  6  1  0  0  0
  2  3  1  0  0  0
  3  4  1  0  0  0
  4  5  1  0  0  0
  5  6  1  0  0  0
M  END
$$$$
110-91-8


  6  6  0  0  0  0
  2.320800  0.500000  0.000000 C   0  0  0  0  0  0
  1.450800  1.000000  0.000000 C   0  0  0  0  0  0
  0.590800  0.500000  0.000000 O   0  0  0  0  0  0
  0.590800 -0.500000  0.000000 C   0  0  0  0  0  0
  1.450800 -1.000000  0.000000 C   0  0  0  0  0  0
  2.320800 -0.500000  0.000000 N   0  0  0  0  0  0
  1  2  1  0  0  0
  1  6  1  0  0  0
  2  3  1  0  0  0
  3  4  1  0  0  0
  4  5  1  0  0  0
  5  6  1  0  0  0
M  END
$$$$
110-94-1


  9  8  0  0  0  0
  2.600000 -0.170400  0.000000 C   0  0  0  0  0  0
  1.730000 -0.670400  0.000000 C   0  0  0  0  0  0
  0.870000 -0.170400  0.000000 C   0  0  0  0  0  0
  0.000000 -0.670400  0.000000 O   0  0  0  0  0  0
  0.872500  0.829600  0.000000 O   0  0  0  0  0  0
  3.460000 -0.670400  0.000000 C   0  0  0  0  0  0
  4.330000 -0.170400  0.000000 C   0  0  0  0  0  0
  5.200000 -0.670400  0.000000 O   0  0  0  0  0  0
  4.330000  0.829600  0.000000 O   0  0  0  0  0  0
  1  2  1  0  0  0
  1  6  1  0  0  0
  2  3  1  0  0  0
  3  4  2  0  0  0
  3  5  1  0  0  0
  6  7  1  0  0  0
  7  8  2  0  0  0
  7  9  1  0  0  0
M  END
$$$$
110-96-3


  9  8  0  0  0  0
  3.120200 -0.289900  0.000000 N   0  0  0  0  0  0
  2.250200 -0.789900  0.000000 C   0  0  0  0  0  0
  1.390200 -0.289900  0.000000 C   0  0  0  0  0  0
  0.520200 -0.789900  0.000000 C   0  0  0  0  0  0
  1.392700  0.710100  0.000000 C   0  0  0  0  0  0
  3.980200 -0.789900  0.000000 C   0  0  0  0  0  0
  4.850200 -0.289900  0.000000 C   0  0  0  0  0  0
  5.720200 -0.789900  0.000000 C   0  0  0  0  0  0
  4.850200  0.710100  0.000000 C   0  0  0  0  0  0
  1  2  1  0  0  0
  1  6  1  0  0  0
  2  3  1  0  0  0
  3  4  1  0  0  0
  3  5  1  0  0  0
  6  7  1  0  0  0
  7  8  1  0  0  0
  7  9  1  0  0  0
M  END
$$$$
110-97-4


  9  8  0  0  0  0
  0.001200 -0.750000  0.000000 O   0  0  0  0  0  0
  0.871200 -0.250000  0.000000 C   0  0  0  0  0  0
  0.873700  0.750000  0.000000 C   0  0  0  0  0  0
  1.731200 -0.750000  0.000000 C   0  0  0  0  0  0
  2.601200 -0.250000  0.000000 N   0  0  0  0  0  0
  3.461200 -0.750000  0.000000 C   0  0  0  0  0  0
  4.331200 -0.250000  0.000000 C   0  0  0  0  0  0
  5.201200 -0.750000  0.000000 O   0  0  0  0  0  0
  4.331200  0.750000  0.000000 C   0  0  0  0  0  0
  1  2  1  0  0  0
  2  3  1  0  0  0
  2  4  1  0  0  0
  4  5  1  0  0  0
  5  6  1  0  0  0
  6  7  1  0  0  0
  7  8  1  0  0  0
  7  9  1  0  0  0
M  END
$$$$
11097-69-1


 17 18  0  0  0  0
  3.475300  2.500000  0.000000 Cl  0  0  0  0  0  0
  2.609700  1.999100  0.000000 C   0  0  0  0  0  0
  1.739700  2.499100  0.000000 C   0  0  0  0  0  0
  0.879700  1.999100  0.000000 C   0  0  0  0  0  0
  0.879700  0.999100  0.000000 C   0  0  0  0  0  0
  1.739700  0.499100  0.000000 C   0  0  0  0  0  0
  2.609700  0.999100  0.000000 C   0  0  0  0  0  0
  3.475300  0.498200  0.000000 Cl  0  0  0  0  0  0
  1.737200 -0.500900  0.000000 C   0  0  0  0  0  0
  0.867500 -1.001300  0.000000 C   0  0  0  0  0  0
  0.867000 -1.996100  0.000000 C   0  0  0  0  0  0
  1.731300 -2.499100  0.000000 C   0  0  0  0  0  0
  2.596000 -2.007300  0.000000 C   0  0  0  0  0  0
  2.601500 -1.003900  0.000000 C   0  0  0  0  0  0
  1.726300 -3.499100  0.000000 Cl  0  0  0  0  0  0
  0.000000 -2.494400  0.000000 Cl  0  0  0  0  0  0
  1.737200  3.499100  0.000000 Cl  0  0  0  0  0  0
  1  2  1  0  0  0
  2  3  2  0  0  0
  2  7  1  0  0  0
  3  4  1  0  0  0
  3 17  1  0  0  0
  4  5  2  0  0  0
  5  6  1  0  0  0
  6  7  2  0  0  0
  6  9  1  0  0  0
  7  8  1  0  0  0
  9 10  2  0  0  0
  9 14  1  0  0  0
 10 11  1  0  0  0
 11 12  2  0  0  0
 11 16  1  0  0  0
 12 13  1  0  0  0
 12 15  1  0  0  0
 13 14  2  0  0  0
M  END
$$$$
111-02-4


 30 29  0  0  0  0
 12.643700 -0.250900  0.000000 C   0  0  0  0  0  0
 11.773700  0.249100  0.000000 C   0  0  0  0  0  0
 10.903700 -0.250900  0.000000 C   0  0  0  0  0  0
 10.043700  0.249100  0.000000 C   0  0  0  0  0  0
  9.173700 -0.250900  0.000000 C   0  0  0  0  0  0
  8.313700  0.249100  0.000000 C   0  0  0  0  0  0
  7.443700 -0.250900  0.000000 C   0  0  0  0  0  0
  6.578700  0.250900  0.000000 C   0  0  0  0  0  0
  5.708700 -0.249100  0.000000 C   0  0  0  0  0  0
  4.848700  0.250900  0.000000 C   0  0  0  0  0  0
  3.978700 -0.249100  0.000000 C   0  0  0  0  0  0
  3.118700  0.250900  0.000000 C   0  0  0  0  0  0
  2.248700 -0.249100  0.000000 C   0  0  0  0  0  0
  1.378700  0.250900  0.000000 C   0  0  0  0  0  0
  0.518700 -0.249100  0.000000 C   0  0  0  0  0  0
  1.376200  1.250900  0.000000 C   0  0  0  0  0  0
  4.851200  1.250900  0.000000 C   0  0  0  0  0  0
  8.316200  1.249100  0.000000 C   0  0  0  0  0  0
 13.503700  0.249100  0.000000 C   0  0  0  0  0  0
 14.373700 -0.250900  0.000000 C   0  0  0  0  0  0
 15.233700  0.249100  0.000000 C   0  0  0  0  0  0
 16.103700 -0.250900  0.000000 C   0  0  0  0  0  0
 16.973700  0.249100  0.000000 C   0  0  0  0  0  0
 17.833700 -0.250900  0.000000 C   0  0  0  0  0  0
 18.703700  0.249100  0.000000 C   0  0  0  0  0  0
 19.563700 -0.250900  0.000000 C   0  0  0  0  0  0
 20.433700  0.249100  0.000000 C   0  0  0  0  0  0
 19.561200 -1.250900  0.000000 C   0  0  0  0  0  0
 16.103700 -1.250900  0.000000 C   0  0  0  0  0  0
 12.646200 -1.250900  0.000000 C   0  0  0  0  0  0
  1  2  2  0  0  0
  1 19  1  0  0  0
  1 30  1  0  0  0
  2  3  1  0  0  0
  3  4  1  0  0  0
  4  5  1  0  0  0
  5  6  2  0  0  0
  6  7  1  0  0  0
  6 18  1  0  0  0
  7  8  1  0  0  0
  8  9  1  0  0  0
  9 10  2  0  0  0
 10 11  1  0  0  0
 10 17  1  0  0  0
 11 12  1  0  0  0
 12 13  1  0  0  0
 13 14  2  0  0  0
 14 15  1  0  0  0
 14 16  1  0  0  0
 19 20  1  0  0  0
 20 21  1  0  0  0
 21 22  2  0  0  0
 22 23  1  0  0  0
 22 29  1  0  0  0
 23 24  1  0  0  0
 24 25  1  0  0  0
 25 26  2  0  0  0
 26 27  1  0  0  0
 26 28  1  0  0  0
M  END
$$$$
111-14-8


  9  8  0  0  0  0
  0.000000 -0.670400  0.000000 O   0  0  0  0  0  0
  0.870000 -0.170400  0.000000 C   0  0  0  0  0  0
  0.872500  0.829600  0.000000 O   0  0  0  0  0  0
  1.730000 -0.670400  0.000000 C   0  0  0  0  0  0
  2.600000 -0.170400  0.000000 C   0  0  0  0  0  0
  3.460000 -0.670400  0.000000 C   0  0  0  0  0  0
  4.330000 -0.170400  0.000000 C   0  0  0  0  0  0
  5.200000 -0.670400  0.000000 C   0  0  0  0  0  0
  6.060000 -0.170400  0.000000 C   0  0  0  0  0  0
  1  2  2  0  0  0
  2  3  1  0  0  0
  2  4  1  0  0  0
  4  5  1  0  0  0
  5  6  1  0  0  0
  6  7  1  0  0  0
  7  8  1  0  0  0
  8  9  1  0  0  0
M  END
$$$$
111-15-9


  9  8  0  0  0  0
  0.000000 -0.819700  0.000000 O   0  0  0  0  0  0
  0.870000 -0.319700  0.000000 C   0  0  0  0  0  0
  1.730000 -0.819700  0.000000 O   0  0  0  0  0  0
  2.600000 -0.319700  0.000000 C   0  0  0  0  0  0
  3.460000 -0.819700  0.000000 C   0  0  0  0  0  0
  4.330000 -0.319700  0.000000 O   0  0  0  0  0  0
  5.200000 -0.819700  0.000000 C   0  0  0  0  0  0
  6.060000 -0.319700  0.000000 C   0  0  0  0  0  0
  0.872500  0.680300  0.000000 C   0  0  0  0  0  0
  1  2  2  0  0  0
  2  3  1  0  0  0
  2  9  1  0  0  0
  3  4  1  0  0  0
  4  5  1  0  0  0
  5  6  1  0  0  0
  6  7  1  0  0  0
  7  8  1  0  0  0
M  END
$$$$
111-21-7


 16 15  0  0  0  0
  0.000000 -0.250000  0.000000 O   0  0  0  0  0  0
  0.870000  0.250000  0.000000 C   0  0  0  0  0  0
  1.730000 -0.250000  0.000000 O   0  0  0  0  0  0
  2.600000  0.250000  0.000000 C   0  0  0  0  0  0
  3.460000 -0.250000  0.000000 C   0  0  0  0  0  0
  4.330000  0.250000  0.000000 O   0  0  0  0  0  0
  5.200000 -0.250000  0.000000 C   0  0  0  0  0  0
  6.060000  0.250000  0.000000 C   0  0  0  0  0  0
  6.930000 -0.250000  0.000000 O   0  0  0  0  0  0
  7.790000  0.250000  0.000000 C   0  0  0  0  0  0
  8.660000 -0.250000  0.000000 C   0  0  0  0  0  0
  9.530000  0.250000  0.000000 O   0  0  0  0  0  0
 10.390000 -0.250000  0.000000 C   0  0  0  0  0  0
 11.260000  0.250000  0.000000 O   0  0  0  0  0  0
 10.387500 -1.250000  0.000000 C   0  0  0  0  0  0
  0.872500  1.250000  0.000000 C   0  0  0  0  0  0
  1  2  2  0  0  0
  2  3  1  0  0  0
  2 16  1  0  0  0
  3  4  1  0  0  0
  4  5  1  0  0  0
  5  6  1  0  0  0
  6  7  1  0  0  0
  7  8  1  0  0  0
  8  9  1  0  0  0
  9 10  1  0  0  0
 10 11  1  0  0  0
 11 12  1  0  0  0
 12 13  1  0  0  0
 13 14  2  0  0  0
 13 15  1  0  0  0
M  END
$$$$
111-30-8


  7  6  0  0  0  0
  0.000000 -0.319700  0.000000 O   0  0  0  0  0  0
  0.870000  0.180300  0.000000 C   0  0  0  0  0  0
  1.730000 -0.319700  0.000000 C   0  0  0  0  0  0
  2.600000  0.180300  0.000000 C   0  0  0  0  0  0
  3.460000 -0.319700  0.000000 C   0  0  0  0  0  0
  4.330000  0.180300  0.000000 C   0  0  0  0  0  0
  5.200000 -0.319700  0.000000 O   0  0  0  0  0  0
  1  2  2  0  0  0
  2  3  1  0  0  0
  3  4  1  0  0  0
  4  5  1  0  0  0
  5  6  1  0  0  0
  6  7  2  0  0  0
M  END
$$$$
111-40-0


  7  6  0  0  0  0
  3.119000  0.250000  0.000000 N   0  0  0  0  0  0
  2.249000 -0.250000  0.000000 C   0  0  0  0  0  0
  1.389000  0.250000  0.000000 C   0  0  0  0  0  0
  0.519000 -0.250000  0.000000 N   0  0  0  0  0  0
  3.979000 -0.250000  0.000000 C   0  0  0  0  0  0
  4.849000  0.250000  0.000000 C   0  0  0  0  0  0
  5.719000 -0.250000  0.000000 N   0  0  0  0  0  0
  1  2  1  0  0  0
  1  5  1  0  0  0
  2  3  1  0  0  0
  3  4  1  0  0  0
  5  6  1  0  0  0
  6  7  1  0  0  0
M  END
$$$$
111-41-1


  7  6  0  0  0  0
  3.119000  0.250000  0.000000 N   0  0  0  0  0  0
  2.249000 -0.250000  0.000000 C   0  0  0  0  0  0
  1.389000  0.250000  0.000000 C   0  0  0  0  0  0
  0.519000 -0.250000  0.000000 N   0  0  0  0  0  0
  3.979000 -0.250000  0.000000 C   0  0  0  0  0  0
  4.849000  0.250000  0.000000 C   0  0  0  0  0  0
  5.719000 -0.250000  0.000000 O   0  0  0  0  0  0
  1  2  1  0  0  0
  1  5  1  0  0  0
  2  3  1  0  0  0
  3  4  1  0  0  0
  5  6  1  0  0  0
  6  7  1  0  0  0
M  END
$$$$
111-42-2


  7  6  0  0  0  0
  0.001200 -0.250000  0.000000 O   0  0  0  0  0  0
  0.871200  0.250000  0.000000 C   0  0  0  0  0  0
  1.731200 -0.250000  0.000000 C   0  0  0  0  0  0
  2.601200  0.250000  0.000000 N   0  0  0  0  0  0
  3.461200 -0.250000  0.000000 C   0  0  0  0  0  0
  4.331200  0.250000  0.000000 C   0  0  0  0  0  0
  5.201200 -0.250000  0.000000 O   0  0  0  0  0  0
  1  2  1  0  0  0
  2  3  1  0  0  0
  3  4  1  0  0  0
  4  5  1  0  0  0
  5  6  1  0  0  0
  6  7  1  0  0  0
M  END
$$$$
111-44-4


  7  6  0  0  0  0
  2.600000  0.250000  0.000000 O   0  0  0  0  0  0
  1.730000 -0.250000  0.000000 C   0  0  0  0  0  0
  0.870000  0.250000  0.000000 C   0  0  0  0  0  0
  0.000000 -0.250000  0.000000 Cl  0  0  0  0  0  0
  3.460000 -0.250000  0.000000 C   0  0  0  0  0  0
  4.330000  0.250000  0.000000 C   0  0  0  0  0  0
  5.200000 -0.250000  0.000000 Cl  0  0  0  0  0  0
  1  2  1  0  0  0
  1  5  1  0  0  0
  2  3  1  0  0  0
  3  4  1  0  0  0
  5  6  1  0  0  0
  6  7  1  0  0  0
M  END
$$$$
111-46-6


  7  6  0  0  0  0
  2.601200  0.319700  0.000000 O   0  0  0  0  0  0
  1.731200 -0.180300  0.000000 C   0  0  0  0  0  0
  0.871200  0.319700  0.000000 C   0  0  0  0  0  0
  0.001200 -0.180300  0.000000 O   0  0  0  0  0  0
  3.461200 -0.180300  0.000000 C   0  0  0  0  0  0
  4.331200  0.319700  0.000000 C   0  0  0  0  0  0
  5.201200 -0.180300  0.000000 O   0  0  0  0  0  0
  1  2  1  0  0  0
  1  5  1  0  0  0
  2  3  1  0  0  0
  3  4  1  0  0  0
  5  6  1  0  0  0
  6  7  1  0  0  0
M  END
$$$$
111-64-8


 10  9  0  0  0  0
  0.000000 -0.489900  0.000000 O   0  0  0  0  0  0
  0.870000  0.010100  0.000000 C   0  0  0  0  0  0
  1.730000 -0.489900  0.000000 C   0  0  0  0  0  0
  2.600000  0.010100  0.000000 C   0  0  0  0  0  0
  3.460000 -0.489900  0.000000 C   0  0  0  0  0  0
  4.330000  0.010100  0.000000 C   0  0  0  0  0  0
  5.200000 -0.489900  0.000000 C   0  0  0  0  0  0
  6.060000  0.010100  0.000000 C   0  0  0  0  0  0
  6.930000 -0.489900  0.000000 C   0  0  0  0  0  0
  0.872500  1.010100  0.000000 Cl  0  0  0  0  0  0
  1  2  2  0  0  0
  2  3  1  0  0  0
  2 10  1  0  0  0
  3  4  1  0  0  0
  4  5  1  0  0  0
  5  6  1  0  0  0
  6  7  1  0  0  0
  7  8  1  0  0  0
  8  9  1  0  0  0
M  END
$$$$
111-66-0


  8  7  0  0  0  0
  0.520200 -0.250000  0.000000 C   0  0  0  0  0  0
  1.390200  0.250000  0.000000 C   0  0  0  0  0  0
  2.250200 -0.250000  0.000000 C   0  0  0  0  0  0
  3.120200  0.250000  0.000000 C   0  0  0  0  0  0
  3.980200 -0.250000  0.000000 C   0  0  0  0  0  0
  4.850200  0.250000  0.000000 C   0  0  0  0  0  0
  5.720200 -0.250000  0.000000 C   0  0  0  0  0  0
  6.580200  0.250000  0.000000 C   0  0  0  0  0  0
  1  2  1  0  0  0
  2  3  1  0  0  0
  3  4  1  0  0  0
  4  5  1  0  0  0
  5  6  1  0  0  0
  6  7  1  0  0  0
  7  8  2  0  0  0
M  END
$$$$
111-69-3


  8  7  0  0  0  0
  5.998200  0.868500  0.000000 N   0  0  0  0  0  0
  4.998200  0.868500  0.000000 C   0  0  0  0  0  0
  3.998200  0.868500  0.000000 C   0  0  0  0  0  0
  3.496500 -0.000500  0.000000 C   0  0  0  0  0  0
  2.501700  0.000500  0.000000 C   0  0  0  0  0  0
  2.000000 -0.868500  0.000000 C   0  0  0  0  0  0
  1.000000 -0.868500  0.000000 C   0  0  0  0  0  0
  0.000000 -0.868500  0.000000 N   0  0  0  0  0  0
  1  2  3  0  0  0
  2  3  1  0  0  0
  3  4  1  0  0  0
  4  5  1  0  0  0
  5  6  1  0  0  0
  6  7  1  0  0  0
  7  8  3  0  0  0
M  END
$$$$
111-71-7


  8  7  0  0  0  0
  0.000000 -0.319700  0.000000 O   0  0  0  0  0  0
  0.870000  0.180300  0.000000 C   0  0  0  0  0  0
  1.730000 -0.319700  0.000000 C   0  0  0  0  0  0
  2.600000  0.180300  0.000000 C   0  0  0  0  0  0
  3.460000 -0.319700  0.000000 C   0  0  0  0  0  0
  4.330000  0.180300  0.000000 C   0  0  0  0  0  0
  5.200000 -0.319700  0.000000 C   0  0  0  0  0  0
  6.060000  0.180300  0.000000 C   0  0  0  0  0  0
  1  2  2  0  0  0
  2  3  1  0  0  0
  3  4  1  0  0  0
  4  5  1  0  0  0
  5  6  1  0  0  0
  6  7  1  0  0  0
  7  8  1  0  0  0
M  END
$$$$
111-76-2


  8  7  0  0  0  0
  3.120200  0.210100  0.000000 C   0  0  0  0  0  0
  2.250200 -0.289900  0.000000 C   0  0  0  0  0  0
  1.390200  0.210100  0.000000 C   0  0  0  0  0  0
  0.520200 -0.289900  0.000000 C   0  0  0  0  0  0
  3.980200 -0.289900  0.000000 O   0  0  0  0  0  0
  4.850200  0.210100  0.000000 C   0  0  0  0  0  0
  5.720200 -0.289900  0.000000 C   0  0  0  0  0  0
  6.580200  0.210100  0.000000 O   0  0  0  0  0  0
  1  2  1  0  0  0
  1  5  1  0  0  0
  2  3  1  0  0  0
  3  4  1  0  0  0
  5  6  1  0  0  0
  6  7  1  0  0  0
  7  8  1  0  0  0
M  END
$$$$
111-77-3


  8  7  0  0  0  0
  3.980200 -0.289900  0.000000 O   0  0  0  0  0  0
  3.120200  0.210100  0.000000 C   0  0  0  0  0  0
  2.250200 -0.289900  0.000000 C   0  0  0  0  0  0
  1.390200  0.210100  0.000000 O   0  0  0  0  0  0
  0.520200 -0.289900  0.000000 C   0  0  0  0  0  0
  4.850200  0.210100  0.000000 C   0  0  0  0  0  0
  5.720200 -0.289900  0.000000 C   0  0  0  0  0  0
  6.580200  0.210100  0.000000 O   0  0  0  0  0  0
  1  2  1  0  0  0
  1  6  1  0  0  0
  2  3  1  0  0  0
  3  4  1  0  0  0
  4  5  1  0  0  0
  6  7  1  0  0  0
  7  8  1  0  0  0
M  END
$$$$
111-84-2


  9  8  0  0  0  0
  6.580200  0.279800  0.000000 C   0  0  0  0  0  0
  5.720200 -0.220200  0.000000 C   0  0  0  0  0  0
  4.850200  0.279800  0.000000 C   0  0  0  0  0  0
  3.980200 -0.220200  0.000000 C   0  0  0  0  0  0
  3.120200  0.279800  0.000000 C   0  0  0  0  0  0
  2.250200 -0.220200  0.000000 C   0  0  0  0  0  0
  1.390200  0.279800  0.000000 C   0  0  0  0  0  0
  0.520200 -0.220200  0.000000 C   0  0  0  0  0  0
  7.450200 -0.220200  0.000000 C   0  0  0  0  0  0
  1  2  1  0  0  0
  1  9  1  0  0  0
  2  3  1  0  0  0
  3  4  1  0  0  0
  4  5  1  0  0  0
  5  6  1  0  0  0
  6  7  1  0  0  0
  7  8  1  0  0  0
M  END
$$$$
111-90-0


  9  8  0  0  0  0
  3.980200 -0.220200  0.000000 C   0  0  0  0  0  0
  3.120200  0.279800  0.000000 C   0  0  0  0  0  0
  2.250200 -0.220200  0.000000 O   0  0  0  0  0  0
  1.390200  0.279800  0.000000 C   0  0  0  0  0  0
  0.520200 -0.220200  0.000000 C   0  0  0  0  0  0
  4.850200  0.279800  0.000000 O   0  0  0  0  0  0
  5.720200 -0.220200  0.000000 C   0  0  0  0  0  0
  6.580200  0.279800  0.000000 C   0  0  0  0  0  0
  7.450200 -0.220200  0.000000 O   0  0  0  0  0  0
  1  2  1  0  0  0
  1  6  1  0  0  0
  2  3  1  0  0  0
  3  4  1  0  0  0
  4  5  1  0  0  0
  6  7  1  0  0  0
  7  8  1  0  0  0
  8  9  1  0  0  0
M  END
$$$$
111-92-2


  9  8  0  0  0  0
  3.980200 -0.180300  0.000000 N   0  0  0  0  0  0
  3.120200  0.319700  0.000000 C   0  0  0  0  0  0
  2.250200 -0.180300  0.000000 C   0  0  0  0  0  0
  1.390200  0.319700  0.000000 C   0  0  0  0  0  0
  0.520200 -0.180300  0.000000 C   0  0  0  0  0  0
  4.850200  0.319700  0.000000 C   0  0  0  0  0  0
  5.720200 -0.180300  0.000000 C   0  0  0  0  0  0
  6.580200  0.319700  0.000000 C   0  0  0  0  0  0
  7.450200 -0.180300  0.000000 C   0  0  0  0  0  0
  1  2  1  0  0  0
  1  6  1  0  0  0
  2  3  1  0  0  0
  3  4  1  0  0  0
  4  5  1  0  0  0
  6  7  1  0  0  0
  7  8  1  0  0  0
  8  9  1  0  0  0
M  END
$$$$
111-96-6


  9  8  0  0  0  0
  3.980200 -0.220200  0.000000 O   0  0  0  0  0  0
  3.120200  0.279800  0.000000 C   0  0  0  0  0  0
  2.250200 -0.220200  0.000000 C   0  0  0  0  0  0
  1.390200  0.279800  0.000000 O   0  0  0  0  0  0
  0.520200 -0.220200  0.000000 C   0  0  0  0  0  0
  4.850200  0.279800  0.000000 C   0  0  0  0  0  0
  5.720200 -0.220200  0.000000 C   0  0  0  0  0  0
  6.580200  0.279800  0.000000 O   0  0  0  0  0  0
  7.450200 -0.220200  0.000000 C   0  0  0  0  0  0
  1  2  1  0  0  0
  1  6  1  0  0  0
  2  3  1  0  0  0
  3  4  1  0  0  0
  4  5  1  0  0  0
  6  7  1  0  0  0
  7  8  1  0  0  0
  8  9  1  0  0  0
M  END
$$$$
1116-40-1


 13 12  0  0  0  0
  0.520200 -2.286500  0.000000 C   0  0  0  0  0  0
  1.390200 -1.786500  0.000000 C   0  0  0  0  0  0
  2.255500 -2.287800  0.000000 C   0  0  0  0  0  0
  1.391100 -0.791700  0.000000 C   0  0  0  0  0  0
  2.261100 -0.291700  0.000000 N   0  0  0  0  0  0
  3.121100 -0.791700  0.000000 C   0  0  0  0  0  0
  3.991100 -0.291700  0.000000 C   0  0  0  0  0  0
  4.861100 -0.791700  0.000000 C   0  0  0  0  0  0
  3.991100  0.708300  0.000000 C   0  0  0  0  0  0
  2.263600  0.708300  0.000000 C   0  0  0  0  0  0
  1.395900  1.212200  0.000000 C   0  0  0  0  0  0
  1.399400  2.207000  0.000000 C   0  0  0  0  0  0
  0.528400  0.714800  0.000000 C   0  0  0  0  0  0
  1  2  1  0  0  0
  2  3  1  0  0  0
  2  4  1  0  0  0
  4  5  1  0  0  0
  5  6  1  0  0  0
  5 10  1  0  0  0
  6  7  1  0  0  0
  7  8  1  0  0  0
  7  9  1  0  0  0
 10 11  1  0  0  0
 11 12  1  0  0  0
 11 13  1  0  0  0
M  END
$$$$
1116-54-7


  9  8  0  0  0  0
  3.471000  1.298900  0.000000 O   0  0  0  0  0  0
  2.603700  0.801100  0.000000 N   0  0  0  0  0  0
  2.601200 -0.198900  0.000000 N   0  0  0  0  0  0
  1.731200 -0.698900  0.000000 C   0  0  0  0  0  0
  0.871200 -0.198900  0.000000 C   0  0  0  0  0  0
  0.001200 -0.698900  0.000000 O   0  0  0  0  0  0
  3.461200 -0.698900  0.000000 C   0  0  0  0  0  0
  4.331200 -0.198900  0.000000 C   0  0  0  0  0  0
  5.201200 -0.698900  0.000000 O   0  0  0  0  0  0
  1  2  2  0  0  0
  2  3  1  0  0  0
  3  4  1  0  0  0
  3  7  1  0  0  0
  4  5  1  0  0  0
  5  6  1  0  0  0
  7  8  1  0  0  0
  8  9  1  0  0  0
M  END
$$$$
112-24-3


 10  9  0  0  0  0
  3.979000 -0.250000  0.000000 C   0  0  0  0  0  0
  3.119000  0.250000  0.000000 N   0  0  0  0  0  0
  2.249000 -0.250000  0.000000 C   0  0  0  0  0  0
  1.389000  0.250000  0.000000 C   0  0  0  0  0  0
  0.519000 -0.250000  0.000000 N   0  0  0  0  0  0
  4.849000  0.250000  0.000000 C   0  0  0  0  0  0
  5.719000 -0.250000  0.000000 N   0  0  0  0  0  0
  6.579000  0.250000  0.000000 C   0  0  0  0  0  0
  7.449000 -0.250000  0.000000 C   0  0  0  0  0  0
  8.309000  0.250000  0.000000 N   0  0  0  0  0  0
  1  2  1  0  0  0
  1  6  1  0  0  0
  2  3  1  0  0  0
  3  4  1  0  0  0
  4  5  1  0  0  0
  6  7  1  0  0  0
  7  8  1  0  0  0
  8  9  1  0  0  0
  9 10  1  0  0  0
M  END
$$$$
112-27-6


 10  9  0  0  0  0
  3.461200 -0.250000  0.000000 C   0  0  0  0  0  0
  2.601200  0.250000  0.000000 O   0  0  0  0  0  0
  1.731200 -0.250000  0.000000 C   0  0  0  0  0  0
  0.871200  0.250000  0.000000 C   0  0  0  0  0  0
  0.001200 -0.250000  0.000000 O   0  0  0  0  0  0
  4.331200  0.250000  0.000000 C   0  0  0  0  0  0
  5.201200 -0.250000  0.000000 O   0  0  0  0  0  0
  6.061200  0.250000  0.000000 C   0  0  0  0  0  0
  6.931200 -0.250000  0.000000 C   0  0  0  0  0  0
  7.791200  0.250000  0.000000 O   0  0  0  0  0  0
  1  2  1  0  0  0
  1  6  1  0  0  0
  2  3  1  0  0  0
  3  4  1  0  0  0
  4  5  1  0  0  0
  6  7  1  0  0  0
  7  8  1  0  0  0
  8  9  1  0  0  0
  9 10  1  0  0  0
M  END
$$$$
112-34-5


 11 10  0  0  0  0
  4.331200  0.319700  0.000000 C   0  0  0  0  0  0
  3.461200 -0.180300  0.000000 C   0  0  0  0  0  0
  2.601200  0.319700  0.000000 O   0  0  0  0  0  0
  1.731200 -0.180300  0.000000 C   0  0  0  0  0  0
  0.871200  0.319700  0.000000 C   0  0  0  0  0  0
  0.001200 -0.180300  0.000000 O   0  0  0  0  0  0
  5.201200 -0.180300  0.000000 O   0  0  0  0  0  0
  6.061200  0.319700  0.000000 C   0  0  0  0  0  0
  6.931200 -0.180300  0.000000 C   0  0  0  0  0  0
  7.791200  0.319700  0.000000 C   0  0  0  0  0  0
  8.661200 -0.180300  0.000000 C   0  0  0  0  0  0
  1  2  1  0  0  0
  1  7  1  0  0  0
  2  3  1  0  0  0
  3  4  1  0  0  0
  4  5  1  0  0  0
  5  6  1  0  0  0
  7  8  1  0  0  0
  8  9  1  0  0  0
  9 10  1  0  0  0
 10 11  1  0  0  0
M  END
$$$$
112-36-7


 11 10  0  0  0  0
  4.850200  0.279800  0.000000 O   0  0  0  0  0  0
  3.980200 -0.220200  0.000000 C   0  0  0  0  0  0
  3.120200  0.279800  0.000000 C   0  0  0  0  0  0
  2.250200 -0.220200  0.000000 O   0  0  0  0  0  0
  1.390200  0.279800  0.000000 C   0  0  0  0  0  0
  0.520200 -0.220200  0.000000 C   0  0  0  0  0  0
  5.720200 -0.220200  0.000000 C   0  0  0  0  0  0
  6.580200  0.279800  0.000000 C   0  0  0  0  0  0
  7.450200 -0.220200  0.000000 O   0  0  0  0  0  0
  8.310200  0.279800  0.000000 C   0  0  0  0  0  0
  9.180200 -0.220200  0.000000 C   0  0  0  0  0  0
  1  2  1  0  0  0
  1  7  1  0  0  0
  2  3  1  0  0  0
  3  4  1  0  0  0
  4  5  1  0  0  0
  5  6  1  0  0  0
  7  8  1  0  0  0
  8  9  1  0  0  0
  9 10  1  0  0  0
 10 11  1  0  0  0
M  END
$$$$
112-49-2


 12 11  0  0  0  0
  4.850200  0.250000  0.000000 C   0  0  0  0  0  0
  3.980200 -0.250000  0.000000 O   0  0  0  0  0  0
  3.120200  0.250000  0.000000 C   0  0  0  0  0  0
  2.250200 -0.250000  0.000000 C   0  0  0  0  0  0
  1.390200  0.250000  0.000000 O   0  0  0  0  0  0
  0.520200 -0.250000  0.000000 C   0  0  0  0  0  0
  5.720200 -0.250000  0.000000 C   0  0  0  0  0  0
  6.580200  0.250000  0.000000 O   0  0  0  0  0  0
  7.450200 -0.250000  0.000000 C   0  0  0  0  0  0
  8.310200  0.250000  0.000000 C   0  0  0  0  0  0
  9.180200 -0.250000  0.000000 O   0  0  0  0  0  0
 10.050200  0.250000  0.000000 C   0  0  0  0  0  0
  1  2  1  0  0  0
  1  7  1  0  0  0
  2  3  1  0  0  0
  3  4  1  0  0  0
  4  5  1  0  0  0
  5  6  1  0  0  0
  7  8  1  0  0  0
  8  9  1  0  0  0
  9 10  1  0  0  0
 10 11  1  0  0  0
 11 12  1  0  0  0
M  END
$$$$
112-52-7


 13 12  0  0  0  0
  0.520200 -0.220200  0.000000 C   0  0  0  0  0  0
  1.390200  0.279800  0.000000 C   0  0  0  0  0  0
  2.250200 -0.220200  0.000000 C   0  0  0  0  0  0
  3.120200  0.279800  0.000000 C   0  0  0  0  0  0
  3.980200 -0.220200  0.000000 C   0  0  0  0  0  0
  4.850200  0.279800  0.000000 C   0  0  0  0  0  0
  5.720200 -0.220200  0.000000 C   0  0  0  0  0  0
  6.580200  0.279800  0.000000 C   0  0  0  0  0  0
  7.450200 -0.220200  0.000000 C   0  0  0  0  0  0
  8.310200  0.279800  0.000000 C   0  0  0  0  0  0
  9.180200 -0.220200  0.000000 C   0  0  0  0  0  0
 10.050200  0.279800  0.000000 C   0  0  0  0  0  0
 10.910200 -0.220200  0.000000 Cl  0  0  0  0  0  0
  1  2  1  0  0  0
  2  3  1  0  0  0
  3  4  1  0  0  0
  4  5  1  0  0  0
  5  6  1  0  0  0
  6  7  1  0  0  0
  7  8  1  0  0  0
  8  9  1  0  0  0
  9 10  1  0  0  0
 10 11  1  0  0  0
 11 12  1  0  0  0
 12 13  1  0  0  0
M  END
$$$$
112-55-0


 13 12  0  0  0  0
  5.720200 -0.220200  0.000000 C   0  0  0  0  0  0
  4.850200  0.279800  0.000000 C   0  0  0  0  0  0
  3.980200 -0.220200  0.000000 C   0  0  0  0  0  0
  3.120200  0.279800  0.000000 C   0  0  0  0  0  0
  2.250200 -0.220200  0.000000 C   0  0  0  0  0  0
  1.390200  0.279800  0.000000 C   0  0  0  0  0  0
  0.520200 -0.220200  0.000000 C   0  0  0  0  0  0
  6.580200  0.279800  0.000000 C   0  0  0  0  0  0
  7.450200 -0.220200  0.000000 C   0  0  0  0  0  0
  8.310200  0.279800  0.000000 C   0  0  0  0  0  0
  9.180200 -0.220200  0.000000 C   0  0  0  0  0  0
 10.050200  0.279800  0.000000 C   0  0  0  0  0  0
 10.910200 -0.220200  0.000000 S   0  0  0  0  0  0
  1  2  1  0  0  0
  1  8  1  0  0  0
  2  3  1  0  0  0
  3  4  1  0  0  0
  4  5  1  0  0  0
  5  6  1  0  0  0
  6  7  1  0  0  0
  8  9  1  0  0  0
  9 10  1  0  0  0
 10 11  1  0  0  0
 11 12  1  0  0  0
 12 13  1  0  0  0
M  END
$$$$
112-56-1


 13 12  0  0  0  0
  0.600000 -1.872400  0.000000 C   0  0  0  0  0  0
  1.603400 -1.868500  0.000000 C   0  0  0  0  0  0
  2.096500 -1.004500  0.000000 C   0  0  0  0  0  0
  3.099900 -1.000500  0.000000 C   0  0  0  0  0  0
  3.593000 -0.136500  0.000000 O   0  0  0  0  0  0
  4.596400 -0.132500  0.000000 C   0  0  0  0  0  0
  5.098200  0.736500  0.000000 C   0  0  0  0  0  0
  6.093000  0.735400  0.000000 O   0  0  0  0  0  0
  6.594700  1.604500  0.000000 C   0  0  0  0  0  0
  7.589500  1.603400  0.000000 C   0  0  0  0  0  0
  8.091200  2.472400  0.000000 S   0  0  0  0  0  0
  9.091200  2.472400  0.000000 C   0  0  0  0  0  0
 10.091200  2.472400  0.000000 N   0  0  0  0  0  0
  1  2  1  0  0  0
  2  3  1  0  0  0
  3  4  1  0  0  0
  4  5  1  0  0  0
  5  6  1  0  0  0
  6  7  1  0  0  0
  7  8  1  0  0  0
  8  9  1  0  0  0
  9 10  1  0  0  0
 10 11  1  0  0  0
 11 12  1  0  0  0
 12 13  3  0  0  0
M  END
$$$$
112-57-2


 13 12  0  0  0  0
  5.719000 -0.250000  0.000000 N   0  0  0  0  0  0
  4.849000  0.250000  0.000000 C   0  0  0  0  0  0
  3.979000 -0.250000  0.000000 C   0  0  0  0  0  0
  3.119000  0.250000  0.000000 N   0  0  0  0  0  0
  2.249000 -0.250000  0.000000 C   0  0  0  0  0  0
  1.389000  0.250000  0.000000 C   0  0  0  0  0  0
  0.519000 -0.250000  0.000000 N   0  0  0  0  0  0
  6.579000  0.250000  0.000000 C   0  0  0  0  0  0
  7.449000 -0.250000  0.000000 C   0  0  0  0  0  0
  8.309000  0.250000  0.000000 N   0  0  0  0  0  0
  9.179000 -0.250000  0.000000 C   0  0  0  0  0  0
 10.049000  0.250000  0.000000 C   0  0  0  0  0  0
 10.909000 -0.250000  0.000000 N   0  0  0  0  0  0
  1  2  1  0  0  0
  1  8  1  0  0  0
  2  3  1  0  0  0
  3  4  1  0  0  0
  4  5  1  0  0  0
  5  6  1  0  0  0
  6  7  1  0  0  0
  8  9  1  0  0  0
  9 10  1  0  0  0
 10 11  1  0  0  0
 11 12  1  0  0  0
 12 13  1  0  0  0
M  END
$$$$
112-62-9


 21 20  0  0  0  0
 10.915200 -0.450000  0.000000 C   0  0  0  0  0  0
 10.045200  0.050000  0.000000 C   0  0  0  0  0  0
  9.185200 -0.450000  0.000000 C   0  0  0  0  0  0
  8.315200  0.050000  0.000000 C   0  0  0  0  0  0
  7.445200 -0.450000  0.000000 C   0  0  0  0  0  0
  6.585200  0.050000  0.000000 C   0  0  0  0  0  0
  5.715200 -0.450000  0.000000 C   0  0  0  0  0  0
  4.855200  0.050000  0.000000 C   0  0  0  0  0  0
  3.985200 -0.450000  0.000000 C   0  0  0  0  0  0
  3.120200  0.051700  0.000000 C   0  0  0  0  0  0
  2.250200 -0.448300  0.000000 C   0  0  0  0  0  0
  1.390200  0.051700  0.000000 C   0  0  0  0  0  0
  0.520200 -0.448300  0.000000 C   0  0  0  0  0  0
 11.775200  0.050000  0.000000 C   0  0  0  0  0  0
 12.645200 -0.450000  0.000000 C   0  0  0  0  0  0
 13.515200  0.050000  0.000000 C   0  0  0  0  0  0
 14.375200 -0.450000  0.000000 C   0  0  0  0  0  0
 15.245200  0.050000  0.000000 C   0  0  0  0  0  0
 15.247700  1.050000  0.000000 O   0  0  0  0  0  0
 16.105200 -0.450000  0.000000 O   0  0  0  0  0  0
 16.975200  0.050000  0.000000 C   0  0  0  0  0  0
  1  2  1  0  0  0
  1 14  1  0  0  0
  2  3  1  0  0  0
  3  4  1  0  0  0
  4  5  2  0  0  0
  5  6  1  0  0  0
  6  7  1  0  0  0
  7  8  1  0  0  0
  8  9  1  0  0  0
  9 10  1  0  0  0
 10 11  1  0  0  0
 11 12  1  0  0  0
 12 13  1  0  0  0
 14 15  1  0  0  0
 15 16  1  0  0  0
 16 17  1  0  0  0
 17 18  1  0  0  0
 18 19  2  0  0  0
 18 20  1  0  0  0
 20 21  1  0  0  0
M  END
$$$$
112-73-2


 15 14  0  0  0  0
  9.180200 -0.220200  0.000000 O   0  0  0  0  0  0
  8.310200  0.279800  0.000000 C   0  0  0  0  0  0
  7.450200 -0.220200  0.000000 C   0  0  0  0  0  0
  6.580200  0.279800  0.000000 O   0  0  0  0  0  0
  5.720200 -0.220200  0.000000 C   0  0  0  0  0  0
  4.850200  0.279800  0.000000 C   0  0  0  0  0  0
  3.980200 -0.220200  0.000000 O   0  0  0  0  0  0
  3.120200  0.279800  0.000000 C   0  0  0  0  0  0
  2.250200 -0.220200  0.000000 C   0  0  0  0  0  0
  1.390200  0.279800  0.000000 C   0  0  0  0  0  0
  0.520200 -0.220200  0.000000 C   0  0  0  0  0  0
 10.050200  0.279800  0.000000 C   0  0  0  0  0  0
 10.910200 -0.220200  0.000000 C   0  0  0  0  0  0
 11.780200  0.279800  0.000000 C   0  0  0  0  0  0
 12.640200 -0.220200  0.000000 C   0  0  0  0  0  0
  1  2  1  0  0  0
  1 12  1  0  0  0
  2  3  1  0  0  0
  3  4  1  0  0  0
  4  5  1  0  0  0
  5  6  1  0  0  0
  6  7  1  0  0  0
  7  8  1  0  0  0
  8  9  1  0  0  0
  9 10  1  0  0  0
 10 11  1  0  0  0
 12 13  1  0  0  0
 13 14  1  0  0  0
 14 15  1  0  0  0
M  END
$$$$
112-80-1


 20 19  0  0  0  0
 10.043700  0.100600  0.000000 C   0  0  0  0  0  0
  9.173700  0.600600  0.000000 C   0  0  0  0  0  0
  8.313700  0.100600  0.000000 C   0  0  0  0  0  0
  7.443700  0.600600  0.000000 C   0  0  0  0  0  0
  6.573700  0.100600  0.000000 C   0  0  0  0  0  0
  5.713700  0.600600  0.000000 C   0  0  0  0  0  0
  4.843700  0.100600  0.000000 C   0  0  0  0  0  0
  3.983700  0.600600  0.000000 C   0  0  0  0  0  0
  3.113700  0.100600  0.000000 C   0  0  0  0  0  0
  2.248700  0.602400  0.000000 C   0  0  0  0  0  0
  1.378700  0.102400  0.000000 C   0  0  0  0  0  0
  0.518700  0.602400  0.000000 C   0  0  0  0  0  0
 10.903700  0.600600  0.000000 C   0  0  0  0  0  0
 11.773700  0.100600  0.000000 C   0  0  0  0  0  0
 12.643700  0.600600  0.000000 C   0  0  0  0  0  0
 13.503700  0.100600  0.000000 C   0  0  0  0  0  0
 14.373700  0.600600  0.000000 C   0  0  0  0  0  0
 15.233700  0.100600  0.000000 C   0  0  0  0  0  0
 16.103700  0.600600  0.000000 O   0  0  0  0  0  0
 15.231200 -0.899300  0.000000 O   0  0  0  0  0  0
  1  2  1  0  0  0
  1 13  1  0  0  0
  2  3  1  0  0  0
  3  4  2  0  0  0
  4  5  1  0  0  0
  5  6  1  0  0  0
  6  7  1  0  0  0
  7  8  1  0  0  0
  8  9  1  0  0  0
  9 10  1  0  0  0
 10 11  1  0  0  0
 11 12  1  0  0  0
 13 14  1  0  0  0
 14 15  1  0  0  0
 15 16  1  0  0  0
 16 17  1  0  0  0
 17 18  1  0  0  0
 18 19  2  0  0  0
 18 20  1  0  0  0
M  END
$$$$
112-95-8


 20 19  0  0  0  0
  0.520200 -0.249100  0.000000 C   0  0  0  0  0  0
  1.390200  0.250900  0.000000 C   0  0  0  0  0  0
  2.250200 -0.249100  0.000000 C   0  0  0  0  0  0
  3.120200  0.250900  0.000000 C   0  0  0  0  0  0
  3.980200 -0.249100  0.000000 C   0  0  0  0  0  0
  4.850200  0.250900  0.000000 C   0  0  0  0  0  0
  5.720200 -0.249100  0.000000 C   0  0  0  0  0  0
  6.580200  0.250900  0.000000 C   0  0  0  0  0  0
  7.450200 -0.249100  0.000000 C   0  0  0  0  0  0
  8.310200  0.250900  0.000000 C   0  0  0  0  0  0
  9.180200 -0.249100  0.000000 C   0  0  0  0  0  0
 10.050200  0.250900  0.000000 C   0  0  0  0  0  0
 10.910200 -0.249100  0.000000 C   0  0  0  0  0  0
 11.780200  0.250900  0.000000 C   0  0  0  0  0  0
 12.640200 -0.249100  0.000000 C   0  0  0  0  0  0
 13.510200  0.250900  0.000000 C   0  0  0  0  0  0
 14.375200 -0.250900  0.000000 C   0  0  0  0  0  0
 15.245200  0.249100  0.000000 C   0  0  0  0  0  0
 16.105200 -0.250900  0.000000 C   0  0  0  0  0  0
 16.975200  0.249100  0.000000 C   0  0  0  0  0  0
  1  2  1  0  0  0
  2  3  1  0  0  0
  3  4  1  0  0  0
  4  5  1  0  0  0
  5  6  1  0  0  0
  6  7  1  0  0  0
  7  8  1  0  0  0
  8  9  1  0  0  0
  9 10  1  0  0  0
 10 11  1  0  0  0
 11 12  1  0  0  0
 12 13  1  0  0  0
 13 14  1  0  0  0
 14 15  1  0  0  0
 15 16  1  0  0  0
 16 17  1  0  0  0
 17 18  1  0  0  0
 18 19  1  0  0  0
 19 20  1  0  0  0
M  END
$$$$
1120-71-4


  7  7  0  0  0  0
  2.837400 -0.702800  0.000000 O   0  0  0  0  0  0
  1.859000 -0.496100  0.000000 S   0  0  0  0  0  0
  1.755100 -1.490700  0.000000 O   0  0  0  0  0  0
  2.169000  0.463900  0.000000 C   0  0  0  0  0  0
  1.359000  1.043900  0.000000 C   0  0  0  0  0  0
  0.549000  0.463900  0.000000 C   0  0  0  0  0  0
  0.859000 -0.496100  0.000000 O   0  0  0  0  0  0
  1  2  2  0  0  0
  2  3  2  0  0  0
  2  4  1  0  0  0
  2  7  1  0  0  0
  4  5  1  0  0  0
  5  6  1  0  0  0
  6  7  1  0  0  0
M  END
$$$$
1122-54-9


  9  9  0  0  0  0
  3.115600  0.803000  0.000000 C   0  0  0  0  0  0
  3.985400  0.302600  0.000000 C   0  0  0  0  0  0
  3.115100  1.797800  0.000000 O   0  0  0  0  0  0
  2.250100  0.302200  0.000000 C   0  0  0  0  0  0
  1.380100  0.802200  0.000000 C   0  0  0  0  0  0
  0.520100  0.302200  0.000000 C   0  0  0  0  0  0
  0.520100 -0.697800  0.000000 N   0  0  0  0  0  0
  1.380100 -1.197800  0.000000 C   0  0  0  0  0  0
  2.250100 -0.697800  0.000000 C   0  0  0  0  0  0
  1  2  1  0  0  0
  1  3  2  0  0  0
  1  4  1  0  0  0
  4  5  2  0  0  0
  4  9  1  0  0  0
  5  6  1  0  0  0
  6  7  2  0  0  0
  7  8  1  0  0  0
  8  9  2  0  0  0
M  END
$$$$
1122-62-9


  9  9  0  0  0  0
  3.985400  0.302600  0.000000 C   0  0  0  0  0  0
  3.115600  0.803000  0.000000 C   0  0  0  0  0  0
  3.115100  1.797800  0.000000 O   0  0  0  0  0  0
  2.250100  0.302200  0.000000 C   0  0  0  0  0  0
  1.380100  0.802200  0.000000 C   0  0  0  0  0  0
  0.520100  0.302200  0.000000 C   0  0  0  0  0  0
  0.520100 -0.697800  0.000000 C   0  0  0  0  0  0
  1.380100 -1.197800  0.000000 C   0  0  0  0  0  0
  2.250100 -0.697800  0.000000 N   0  0  0  0  0  0
  1  2  1  0  0  0
  2  3  2  0  0  0
  2  4  1  0  0  0
  4  5  2  0  0  0
  4  9  1  0  0  0
  5  6  1  0  0  0
  6  7  2  0  0  0
  7  8  1  0  0  0
  8  9  2  0  0  0
M  END
$$$$
1129-52-8


 12 12  0  0  0  0
  3.462000  0.218800  0.000000 O   0  0  0  0  0  0
  2.592000  0.718800  0.000000 C   0  0  0  0  0  0
  2.589500  1.718800  0.000000 C   0  0  0  0  0  0
  3.454300  2.220900  0.000000 Cl  0  0  0  0  0  0
  1.732000  0.218800  0.000000 O   0  0  0  0  0  0
  1.732000 -0.781200  0.000000 C   0  0  0  0  0  0
  0.865300 -1.279900  0.000000 C   0  0  0  0  0  0
  0.000000 -0.778600  0.000000 Cl  0  0  0  0  0  0
  2.592000 -1.281200  0.000000 O   0  0  0  0  0  0
  3.462000 -0.781200  0.000000 C   0  0  0  0  0  0
  4.327600 -1.282100  0.000000 C   0  0  0  0  0  0
  4.326600 -2.282100  0.000000 Cl  0  0  0  0  0  0
  1  2  1  0  0  0
  1 10  1  0  0  0
  2  3  1  0  0  0
  2  5  1  0  0  0
  3  4  1  0  0  0
  5  6  1  0  0  0
  6  7  1  0  0  0
  6  9  1  0  0  0
  7  8  1  0  0  0
  9 10  1  0  0  0
 10 11  1  0  0  0
 11 12  1  0  0  0
M  END
$$$$
113-92-8


 27 28  0  0  0  0
  1.720300  1.743400  0.000000 C   0  0  0  0  0  0
  2.590300  1.243400  0.000000 N   0  0  0  0  0  0
  3.455600  1.744800  0.000000 C   0  0  0  0  0  0
  2.591300  0.248700  0.000000 C   0  0  0  0  0  0
  3.461300 -0.251300  0.000000 C   0  0  0  0  0  0
  3.462300 -1.246100  0.000000 C   0  0  0  0  0  0
  2.596800 -1.746900  0.000000 C   0  0  0  0  0  0
  1.726800 -1.246900  0.000000 C   0  0  0  0  0  0
  0.866800 -1.746900  0.000000 C   0  0  0  0  0  0
  0.866800 -2.746900  0.000000 C   0  0  0  0  0  0
  0.000000 -3.245600  0.000000 Cl  0  0  0  0  0  0
  1.726800 -3.246900  0.000000 C   0  0  0  0  0  0
  2.596800 -2.746900  0.000000 C   0  0  0  0  0  0
  4.328800 -1.745200  0.000000 C   0  0  0  0  0  0
  4.330800 -2.748700  0.000000 C   0  0  0  0  0  0
  5.193800 -3.243400  0.000000 C   0  0  0  0  0  0
  6.059900 -2.743400  0.000000 C   0  0  0  0  0  0
  6.062900 -1.748700  0.000000 C   0  0  0  0  0  0
  5.194900 -1.245200  0.000000 N   0  0  0  0  0  0
  5.195800 -0.245200  0.000000 O   0  0  0  0  0  0
  6.065400  0.255600  0.000000 C   0  0  0  0  0  0
  6.931100 -0.244800  0.000000 O   0  0  0  0  0  0
  6.065300  1.250400  0.000000 C   0  0  0  0  0  0
  6.934800  1.751300  0.000000 C   0  0  0  0  0  0
  6.934700  2.746100  0.000000 C   0  0  0  0  0  0
  7.804200  3.246900  0.000000 O   0  0  0  0  0  0
  6.068900  3.246500  0.000000 O   0  0  0  0  0  0
  1  2  1  0  0  0
  2  3  1  0  0  0
  2  4  1  0  0  0
  4  5  1  0  0  0
  5  6  1  0  0  0
  6  7  1  0  0  0
  6 14  1  0  0  0
  7  8  2  0  0  0
  7 13  1  0  0  0
  8  9  1  0  0  0
  9 10  2  0  0  0
 10 11  1  0  0  0
 10 12  1  0  0  0
 12 13  2  0  0  0
 14 15  2  0  0  0
 14 19  1  0  0  0
 15 16  1  0  0  0
 16 17  2  0  0  0
 17 18  1  0  0  0
 18 19  2  0  0  0
 19 20  1  0  0  0
 20 21  1  0  0  0
 21 22  2  0  0  0
 21 23  1  0  0  0
 23 24  2  0  0  0
 24 25  1  0  0  0
 25 26  1  0  0  0
 25 27  2  0  0  0
M  END
$$$$
113-98-4


 23 25  0  0  0  0
  7.665000 -1.049800  0.000000 C   0  0  0  0  0  0
  7.867400 -2.032600  0.000000 O   0  0  0  0  0  0
  8.409200 -0.389600  0.000000 O   0  0  0  0  0  0
  6.716100 -0.734200  0.000000 C   0  0  0  0  0  0
  6.411200  0.226800  0.000000 N   0  0  0  0  0  0
  6.411200  1.226800  0.000000 C   0  0  0  0  0  0
  7.118300  1.933900  0.000000 O   0  0  0  0  0  0
  5.411200  1.226800  0.000000 C   0  0  0  0  0  0
  4.704000  1.933900  0.000000 N   0  0  0  0  0  0
  3.734800  1.674200  0.000000 C   0  0  0  0  0  0
  3.032100  2.378300  0.000000 O   0  0  0  0  0  0
  3.475500  0.708400  0.000000 C   0  0  0  0  0  0
  2.509400  0.450100  0.000000 C   0  0  0  0  0  0
  2.248200 -0.518800  0.000000 C   0  0  0  0  0  0
  1.286700 -0.773800  0.000000 C   0  0  0  0  0  0
  0.579200 -0.067000  0.000000 C   0  0  0  0  0  0
  0.833400  0.894800  0.000000 C   0  0  0  0  0  0
  1.802000  1.156900  0.000000 C   0  0  0  0  0  0
  5.411200  0.226800  0.000000 C   0  0  0  0  0  0
  5.092100 -0.716400  0.000000 S   0  0  0  0  0  0
  5.903100 -1.316400  0.000000 C   0  0  0  0  0  0
  5.227900 -2.054100  0.000000 C   0  0  0  0  0  0
  6.566600 -2.064600  0.000000 C   0  0  0  0  0  0
  1  2  2  0  0  0
  1  3  1  0  0  0
  1  4  1  0  0  0
  4  5  1  0  0  0
  4 21  1  0  0  0
  5  6  1  0  0  0
  5 19  1  0  0  0
  6  7  2  0  0  0
  6  8  1  0  0  0
  8  9  1  0  0  0
  8 19  1  0  0  0
  9 10  1  0  0  0
 10 11  2  0  0  0
 10 12  1  0  0  0
 12 13  1  0  0  0
 13 14  2  0  0  0
 13 18  1  0  0  0
 14 15  1  0  0  0
 15 16  2  0  0  0
 16 17  1  0  0  0
 17 18  2  0  0  0
 19 20  1  0  0  0
 20 21  1  0  0  0
 21 22  1  0  0  0
 21 23  1  0  0  0
M  END
$$$$
114-83-0


 11 11  0  0  0  0
  3.115600 -0.251700  0.000000 N   0  0  0  0  0  0
  3.114600  0.751800  0.000000 N   0  0  0  0  0  0
  3.976100  1.249100  0.000000 C   0  0  0  0  0  0
  3.975200  2.252500  0.000000 C   0  0  0  0  0  0
  4.842400  0.749500  0.000000 O   0  0  0  0  0  0
  2.250100 -0.752500  0.000000 C   0  0  0  0  0  0
  1.380100 -0.252500  0.000000 C   0  0  0  0  0  0
  0.520100 -0.752500  0.000000 C   0  0  0  0  0  0
  0.520100 -1.752500  0.000000 C   0  0  0  0  0  0
  1.380100 -2.252500  0.000000 C   0  0  0  0  0  0
  2.250100 -1.752500  0.000000 C   0  0  0  0  0  0
  1  2  1  0  0  0
  1  6  1  0  0  0
  2  3  1  0  0  0
  3  4  1  0  0  0
  3  5  2  0  0  0
  6  7  2  0  0  0
  6 11  1  0  0  0
  7  8  1  0  0  0
  8  9  2  0  0  0
  9 10  1  0  0  0
 10 11  2  0  0  0
M  END
$$$$
1143-38-0


 17 19  0  0  0  0
  3.995800  0.997100  0.000000 O   0  0  0  0  0  0
  3.130200  0.496300  0.000000 C   0  0  0  0  0  0
  2.260200  0.996300  0.000000 C   0  0  0  0  0  0
  2.256200  1.999700  0.000000 C   0  0  0  0  0  0
  3.119600  2.504100  0.000000 O   0  0  0  0  0  0
  1.387100  2.494500  0.000000 C   0  0  0  0  0  0
  0.522200  1.985800  0.000000 C   0  0  0  0  0  0
  0.531200  0.991000  0.000000 C   0  0  0  0  0  0
  1.400200  0.496300  0.000000 C   0  0  0  0  0  0
  1.400200 -0.503700  0.000000 C   0  0  0  0  0  0
  2.260200 -1.003700  0.000000 C   0  0  0  0  0  0
  2.263100 -2.005000  0.000000 C   0  0  0  0  0  0
  3.129600 -2.504100  0.000000 C   0  0  0  0  0  0
  3.997100 -1.999700  0.000000 C   0  0  0  0  0  0
  3.993000 -1.005000  0.000000 C   0  0  0  0  0  0
  4.858700 -0.504400  0.000000 O   0  0  0  0  0  0
  3.130200 -0.503700  0.000000 C   0  0  0  0  0  0
  1  2  2  0  0  0
  2  3  1  0  0  0
  2 17  1  0  0  0
  3  4  2  0  0  0
  3  9  1  0  0  0
  4  5  1  0  0  0
  4  6  1  0  0  0
  6  7  2  0  0  0
  7  8  1  0  0  0
  8  9  2  0  0  0
  9 10  1  0  0  0
 10 11  1  0  0  0
 11 12  2  0  0  0
 11 17  1  0  0  0
 12 13  1  0  0  0
 13 14  2  0  0  0
 14 15  1  0  0  0
 15 16  1  0  0  0
 15 17  2  0  0  0
M  END
$$$$
1147-55-3


 18 20  0  0  0  0
  0.839800 -2.712100  0.000000 O   0  0  0  0  0  0
  1.839800 -2.709900  0.000000 C   0  0  0  0  0  0
  2.344900 -3.576900  0.000000 C   0  0  0  0  0  0
  3.339700 -3.571900  0.000000 C   0  0  0  0  0  0
  3.838000 -2.704900  0.000000 C   0  0  0  0  0  0
  3.339800 -1.842900  0.000000 C   0  0  0  0  0  0
  3.649800 -0.882900  0.000000 C   0  0  0  0  0  0
  2.839800 -0.302900  0.000000 C   0  0  0  0  0  0
  2.740100  0.695300  0.000000 C   0  0  0  0  0  0
  1.828200  1.105500  0.000000 C   0  0  0  0  0  0
  1.015300  0.517300  0.000000 C   0  0  0  0  0  0
  1.118400 -0.472200  0.000000 C   0  0  0  0  0  0
  2.029800 -0.882900  0.000000 C   0  0  0  0  0  0
  2.339800 -1.842900  0.000000 C   0  0  0  0  0  0
  1.726500  2.100400  0.000000 N   0  0  0  0  0  0
  0.811000  2.511100  0.000000 C   0  0  0  0  0  0
  0.710900  3.500900  0.000000 C   0  0  0  0  0  0
  0.000000  1.926100  0.000000 O   0  0  0  0  0  0
  1  2  1  0  0  0
  2  3  1  0  0  0
  2 14  2  0  0  0
  3  4  2  0  0  0
  4  5  1  0  0  0
  5  6  2  0  0  0
  6  7  1  0  0  0
  6 14  1  0  0  0
  7  8  1  0  0  0
  8  9  2  0  0  0
  8 13  1  0  0  0
  9 10  1  0  0  0
 10 11  2  0  0  0
 10 15  1  0  0  0
 11 12  1  0  0  0
 12 13  2  0  0  0
 13 14  1  0  0  0
 15 16  1  0  0  0
 16 17  1  0  0  0
 16 18  2  0  0  0
M  END
$$$$
115-02-6


 12 11  0  0  0  0
  1.506900  0.001300  0.000000 O   0  0  0  0  0  0
  2.501700 -0.001800  0.000000 C   0  0  0  0  0  0
  3.005100  0.866300  0.000000 C   0  0  0  0  0  0
  2.507300  1.733500  0.000000 N   0  0  0  0  0  0
  3.999900  0.863200  0.000000 C   0  0  0  0  0  0
  4.503300  1.731300  0.000000 O   0  0  0  0  0  0
  4.497700 -0.004000  0.000000 O   0  0  0  0  0  0
  1.003400 -0.866800  0.000000 C   0  0  0  0  0  0
  0.000000 -0.868700  0.000000 O   0  0  0  0  0  0
  1.503400 -1.732800  0.000000 C   0  0  0  0  0  0
  2.503400 -1.732800  0.000000 N   0  0  0  0  0  0
  3.503400 -1.732800  0.000000 N   0  0  0  0  0  0
  1  2  1  0  0  0
  1  8  1  0  0  0
  2  3  1  0  0  0
  3  4  1  0  0  0
  3  5  1  0  0  0
  5  6  2  0  0  0
  5  7  1  0  0  0
  8  9  2  0  0  0
  8 10  1  0  0  0
 10 11  2  0  0  0
 11 12  2  0  0  0
M  END
$$$$
115-07-1


  3  2  0  0  0  0
  1.389000  0.250000  0.000000 C   0  0  0  0  0  0
  0.519000 -0.250000  0.000000 C   0  0  0  0  0  0
  2.249000 -0.250000  0.000000 C   0  0  0  0  0  0
  1  2  2  0  0  0
  1  3  1  0  0  0
M  END
$$$$
115-11-7


  4  3  0  0  0  0
  1.389000 -0.250000  0.000000 C   0  0  0  0  0  0
  0.519000 -0.750000  0.000000 C   0  0  0  0  0  0
  2.249000 -0.750000  0.000000 C   0  0  0  0  0  0
  1.391500  0.750000  0.000000 C   0  0  0  0  0  0
  1  2  2  0  0  0
  1  3  1  0  0  0
  1  4  1  0  0  0
M  END
$$$$
115-28-6


 19 20  0  0  0  0
  3.004500 -1.386500  0.000000 Cl  0  0  0  0  0  0
  2.278300 -0.698900  0.000000 C   0  0  0  0  0  0
  1.268300 -0.358900  0.000000 C   0  0  0  0  0  0
  0.881500 -0.817500  0.000000 Cl  0  0  0  0  0  0
  0.778300  0.551100  0.000000 C   0  0  0  0  0  0
  0.000000  1.178900  0.000000 Cl  0  0  0  0  0  0
  1.888300  0.231100  0.000000 C   0  0  0  0  0  0
  1.822500  1.228900  0.000000 Cl  0  0  0  0  0  0
  2.688300  0.581100  0.000000 C   0  0  0  0  0  0
  3.001900  1.739400  0.000000 C   0  0  0  0  0  0
  3.971700  1.997100  0.000000 O   0  0  0  0  0  0
  2.300700  2.445000  0.000000 O   0  0  0  0  0  0
  3.198300 -0.118900  0.000000 C   0  0  0  0  0  0
  4.180500 -0.307100  0.000000 C   0  0  0  0  0  0
  4.510200 -1.254800  0.000000 O   0  0  0  0  0  0
  4.831500  0.445100  0.000000 O   0  0  0  0  0  0
  1.738300 -1.668900  0.000000 C   0  0  0  0  0  0
  2.368900 -2.445000  0.000000 Cl  0  0  0  0  0  0
  0.783500 -1.966100  0.000000 Cl  0  0  0  0  0  0
  1  2  1  0  0  0
  2  3  1  0  0  0
  2 13  1  0  0  0
  2 17  1  0  0  0
  3  4  1  0  0  0
  3  5  2  0  0  0
  5  6  1  0  0  0
  5  7  1  0  0  0
  7  8  1  0  0  0
  7  9  1  0  0  0
  7 17  1  0  0  0
  9 10  1  0  0  0
  9 13  1  0  0  0
 10 11  2  0  0  0
 10 12  1  0  0  0
 13 14  1  0  0  0
 14 15  2  0  0  0
 14 16  1  0  0  0
 17 18  1  0  0  0
 17 19  1  0  0  0
M  END
$$$$
115-29-7


 19 21  0  0  0  0
  0.881500 -0.686400  0.000000 Cl  0  0  0  0  0  0
  1.268300 -0.227800  0.000000 C   0  0  0  0  0  0
  0.778300  0.682200  0.000000 C   0  0  0  0  0  0
  0.000000  1.310000  0.000000 Cl  0  0  0  0  0  0
  1.888300  0.362200  0.000000 C   0  0  0  0  0  0
  1.822500  1.360000  0.000000 Cl  0  0  0  0  0  0
  2.688300  0.712200  0.000000 C   0  0  0  0  0  0
  2.911500  1.725800  0.000000 C   0  0  0  0  0  0
  3.829900  2.121300  0.000000 O   0  0  0  0  0  0
  4.717000  1.654000  0.000000 S   0  0  0  0  0  0
  5.525100  2.243100  0.000000 O   0  0  0  0  0  0
  4.889400  0.672100  0.000000 O   0  0  0  0  0  0
  4.236800 -0.087900  0.000000 C   0  0  0  0  0  0
  3.198300  0.012200  0.000000 C   0  0  0  0  0  0
  2.278300 -0.567800  0.000000 C   0  0  0  0  0  0
  3.004500 -1.255400  0.000000 Cl  0  0  0  0  0  0
  1.738300 -1.537800  0.000000 C   0  0  0  0  0  0
  2.368900 -2.313900  0.000000 Cl  0  0  0  0  0  0
  0.783500 -1.835000  0.000000 Cl  0  0  0  0  0  0
  1  2  1  0  0  0
  2  3  2  0  0  0
  2 15  1  0  0  0
  3  4  1  0  0  0
  3  5  1  0  0  0
  5  6  1  0  0  0
  5  7  1  0  0  0
  5 17  1  0  0  0
  7  8  1  0  0  0
  7 14  1  0  0  0
  8  9  1  0  0  0
  9 10  1  0  0  0
 10 11  2  0  0  0
 10 12  1  0  0  0
 12 13  1  0  0  0
 13 14  1  0  0  0
 14 15  1  0  0  0
 15 16  1  0  0  0
 15 17  1  0  0  0
 17 18  1  0  0  0
 17 19  1  0  0  0
M  END
$$$$
115-32-2


 20 21  0  0  0  0
  2.816800  2.465400  0.000000 O   0  0  0  0  0  0
  3.462300  1.697100  0.000000 C   0  0  0  0  0  0
  2.596800  1.196200  0.000000 C   0  0  0  0  0  0
  1.726800  1.696200  0.000000 C   0  0  0  0  0  0
  0.866800  1.196200  0.000000 C   0  0  0  0  0  0
  0.866800  0.196200  0.000000 C   0  0  0  0  0  0
  0.000000 -0.302400  0.000000 Cl  0  0  0  0  0  0
  1.726800 -0.303800  0.000000 C   0  0  0  0  0  0
  2.596800  0.196200  0.000000 C   0  0  0  0  0  0
  4.080200  0.006500  0.000000 C   0  0  0  0  0  0
  3.437000 -0.763700  0.000000 C   0  0  0  0  0  0
  3.780400 -1.697300  0.000000 C   0  0  0  0  0  0
  4.765300 -1.870600  0.000000 C   0  0  0  0  0  0
  5.106200 -2.810700  0.000000 Cl  0  0  0  0  0  0
  5.406700 -1.110300  0.000000 C   0  0  0  0  0  0
  5.065100 -0.166800  0.000000 C   0  0  0  0  0  0
  4.441700  1.871500  0.000000 C   0  0  0  0  0  0
  5.087200  1.103200  0.000000 Cl  0  0  0  0  0  0
  4.098400  2.810700  0.000000 Cl  0  0  0  0  0  0
  5.307200  2.372400  0.000000 Cl  0  0  0  0  0  0
  1  2  1  0  0  0
  2  3  1  0  0  0
  2 10  1  0  0  0
  2 17  1  0  0  0
  3  4  2  0  0  0
  3  9  1  0  0  0
  4  5  1  0  0  0
  5  6  2  0  0  0
  6  7  1  0  0  0
  6  8  1  0  0  0
  8  9  2  0  0  0
 10 11  2  0  0  0
 10 16  1  0  0  0
 11 12  1  0  0  0
 12 13  2  0  0  0
 13 14  1  0  0  0
 13 15  1  0  0  0
 15 16  2  0  0  0
 17 18  1  0  0  0
 17 19  1  0  0  0
 17 20  1  0  0  0
M  END
$$$$
115-86-6


 23 25  0  0  0  0
  3.650900  0.224900  0.000000 P   0  0  0  0  0  0
  3.650000  1.224900  0.000000 O   0  0  0  0  0  0
  3.651900 -0.775100  0.000000 O   0  0  0  0  0  0
  2.699800 -1.326100  0.000000 C   0  0  0  0  0  0
  1.829800 -0.826100  0.000000 C   0  0  0  0  0  0
  0.969800 -1.326100  0.000000 C   0  0  0  0  0  0
  0.969800 -2.326100  0.000000 C   0  0  0  0  0  0
  1.829800 -2.826100  0.000000 C   0  0  0  0  0  0
  2.699800 -2.326100  0.000000 C   0  0  0  0  0  0
  2.650900  0.223900  0.000000 O   0  0  0  0  0  0
  2.100000  1.176000  0.000000 C   0  0  0  0  0  0
  2.600000  2.046000  0.000000 C   0  0  0  0  0  0
  2.100000  2.906000  0.000000 C   0  0  0  0  0  0
  1.100000  2.906000  0.000000 C   0  0  0  0  0  0
  0.600000  2.046000  0.000000 C   0  0  0  0  0  0
  1.100000  1.176000  0.000000 C   0  0  0  0  0  0
  4.650900  0.225900  0.000000 O   0  0  0  0  0  0
  5.201900 -0.726200  0.000000 C   0  0  0  0  0  0
  4.701900 -1.596200  0.000000 C   0  0  0  0  0  0
  5.201900 -2.456200  0.000000 C   0  0  0  0  0  0
  6.201900 -2.456200  0.000000 C   0  0  0  0  0  0
  6.701900 -1.596200  0.000000 C   0  0  0  0  0  0
  6.201900 -0.726200  0.000000 C   0  0  0  0  0  0
  1  2  2  0  0  0
  1  3  1  0  0  0
  1 10  1  0  0  0
  1 17  1  0  0  0
  3  4  1  0  0  0
  4  5  2  0  0  0
  4  9  1  0  0  0
  5  6  1  0  0  0
  6  7  2  0  0  0
  7  8  1  0  0  0
  8  9  2  0  0  0
 10 11  1  0  0  0
 11 12  2  0  0  0
 11 16  1  0  0  0
 12 13  1  0  0  0
 13 14  2  0  0  0
 14 15  1  0  0  0
 15 16  2  0  0  0
 17 18  1  0  0  0
 18 19  2  0  0  0
 18 23  1  0  0  0
 19 20  1  0  0  0
 20 21  2  0  0  0
 21 22  1  0  0  0
 22 23  2  0  0  0
M  END
$$$$
115-90-2


 18 18  0  0  0  0
  5.799300  2.972600  0.000000 C   0  0  0  0  0  0
  5.800200  1.972600  0.000000 C   0  0  0  0  0  0
  4.934700  1.471800  0.000000 O   0  0  0  0  0  0
  4.935700  0.471800  0.000000 P   0  0  0  0  0  0
  5.935700  0.472800  0.000000 S   0  0  0  0  0  0
  3.935700  0.470800  0.000000 O   0  0  0  0  0  0
  3.434800  1.336300  0.000000 C   0  0  0  0  0  0
  2.434800  1.335300  0.000000 C   0  0  0  0  0  0
  4.936700 -0.528200  0.000000 O   0  0  0  0  0  0
  3.984600 -1.079200  0.000000 C   0  0  0  0  0  0
  3.114600 -0.579200  0.000000 C   0  0  0  0  0  0
  2.254600 -1.079200  0.000000 C   0  0  0  0  0  0
  2.254600 -2.079200  0.000000 C   0  0  0  0  0  0
  3.114600 -2.579200  0.000000 C   0  0  0  0  0  0
  3.984600 -2.079200  0.000000 C   0  0  0  0  0  0
  1.387800 -2.577900  0.000000 S   0  0  0  0  0  0
  0.519300 -2.075300  0.000000 C   0  0  0  0  0  0
  1.385800 -3.572600  0.000000 O   0  0  0  0  0  0
  1  2  1  0  0  0
  2  3  1  0  0  0
  3  4  1  0  0  0
  4  5  2  0  0  0
  4  6  1  0  0  0
  4  9  1  0  0  0
  6  7  1  0  0  0
  7  8  1  0  0  0
  9 10  1  0  0  0
 10 11  2  0  0  0
 10 15  1  0  0  0
 11 12  1  0  0  0
 12 13  2  0  0  0
 13 14  1  0  0  0
 13 16  1  0  0  0
 14 15  2  0  0  0
 16 17  1  0  0  0
 16 18  2  0  0  0
M  END
$$$$
115-96-8


 14 13  0  0  0  0
  3.058700  1.665900  0.000000 O   0  0  0  0  0  0
  3.058700  0.665900  0.000000 P   0  0  0  0  0  0
  3.058700 -0.334100  0.000000 O   0  0  0  0  0  0
  2.192700 -0.834100  0.000000 C   0  0  0  0  0  0
  2.192700 -1.837500  0.000000 C   0  0  0  0  0  0
  1.330700 -2.334000  0.000000 Cl  0  0  0  0  0  0
  2.058700  0.665900  0.000000 O   0  0  0  0  0  0
  1.558700  1.531900  0.000000 C   0  0  0  0  0  0
  0.564000  1.531900  0.000000 C   0  0  0  0  0  0
  0.063100  2.401500  0.000000 Cl  0  0  0  0  0  0
  4.058700  0.665900  0.000000 O   0  0  0  0  0  0
  4.558700 -0.200100  0.000000 C   0  0  0  0  0  0
  5.553500 -0.200100  0.000000 C   0  0  0  0  0  0
  6.054300 -1.069600  0.000000 Cl  0  0  0  0  0  0
  1  2  2  0  0  0
  2  3  1  0  0  0
  2  7  1  0  0  0
  2 11  1  0  0  0
  3  4  1  0  0  0
  4  5  1  0  0  0
  5  6  1  0  0  0
  7  8  1  0  0  0
  8  9  1  0  0  0
  9 10  1  0  0  0
 11 12  1  0  0  0
 12 13  1  0  0  0
 13 14  1  0  0  0
M  END
$$$$
116-06-3


 12 11  0  0  0  0
  2.250200  0.064000  0.000000 C   0  0  0  0  0  0
  1.605400 -0.700300  0.000000 C   0  0  0  0  0  0
  2.891200 -0.703500  0.000000 C   0  0  0  0  0  0
  1.390200  0.564000  0.000000 S   0  0  0  0  0  0
  0.520200  0.064000  0.000000 C   0  0  0  0  0  0
  3.120200  0.564000  0.000000 C   0  0  0  0  0  0
  3.980200  0.064000  0.000000 N   0  0  0  0  0  0
  4.850200  0.564000  0.000000 O   0  0  0  0  0  0
  5.720200  0.064000  0.000000 C   0  0  0  0  0  0
  5.722700 -0.936000  0.000000 O   0  0  0  0  0  0
  6.580200  0.564000  0.000000 N   0  0  0  0  0  0
  7.450200  0.064000  0.000000 C   0  0  0  0  0  0
  1  2  1  0  0  0
  1  3  1  0  0  0
  1  4  1  0  0  0
  1  6  1  0  0  0
  4  5  1  0  0  0
  6  7  2  0  0  0
  7  8  1  0  0  0
  8  9  1  0  0  0
  9 10  2  0  0  0
  9 11  1  0  0  0
 11 12  1  0  0  0
M  END
$$$$
116-14-3


  6  5  0  0  0  0
  0.000000 -0.250000  0.000000 F   0  0  0  0  0  0
  0.870000  0.250000  0.000000 C   0  0  0  0  0  0
  0.872500  1.250000  0.000000 F   0  0  0  0  0  0
  1.730000 -0.250000  0.000000 C   0  0  0  0  0  0
  2.600000  0.250000  0.000000 F   0  0  0  0  0  0
  1.727500 -1.250000  0.000000 F   0  0  0  0  0  0
  1  2  1  0  0  0
  2  3  1  0  0  0
  2  4  2  0  0  0
  4  5  1  0  0  0
  4  6  1  0  0  0
M  END
$$$$
116-31-4


 21 21  0  0  0  0
  6.662500  4.997200  0.000000 O   0  0  0  0  0  0
  6.658500  3.993700  0.000000 C   0  0  0  0  0  0
  5.794500  3.500700  0.000000 C   0  0  0  0  0  0
  5.790500  2.497300  0.000000 C   0  0  0  0  0  0
  4.926400  2.004300  0.000000 C   0  0  0  0  0  0
  4.922400  1.000800  0.000000 C   0  0  0  0  0  0
  4.053400  0.499200  0.000000 C   0  0  0  0  0  0
  4.054400 -0.495600  0.000000 C   0  0  0  0  0  0
  3.185300 -0.997300  0.000000 C   0  0  0  0  0  0
  3.186300 -1.992100  0.000000 C   0  0  0  0  0  0
  2.320800 -2.492900  0.000000 C   0  0  0  0  0  0
  1.450800 -1.992900  0.000000 C   0  0  0  0  0  0
  0.590800 -2.492900  0.000000 C   0  0  0  0  0  0
  0.590800 -3.492900  0.000000 C   0  0  0  0  0  0
  1.450800 -3.992900  0.000000 C   0  0  0  0  0  0
  1.448300 -0.993000  0.000000 C   0  0  0  0  0  0
  2.320800 -3.492900  0.000000 C   0  0  0  0  0  0
  2.661600 -4.433100  0.000000 C   0  0  0  0  0  0
  3.305700 -3.319900  0.000000 C   0  0  0  0  0  0
  4.920600 -0.995200  0.000000 C   0  0  0  0  0  0
  6.654200  1.993400  0.000000 C   0  0  0  0  0  0
  1  2  2  0  0  0
  2  3  1  0  0  0
  3  4  2  0  0  0
  4  5  1  0  0  0
  4 21  1  0  0  0
  5  6  2  0  0  0
  6  7  1  0  0  0
  7  8  2  0  0  0
  8  9  1  0  0  0
  8 20  1  0  0  0
  9 10  2  0  0  0
 10 11  1  0  0  0
 11 12  2  0  0  0
 11 17  1  0  0  0
 12 13  1  0  0  0
 12 16  1  0  0  0
 13 14  1  0  0  0
 14 15  1  0  0  0
 15 17  1  0  0  0
 17 18  1  0  0  0
 17 19  1  0  0  0
M  END
$$$$
116-71-2


 36 44  0  0  0  0
  4.023000  4.001600  0.000000 O   0  0  0  0  0  0
  3.157500  3.500700  0.000000 C   0  0  0  0  0  0
  2.287500  4.000700  0.000000 C   0  0  0  0  0  0
  1.427500  3.500700  0.000000 C   0  0  0  0  0  0
  1.427500  2.500700  0.000000 C   0  0  0  0  0  0
  2.287500  2.000700  0.000000 C   0  0  0  0  0  0
  2.283400  0.997300  0.000000 C   0  0  0  0  0  0
  1.414400  0.502500  0.000000 C   0  0  0  0  0  0
  1.411600 -0.499600  0.000000 C   0  0  0  0  0  0
  2.276100 -1.002200  0.000000 C   0  0  0  0  0  0
  2.269800 -2.004400  0.000000 C   0  0  0  0  0  0
  1.400700 -2.499100  0.000000 C   0  0  0  0  0  0
  1.398000 -3.501200  0.000000 C   0  0  0  0  0  0
  2.262500 -4.003900  0.000000 C   0  0  0  0  0  0
  3.132000 -3.503000  0.000000 C   0  0  0  0  0  0
  3.997800 -4.003500  0.000000 O   0  0  0  0  0  0
  2.256200 -5.006000  0.000000 C   0  0  0  0  0  0
  1.387100 -5.500700  0.000000 C   0  0  0  0  0  0
  0.522200 -4.992000  0.000000 C   0  0  0  0  0  0
  0.531200 -3.997300  0.000000 C   0  0  0  0  0  0
  0.535800 -1.990400  0.000000 C   0  0  0  0  0  0
  3.132000 -2.508300  0.000000 C   0  0  0  0  0  0
  3.999500 -2.010700  0.000000 C   0  0  0  0  0  0
  4.006200 -1.010700  0.000000 C   0  0  0  0  0  0
  3.145700 -0.501400  0.000000 C   0  0  0  0  0  0
  0.544800 -0.995700  0.000000 C   0  0  0  0  0  0
  0.549400  1.011200  0.000000 C   0  0  0  0  0  0
  3.145700  0.493400  0.000000 C   0  0  0  0  0  0
  4.012500  0.992000  0.000000 C   0  0  0  0  0  0
  4.018400  1.991900  0.000000 C   0  0  0  0  0  0
  0.558500  2.006000  0.000000 C   0  0  0  0  0  0
  0.557500  4.000700  0.000000 C   0  0  0  0  0  0
  0.557500  5.000700  0.000000 C   0  0  0  0  0  0
  1.427500  5.500700  0.000000 C   0  0  0  0  0  0
  2.287500  5.000700  0.000000 C   0  0  0  0  0  0
  3.157500  2.500700  0.000000 C   0  0  0  0  0  0
  1  2  2  0  0  0
  2  3  1  0  0  0
  2 36  1  0  0  0
  3  4  2  0  0  0
  3 35  1  0  0  0
  4  5  1  0  0  0
  4 32  1  0  0  0
  5  6  2  0  0  0
  5 31  1  0  0  0
  6  7  1  0  0  0
  6 36  1  0  0  0
  7  8  2  0  0  0
  7 28  1  0  0  0
  8  9  1  0  0  0
  8 27  1  0  0  0
  9 10  2  0  0  0
  9 26  1  0  0  0
 10 11  1  0  0  0
 10 25  1  0  0  0
 11 12  2  0  0  0
 11 22  1  0  0  0
 12 13  1  0  0  0
 12 21  1  0  0  0
 13 14  2  0  0  0
 13 20  1  0  0  0
 14 15  1  0  0  0
 14 17  1  0  0  0
 15 16  2  0  0  0
 15 22  1  0  0  0
 17 18  2  0  0  0
 18 19  1  0  0  0
 19 20  2  0  0  0
 21 26  2  0  0  0
 22 23  2  0  0  0
 23 24  1  0  0  0
 24 25  2  0  0  0
 25 28  1  0  0  0
 27 31  2  0  0  0
 28 29  2  0  0  0
 29 30  1  0  0  0
 30 36  2  0  0  0
 32 33  2  0  0  0
 33 34  1  0  0  0
 34 35  2  0  0  0
M  END
$$$$
116-83-6


 19 21  0  0  0  0
  3.995800  1.003300  0.000000 O   0  0  0  0  0  0
  3.130200  0.502400  0.000000 C   0  0  0  0  0  0
  2.260200  1.002400  0.000000 C   0  0  0  0  0  0
  2.256200  2.005800  0.000000 C   0  0  0  0  0  0
  1.387100  2.500600  0.000000 C   0  0  0  0  0  0
  0.522200  1.991900  0.000000 C   0  0  0  0  0  0
  0.531200  0.997100  0.000000 C   0  0  0  0  0  0
  1.400200  0.502400  0.000000 C   0  0  0  0  0  0
  1.400200 -0.497600  0.000000 C   0  0  0  0  0  0
  0.533500 -0.996300  0.000000 O   0  0  0  0  0  0
  2.260200 -0.997600  0.000000 C   0  0  0  0  0  0
  2.263100 -1.998900  0.000000 C   0  0  0  0  0  0
  1.398000 -2.500600  0.000000 N   0  0  0  0  0  0
  3.129600 -2.498000  0.000000 C   0  0  0  0  0  0
  3.997100 -1.993600  0.000000 C   0  0  0  0  0  0
  3.993000 -0.998900  0.000000 C   0  0  0  0  0  0
  4.858700 -0.498300  0.000000 O   0  0  0  0  0  0
  5.725100 -0.997700  0.000000 C   0  0  0  0  0  0
  3.130200 -0.497600  0.000000 C   0  0  0  0  0  0
  1  2  2  0  0  0
  2  3  1  0  0  0
  2 19  1  0  0  0
  3  4  2  0  0  0
  3  8  1  0  0  0
  4  5  1  0  0  0
  5  6  2  0  0  0
  6  7  1  0  0  0
  7  8  2  0  0  0
  8  9  1  0  0  0
  9 10  2  0  0  0
  9 11  1  0  0  0
 11 12  2  0  0  0
 11 19  1  0  0  0
 12 13  1  0  0  0
 12 14  1  0  0  0
 14 15  2  0  0  0
 15 16  1  0  0  0
 16 17  1  0  0  0
 16 19  2  0  0  0
 17 18  1  0  0  0
M  END
$$$$
116-85-8


 18 20  0  0  0  0
  3.984800  1.002300  0.000000 O   0  0  0  0  0  0
  3.119300  0.501500  0.000000 C   0  0  0  0  0  0
  2.249300  1.001500  0.000000 C   0  0  0  0  0  0
  1.389300  0.501500  0.000000 C   0  0  0  0  0  0
  1.389300 -0.498500  0.000000 C   0  0  0  0  0  0
  0.522500 -0.997200  0.000000 O   0  0  0  0  0  0
  2.249300 -0.998500  0.000000 C   0  0  0  0  0  0
  2.252100 -1.999800  0.000000 C   0  0  0  0  0  0
  1.387100 -2.501500  0.000000 N   0  0  0  0  0  0
  3.118700 -2.498900  0.000000 C   0  0  0  0  0  0
  3.986200 -1.994500  0.000000 C   0  0  0  0  0  0
  3.982100 -0.999800  0.000000 C   0  0  0  0  0  0
  4.847800 -0.499200  0.000000 O   0  0  0  0  0  0
  0.519300  1.001500  0.000000 C   0  0  0  0  0  0
  0.519300  2.001500  0.000000 C   0  0  0  0  0  0
  1.389300  2.501500  0.000000 C   0  0  0  0  0  0
  2.249300  2.001500  0.000000 C   0  0  0  0  0  0
  3.119300 -0.498500  0.000000 C   0  0  0  0  0  0
  1  2  2  0  0  0
  2  3  1  0  0  0
  2 18  1  0  0  0
  3  4  2  0  0  0
  3 17  1  0  0  0
  4  5  1  0  0  0
  4 14  1  0  0  0
  5  6  2  0  0  0
  5  7  1  0  0  0
  7  8  2  0  0  0
  7 18  1  0  0  0
  8  9  1  0  0  0
  8 10  1  0  0  0
 10 11  2  0  0  0
 11 12  1  0  0  0
 12 13  1  0  0  0
 12 18  2  0  0  0
 14 15  2  0  0  0
 15 16  1  0  0  0
 16 17  2  0  0  0
M  END
$$$$
1162-65-8


 23 27  0  0  0  0
  1.600000  1.432000  0.000000 C   0  0  0  0  0  0
  1.910000  2.392000  0.000000 C   0  0  0  0  0  0
  1.100000  2.972000  0.000000 C   0  0  0  0  0  0
  0.290000  2.392000  0.000000 O   0  0  0  0  0  0
  0.600000  1.432000  0.000000 C   0  0  0  0  0  0
  0.295000  0.470900  0.000000 O   0  0  0  0  0  0
  1.108100 -0.111200  0.000000 C   0  0  0  0  0  0
  1.228300 -1.103900  0.000000 C   0  0  0  0  0  0
  2.146600 -1.499900  0.000000 C   0  0  0  0  0  0
  2.263800 -2.493000  0.000000 O   0  0  0  0  0  0
  1.462300 -3.091100  0.000000 C   0  0  0  0  0  0
  2.950200 -0.899000  0.000000 C   0  0  0  0  0  0
  3.868500 -1.295000  0.000000 C   0  0  0  0  0  0
  4.188200 -2.252700  0.000000 C   0  0  0  0  0  0
  4.668200 -0.703300  0.000000 C   0  0  0  0  0  0
  5.490500 -1.289100  0.000000 C   0  0  0  0  0  0
  6.439800 -0.974700  0.000000 O   0  0  0  0  0  0
  5.184300 -2.237100  0.000000 C   0  0  0  0  0  0
  4.553500  0.293600  0.000000 C   0  0  0  0  0  0
  5.356200  0.890000  0.000000 O   0  0  0  0  0  0
  3.635300  0.689600  0.000000 O   0  0  0  0  0  0
  2.831600  0.088700  0.000000 C   0  0  0  0  0  0
  1.919000  0.488800  0.000000 C   0  0  0  0  0  0
  1  2  1  0  0  0
  1  5  1  0  0  0
  1 23  1  0  0  0
  2  3  2  0  0  0
  3  4  1  0  0  0
  4  5  1  0  0  0
  5  6  1  0  0  0
  6  7  1  0  0  0
  7  8  2  0  0  0
  7 23  1  0  0  0
  8  9  1  0  0  0
  9 10  1  0  0  0
  9 12  2  0  0  0
 10 11  1  0  0  0
 12 13  1  0  0  0
 12 22  1  0  0  0
 13 14  1  0  0  0
 13 15  2  0  0  0
 14 18  1  0  0  0
 15 16  1  0  0  0
 15 19  1  0  0  0
 16 17  2  0  0  0
 16 18  1  0  0  0
 19 20  2  0  0  0
 19 21  1  0  0  0
 21 22  1  0  0  0
 22 23  2  0  0  0
M  END
$$$$
1163-19-5


 23 24  0  0  0  0
  3.808500 -0.398500  0.000000 O   0  0  0  0  0  0
  2.596800 -1.099700  0.000000 C   0  0  0  0  0  0
  1.726800 -0.599700  0.000000 C   0  0  0  0  0  0
  1.725300  0.000300  0.000000 Br  0  0  0  0  0  0
  0.866800 -1.099700  0.000000 C   0  0  0  0  0  0
  0.000000 -0.601000  0.000000 Br  0  0  0  0  0  0
  0.866800 -2.099700  0.000000 C   0  0  0  0  0  0
  0.000000 -2.598400  0.000000 Br  0  0  0  0  0  0
  1.726800 -2.599700  0.000000 C   0  0  0  0  0  0
  1.724300 -3.599700  0.000000 Br  0  0  0  0  0  0
  2.596800 -2.099700  0.000000 C   0  0  0  0  0  0
  3.462300 -2.600600  0.000000 Br  0  0  0  0  0  0
  3.807500  0.601500  0.000000 C   0  0  0  0  0  0
  4.675500  1.104900  0.000000 C   0  0  0  0  0  0
  5.542800  0.607100  0.000000 Br  0  0  0  0  0  0
  4.672500  2.099700  0.000000 C   0  0  0  0  0  0
  5.537800  2.601000  0.000000 Br  0  0  0  0  0  0
  3.806500  2.599700  0.000000 C   0  0  0  0  0  0
  3.808000  3.599700  0.000000 Br  0  0  0  0  0  0
  2.943500  2.104900  0.000000 C   0  0  0  0  0  0
  2.078700  2.607100  0.000000 Br  0  0  0  0  0  0
  2.941500  1.101500  0.000000 C   0  0  0  0  0  0
  2.421600  0.802000  0.000000 Br  0  0  0  0  0  0
  1  2  1  0  0  0
  1 13  1  0  0  0
  2  3  2  0  0  0
  2 11  1  0  0  0
  3  4  1  0  0  0
  3  5  1  0  0  0
  5  6  1  0  0  0
  5  7  2  0  0  0
  7  8  1  0  0  0
  7  9  1  0  0  0
  9 10  1  0  0  0
  9 11  2  0  0  0
 11 12  1  0  0  0
 13 14  2  0  0  0
 13 22  1  0  0  0
 14 15  1  0  0  0
 14 16  1  0  0  0
 16 17  1  0  0  0
 16 18  2  0  0  0
 18 19  1  0  0  0
 18 20  1  0  0  0
 20 21  1  0  0  0
 20 22  2  0  0  0
 22 23  1  0  0  0
M  END
$$$$
1165-39-5


 24 28  0  0  0  0
  1.600000  1.432000  0.000000 C   0  0  0  0  0  0
  1.910000  2.392000  0.000000 C   0  0  0  0  0  0
  1.100000  2.972000  0.000000 C   0  0  0  0  0  0
  0.290000  2.392000  0.000000 O   0  0  0  0  0  0
  0.600000  1.432000  0.000000 C   0  0  0  0  0  0
  0.295000  0.470900  0.000000 O   0  0  0  0  0  0
  1.108100 -0.111200  0.000000 C   0  0  0  0  0  0
  1.228300 -1.103900  0.000000 C   0  0  0  0  0  0
  2.146600 -1.499900  0.000000 C   0  0  0  0  0  0
  2.263800 -2.493000  0.000000 O   0  0  0  0  0  0
  1.462300 -3.091100  0.000000 C   0  0  0  0  0  0
  2.950200 -0.899000  0.000000 C   0  0  0  0  0  0
  3.873300 -1.292600  0.000000 C   0  0  0  0  0  0
  3.999000 -2.286800  0.000000 C   0  0  0  0  0  0
  4.671700 -0.690500  0.000000 C   0  0  0  0  0  0
  5.591400 -1.079700  0.000000 C   0  0  0  0  0  0
  6.387800 -0.474900  0.000000 O   0  0  0  0  0  0
  5.719000 -2.066300  0.000000 O   0  0  0  0  0  0
  4.920800 -2.674500  0.000000 C   0  0  0  0  0  0
  4.547100  0.305200  0.000000 C   0  0  0  0  0  0
  5.344000  0.909200  0.000000 O   0  0  0  0  0  0
  3.630100  0.690800  0.000000 O   0  0  0  0  0  0
  2.831600  0.088700  0.000000 C   0  0  0  0  0  0
  1.919000  0.488800  0.000000 C   0  0  0  0  0  0
  1  2  1  0  0  0
  1  5  1  0  0  0
  1 24  1  0  0  0
  2  3  2  0  0  0
  3  4  1  0  0  0
  4  5  1  0  0  0
  5  6  1  0  0  0
  6  7  1  0  0  0
  7  8  2  0  0  0
  7 24  1  0  0  0
  8  9  1  0  0  0
  9 10  1  0  0  0
  9 12  2  0  0  0
 10 11  1  0  0  0
 12 13  1  0  0  0
 12 23  1  0  0  0
 13 14  1  0  0  0
 13 15  2  0  0  0
 14 19  1  0  0  0
 15 16  1  0  0  0
 15 20  1  0  0  0
 16 17  2  0  0  0
 16 18  1  0  0  0
 18 19  1  0  0  0
 20 21  2  0  0  0
 20 22  1  0  0  0
 22 23  1  0  0  0
 23 24  2  0  0  0
M  END
$$$$
117-08-8


 15 16  0  0  0  0
  4.524600 -1.234300  0.000000 O   0  0  0  0  0  0
  3.936000 -0.425800  0.000000 C   0  0  0  0  0  0
  4.246000  0.534200  0.000000 O   0  0  0  0  0  0
  3.436000  1.114200  0.000000 C   0  0  0  0  0  0
  3.436000  2.114200  0.000000 O   0  0  0  0  0  0
  2.626000  0.534200  0.000000 C   0  0  0  0  0  0
  1.646800  0.736900  0.000000 C   0  0  0  0  0  0
  0.978600 -0.007000  0.000000 C   0  0  0  0  0  0
  1.291700 -0.960400  0.000000 C   0  0  0  0  0  0
  2.265700 -1.163100  0.000000 C   0  0  0  0  0  0
  2.574400 -2.114200  0.000000 Cl  0  0  0  0  0  0
  0.625400 -1.706000  0.000000 Cl  0  0  0  0  0  0
  0.000000  0.198700  0.000000 Cl  0  0  0  0  0  0
  1.334700  1.687000  0.000000 Cl  0  0  0  0  0  0
  2.936000 -0.425800  0.000000 C   0  0  0  0  0  0
  1  2  2  0  0  0
  2  3  1  0  0  0
  2 15  1  0  0  0
  3  4  1  0  0  0
  4  5  2  0  0  0
  4  6  1  0  0  0
  6  7  2  0  0  0
  6 15  1  0  0  0
  7  8  1  0  0  0
  7 14  1  0  0  0
  8  9  2  0  0  0
  8 13  1  0  0  0
  9 10  1  0  0  0
  9 12  1  0  0  0
 10 11  1  0  0  0
 10 15  2  0  0  0
M  END
$$$$
117-10-2


 18 20  0  0  0  0
  3.995800  0.997100  0.000000 O   0  0  0  0  0  0
  3.130200  0.496300  0.000000 C   0  0  0  0  0  0
  2.260200  0.996300  0.000000 C   0  0  0  0  0  0
  2.256200  1.999700  0.000000 C   0  0  0  0  0  0
  3.119600  2.504100  0.000000 O   0  0  0  0  0  0
  1.387100  2.494500  0.000000 C   0  0  0  0  0  0
  0.522200  1.985800  0.000000 C   0  0  0  0  0  0
  0.531200  0.991000  0.000000 C   0  0  0  0  0  0
  1.400200  0.496300  0.000000 C   0  0  0  0  0  0
  1.400200 -0.503700  0.000000 C   0  0  0  0  0  0
  0.533500 -1.002400  0.000000 O   0  0  0  0  0  0
  2.260200 -1.003700  0.000000 C   0  0  0  0  0  0
  2.263100 -2.005000  0.000000 C   0  0  0  0  0  0
  3.129600 -2.504100  0.000000 C   0  0  0  0  0  0
  3.997100 -1.999700  0.000000 C   0  0  0  0  0  0
  3.993000 -1.005000  0.000000 C   0  0  0  0  0  0
  4.858700 -0.504400  0.000000 O   0  0  0  0  0  0
  3.130200 -0.503700  0.000000 C   0  0  0  0  0  0
  1  2  2  0  0  0
  2  3  1  0  0  0
  2 18  1  0  0  0
  3  4  2  0  0  0
  3  9  1  0  0  0
  4  5  1  0  0  0
  4  6  1  0  0  0
  6  7  2  0  0  0
  7  8  1  0  0  0
  8  9  2  0  0  0
  9 10  1  0  0  0
 10 11  2  0  0  0
 10 12  1  0  0  0
 12 13  2  0  0  0
 12 18  1  0  0  0
 13 14  1  0  0  0
 14 15  2  0  0  0
 15 16  1  0  0  0
 16 17  1  0  0  0
 16 18  2  0  0  0
M  END
$$$$
117-18-0


 13 13  0  0  0  0
  3.462300  1.000900  0.000000 N   0  0  0  0  0  0
  4.332100  0.500500  0.000000 O   0  0  0  0  0  0
  3.461800  1.995600  0.000000 O   0  0  0  0  0  0
  2.596800  0.500000  0.000000 C   0  0  0  0  0  0
  1.726800  1.000000  0.000000 C   0  0  0  0  0  0
  1.724300  2.000000  0.000000 Cl  0  0  0  0  0  0
  0.866800  0.500000  0.000000 C   0  0  0  0  0  0
  0.000000  0.998700  0.000000 Cl  0  0  0  0  0  0
  0.866800 -0.500000  0.000000 C   0  0  0  0  0  0
  1.726800 -1.000000  0.000000 C   0  0  0  0  0  0
  1.724300 -2.000000  0.000000 Cl  0  0  0  0  0  0
  2.596800 -0.500000  0.000000 C   0  0  0  0  0  0
  3.462300 -1.000900  0.000000 Cl  0  0  0  0  0  0
  1  2  1  0  0  0
  1  3  2  0  0  0
  1  4  1  0  0  0
  4  5  2  0  0  0
  4 12  1  0  0  0
  5  6  1  0  0  0
  5  7  1  0  0  0
  7  8  1  0  0  0
  7  9  2  0  0  0
  9 10  1  0  0  0
 10 11  1  0  0  0
 10 12  2  0  0  0
 12 13  1  0  0  0
M  END
$$$$
117-39-5


 22 24  0  0  0  0
  6.579300  1.352300  0.000000 O   0  0  0  0  0  0
  5.713800  0.851400  0.000000 C   0  0  0  0  0  0
  4.843800  1.351400  0.000000 C   0  0  0  0  0  0
  4.841300  2.351400  0.000000 O   0  0  0  0  0  0
  3.983800  0.851400  0.000000 C   0  0  0  0  0  0
  3.983800 -0.148600  0.000000 O   0  0  0  0  0  0
  4.843800 -0.648600  0.000000 C   0  0  0  0  0  0
  4.846600 -1.649900  0.000000 C   0  0  0  0  0  0
  5.713100 -2.148900  0.000000 C   0  0  0  0  0  0
  5.715200 -3.148900  0.000000 O   0  0  0  0  0  0
  6.580600 -1.644600  0.000000 C   0  0  0  0  0  0
  6.576600 -0.649800  0.000000 C   0  0  0  0  0  0
  7.442200 -0.149200  0.000000 O   0  0  0  0  0  0
  5.713800 -0.148600  0.000000 C   0  0  0  0  0  0
  3.117000  1.350100  0.000000 C   0  0  0  0  0  0
  3.114500  2.353600  0.000000 C   0  0  0  0  0  0
  2.251200  2.847900  0.000000 C   0  0  0  0  0  0
  1.385400  2.347400  0.000000 C   0  0  0  0  0  0
  0.519900  2.848300  0.000000 O   0  0  0  0  0  0
  1.383000  1.352700  0.000000 C   0  0  0  0  0  0
  0.515900  0.854400  0.000000 O   0  0  0  0  0  0
  2.251200  0.849700  0.000000 C   0  0  0  0  0  0
  1  2  2  0  0  0
  2  3  1  0  0  0
  2 14  1  0  0  0
  3  4  1  0  0  0
  3  5  2  0  0  0
  5  6  1  0  0  0
  5 15  1  0  0  0
  6  7  1  0  0  0
  7  8  2  0  0  0
  7 14  1  0  0  0
  8  9  1  0  0  0
  9 10  1  0  0  0
  9 11  2  0  0  0
 11 12  1  0  0  0
 12 13  1  0  0  0
 12 14  2  0  0  0
 15 16  2  0  0  0
 15 22  1  0  0  0
 16 17  1  0  0  0
 17 18  2  0  0  0
 18 19  1  0  0  0
 18 20  1  0  0  0
 20 21  1  0  0  0
 20 22  2  0  0  0
M  END
$$$$
117-61-3


 22 23  0  0  0  0
  4.841200 -1.664400  0.000000 O   0  0  0  0  0  0
  4.340400 -0.798900  0.000000 S   0  0  0  0  0  0
  3.839500  0.066600  0.000000 O   0  0  0  0  0  0
  5.205900 -0.298000  0.000000 O   0  0  0  0  0  0
  3.474800 -1.299700  0.000000 C   0  0  0  0  0  0
  2.604800 -0.799700  0.000000 C   0  0  0  0  0  0
  2.600800  0.800200  0.000000 C   0  0  0  0  0  0
  1.731100  1.300700  0.000000 C   0  0  0  0  0  0
  0.865500  0.799800  0.000000 S   0  0  0  0  0  0
  0.364700  1.665300  0.000000 O   0  0  0  0  0  0
  1.366400 -0.065700  0.000000 O   0  0  0  0  0  0
  0.000000  0.298900  0.000000 O   0  0  0  0  0  0
  1.730600  2.295400  0.000000 C   0  0  0  0  0  0
  2.594900  2.798500  0.000000 C   0  0  0  0  0  0
  2.589900  3.798400  0.000000 N   0  0  0  0  0  0
  3.459600  2.306700  0.000000 C   0  0  0  0  0  0
  3.465100  1.303300  0.000000 C   0  0  0  0  0  0
  1.744800 -1.299700  0.000000 C   0  0  0  0  0  0
  1.744800 -2.299700  0.000000 C   0  0  0  0  0  0
  2.604800 -2.799700  0.000000 C   0  0  0  0  0  0
  2.602300 -3.799700  0.000000 N   0  0  0  0  0  0
  3.474800 -2.299700  0.000000 C   0  0  0  0  0  0
  1  2  2  0  0  0
  2  3  2  0  0  0
  2  4  1  0  0  0
  2  5  1  0  0  0
  5  6  2  0  0  0
  5 22  1  0  0  0
  6  7  1  0  0  0
  6 18  1  0  0  0
  7  8  2  0  0  0
  7 17  1  0  0  0
  8  9  1  0  0  0
  8 13  1  0  0  0
  9 10  2  0  0  0
  9 11  2  0  0  0
  9 12  1  0  0  0
 13 14  2  0  0  0
 14 15  1  0  0  0
 14 16  1  0  0  0
 16 17  2  0  0  0
 18 19  2  0  0  0
 19 20  1  0  0  0
 20 21  1  0  0  0
 20 22  2  0  0  0
M  END
$$$$
117-79-3


 17 19  0  0  0  0
  3.984800  0.650400  0.000000 O   0  0  0  0  0  0
  3.119300  0.149500  0.000000 C   0  0  0  0  0  0
  2.249300  0.649500  0.000000 C   0  0  0  0  0  0
  1.389300  0.149500  0.000000 C   0  0  0  0  0  0
  1.389300 -0.850500  0.000000 C   0  0  0  0  0  0
  0.522500 -1.349100  0.000000 O   0  0  0  0  0  0
  2.249300 -1.350500  0.000000 C   0  0  0  0  0  0
  2.252100 -2.351700  0.000000 C   0  0  0  0  0  0
  3.118700 -2.850800  0.000000 C   0  0  0  0  0  0
  3.986200 -2.346500  0.000000 C   0  0  0  0  0  0
  3.982100 -1.351700  0.000000 C   0  0  0  0  0  0
  0.519300  0.649500  0.000000 C   0  0  0  0  0  0
  0.519300  1.649500  0.000000 C   0  0  0  0  0  0
  1.389300  2.149500  0.000000 C   0  0  0  0  0  0
  1.391800  3.149500  0.000000 N   0  0  0  0  0  0
  2.249300  1.649500  0.000000 C   0  0  0  0  0  0
  3.119300 -0.850500  0.000000 C   0  0  0  0  0  0
  1  2  2  0  0  0
  2  3  1  0  0  0
  2 17  1  0  0  0
  3  4  2  0  0  0
  3 16  1  0  0  0
  4  5  1  0  0  0
  4 12  1  0  0  0
  5  6  2  0  0  0
  5  7  1  0  0  0
  7  8  2  0  0  0
  7 17  1  0  0  0
  8  9  1  0  0  0
  9 10  2  0  0  0
 10 11  1  0  0  0
 11 17  2  0  0  0
 12 13  2  0  0  0
 13 14  1  0  0  0
 14 15  1  0  0  0
 14 16  2  0  0  0
M  END
$$$$
117-81-7


 28 28  0  0  0  0
  3.288700  1.101000  0.000000 C   0  0  0  0  0  0
  3.808800  0.801800  0.000000 O   0  0  0  0  0  0
  3.288200  2.095800  0.000000 O   0  0  0  0  0  0
  2.418500  2.596200  0.000000 C   0  0  0  0  0  0
  2.418000  3.591000  0.000000 C   0  0  0  0  0  0
  3.283500  4.091900  0.000000 C   0  0  0  0  0  0
  3.282500  5.091900  0.000000 C   0  0  0  0  0  0
  1.548200  4.091400  0.000000 C   0  0  0  0  0  0
  1.542700  5.094800  0.000000 C   0  0  0  0  0  0
  0.678000  5.586600  0.000000 C   0  0  0  0  0  0
  0.672500  6.590000  0.000000 C   0  0  0  0  0  0
  2.250100  0.500000  0.000000 C   0  0  0  0  0  0
  1.380100  1.000000  0.000000 C   0  0  0  0  0  0
  0.520100  0.500000  0.000000 C   0  0  0  0  0  0
  0.520100 -0.500000  0.000000 C   0  0  0  0  0  0
  1.380100 -1.000000  0.000000 C   0  0  0  0  0  0
  2.250100 -0.500000  0.000000 C   0  0  0  0  0  0
  3.288700 -1.101000  0.000000 C   0  0  0  0  0  0
  4.158500 -0.600600  0.000000 O   0  0  0  0  0  0
  3.288200 -2.095800  0.000000 O   0  0  0  0  0  0
  2.418500 -2.596200  0.000000 C   0  0  0  0  0  0
  2.418000 -3.591000  0.000000 C   0  0  0  0  0  0
  3.283500 -4.091900  0.000000 C   0  0  0  0  0  0
  3.282500 -5.091900  0.000000 C   0  0  0  0  0  0
  1.548200 -4.091400  0.000000 C   0  0  0  0  0  0
  1.542700 -5.094800  0.000000 C   0  0  0  0  0  0
  0.678000 -5.586600  0.000000 C   0  0  0  0  0  0
  0.672500 -6.590000  0.000000 C   0  0  0  0  0  0
  1  2  2  0  0  0
  1  3  1  0  0  0
  1 12  1  0  0  0
  3  4  1  0  0  0
  4  5  1  0  0  0
  5  6  1  0  0  0
  5  8  1  0  0  0
  6  7  1  0  0  0
  8  9  1  0  0  0
  9 10  1  0  0  0
 10 11  1  0  0  0
 12 13  2  0  0  0
 12 17  1  0  0  0
 13 14  1  0  0  0
 14 15  2  0  0  0
 15 16  1  0  0  0
 16 17  2  0  0  0
 17 18  1  0  0  0
 18 19  2  0  0  0
 18 20  1  0  0  0
 20 21  1  0  0  0
 21 22  1  0  0  0
 22 23  1  0  0  0
 22 25  1  0  0  0
 23 24  1  0  0  0
 25 26  1  0  0  0
 26 27  1  0  0  0
 27 28  1  0  0  0
M  END
$$$$
117-82-8


 20 20  0  0  0  0
  6.765500  1.561700  0.000000 O   0  0  0  0  0  0
  6.765800  0.961700  0.000000 C   0  0  0  0  0  0
  7.628100  0.465600  0.000000 O   0  0  0  0  0  0
  7.628500 -0.537800  0.000000 C   0  0  0  0  0  0
  8.490800 -1.033900  0.000000 C   0  0  0  0  0  0
  8.491300 -2.037400  0.000000 O   0  0  0  0  0  0
  9.358500 -2.542100  0.000000 C   0  0  0  0  0  0
  5.727200  0.360700  0.000000 C   0  0  0  0  0  0
  4.857200  0.860700  0.000000 C   0  0  0  0  0  0
  3.997200  0.360700  0.000000 C   0  0  0  0  0  0
  3.997200 -0.639300  0.000000 C   0  0  0  0  0  0
  4.857200 -1.139300  0.000000 C   0  0  0  0  0  0
  4.854100  2.060700  0.000000 C   0  0  0  0  0  0
  5.721600  2.565000  0.000000 O   0  0  0  0  0  0
  3.991700  2.556400  0.000000 O   0  0  0  0  0  0
  3.124200  2.052000  0.000000 C   0  0  0  0  0  0
  2.261700  2.547700  0.000000 C   0  0  0  0  0  0
  1.394200  2.043300  0.000000 O   0  0  0  0  0  0
  0.521700  2.539000  0.000000 C   0  0  0  0  0  0
  5.727200 -0.639300  0.000000 C   0  0  0  0  0  0
  1  2  2  0  0  0
  2  3  1  0  0  0
  2  8  1  0  0  0
  3  4  1  0  0  0
  4  5  1  0  0  0
  5  6  1  0  0  0
  6  7  1  0  0  0
  8  9  2  0  0  0
  8 20  1  0  0  0
  9 10  1  0  0  0
  9 13  1  0  0  0
 10 11  2  0  0  0
 11 12  1  0  0  0
 12 20  2  0  0  0
 13 14  2  0  0  0
 13 15  1  0  0  0
 15 16  1  0  0  0
 16 17  1  0  0  0
 17 18  1  0  0  0
 18 19  1  0  0  0
M  END
$$$$
117-84-0


 28 28  0  0  0  0
 11.095500 -2.943600  0.000000 O   0  0  0  0  0  0
 10.225700 -2.443200  0.000000 C   0  0  0  0  0  0
 10.225300 -1.448400  0.000000 O   0  0  0  0  0  0
 11.094600 -0.947200  0.000000 C   0  0  0  0  0  0
 11.094100  0.047600  0.000000 C   0  0  0  0  0  0
 11.963400  0.548800  0.000000 C   0  0  0  0  0  0
 11.968000  1.552200  0.000000 C   0  0  0  0  0  0
 12.832300  2.044800  0.000000 C   0  0  0  0  0  0
 12.836800  3.048200  0.000000 C   0  0  0  0  0  0
 13.701100  3.540800  0.000000 C   0  0  0  0  0  0
 13.705600  4.544200  0.000000 C   0  0  0  0  0  0
  9.187100 -3.044200  0.000000 C   0  0  0  0  0  0
  8.317100 -2.544200  0.000000 C   0  0  0  0  0  0
  7.457100 -3.044200  0.000000 C   0  0  0  0  0  0
  7.457100 -4.044200  0.000000 C   0  0  0  0  0  0
  8.317100 -4.544200  0.000000 C   0  0  0  0  0  0
  8.314100 -1.344200  0.000000 C   0  0  0  0  0  0
  8.832800 -1.042700  0.000000 O   0  0  0  0  0  0
  7.451600 -0.848600  0.000000 O   0  0  0  0  0  0
  6.584100 -1.352900  0.000000 C   0  0  0  0  0  0
  5.721600 -0.857200  0.000000 C   0  0  0  0  0  0
  4.854100 -1.361600  0.000000 C   0  0  0  0  0  0
  3.981700 -0.865900  0.000000 C   0  0  0  0  0  0
  3.124200 -1.370200  0.000000 C   0  0  0  0  0  0
  2.251700 -0.874600  0.000000 C   0  0  0  0  0  0
  1.394200 -1.378900  0.000000 C   0  0  0  0  0  0
  0.521700 -0.883300  0.000000 C   0  0  0  0  0  0
  9.187100 -4.044200  0.000000 C   0  0  0  0  0  0
  1  2  2  0  0  0
  2  3  1  0  0  0
  2 12  1  0  0  0
  3  4  1  0  0  0
  4  5  1  0  0  0
  5  6  1  0  0  0
  6  7  1  0  0  0
  7  8  1  0  0  0
  8  9  1  0  0  0
  9 10  1  0  0  0
 10 11  1  0  0  0
 12 13  2  0  0  0
 12 28  1  0  0  0
 13 14  1  0  0  0
 13 17  1  0  0  0
 14 15  2  0  0  0
 15 16  1  0  0  0
 16 28  2  0  0  0
 17 18  2  0  0  0
 17 19  1  0  0  0
 19 20  1  0  0  0
 20 21  1  0  0  0
 21 22  1  0  0  0
 22 23  1  0  0  0
 23 24  1  0  0  0
 24 25  1  0  0  0
 25 26  1  0  0  0
 26 27  1  0  0  0
M  END
$$$$
1172-18-5


 27 29  0  0  0  0
  6.256900  0.689100  0.000000 C   0  0  0  0  0  0
  6.690500  1.594100  0.000000 C   0  0  0  0  0  0
  7.682400  1.669300  0.000000 N   0  0  0  0  0  0
  8.116000  2.574300  0.000000 C   0  0  0  0  0  0
  9.107900  2.649600  0.000000 C   0  0  0  0  0  0
  8.247000  0.843900  0.000000 C   0  0  0  0  0  0
  9.244100  0.920100  0.000000 C   0  0  0  0  0  0
  5.259900  0.612400  0.000000 N   0  0  0  0  0  0
  4.758800  1.473700  0.000000 C   0  0  0  0  0  0
  5.320600  2.300900  0.000000 O   0  0  0  0  0  0
  3.775300  1.621600  0.000000 C   0  0  0  0  0  0
  3.038000  0.943300  0.000000 N   0  0  0  0  0  0
  3.120500 -0.055100  0.000000 C   0  0  0  0  0  0
  2.255000 -0.556000  0.000000 C   0  0  0  0  0  0
  2.255000 -1.559400  0.000000 C   0  0  0  0  0  0
  1.393000 -2.055900  0.000000 C   0  0  0  0  0  0
  0.525900 -1.557600  0.000000 C   0  0  0  0  0  0
  0.521000 -0.562900  0.000000 C   0  0  0  0  0  0
  1.388000 -0.057700  0.000000 C   0  0  0  0  0  0
  1.385000  0.942300  0.000000 F   0  0  0  0  0  0
  3.941700 -0.621800  0.000000 C   0  0  0  0  0  0
  3.728100 -1.602300  0.000000 C   0  0  0  0  0  0
  4.464700 -2.270900  0.000000 C   0  0  0  0  0  0
  4.251400 -3.247800  0.000000 Cl  0  0  0  0  0  0
  5.417900 -1.968500  0.000000 C   0  0  0  0  0  0
  5.634500 -0.997600  0.000000 C   0  0  0  0  0  0
  4.894900 -0.319500  0.000000 C   0  0  0  0  0  0
  1  2  1  0  0  0
  1  8  1  0  0  0
  2  3  1  0  0  0
  3  4  1  0  0  0
  3  6  1  0  0  0
  4  5  1  0  0  0
  6  7  1  0  0  0
  8  9  1  0  0  0
  8 27  1  0  0  0
  9 10  2  0  0  0
  9 11  1  0  0  0
 11 12  1  0  0  0
 12 13  2  0  0  0
 13 14  1  0  0  0
 13 21  1  0  0  0
 14 15  2  0  0  0
 14 19  1  0  0  0
 15 16  1  0  0  0
 16 17  2  0  0  0
 17 18  1  0  0  0
 18 19  2  0  0  0
 19 20  1  0  0  0
 21 22  2  0  0  0
 21 27  1  0  0  0
 22 23  1  0  0  0
 23 24  1  0  0  0
 23 25  2  0  0  0
 25 26  1  0  0  0
 26 27  2  0  0  0
M  END
$$$$
118-08-1


 28 32  0  0  0  0
  1.027500 -4.034800  0.000000 C   0  0  0  0  0  0
  2.027500 -4.030700  0.000000 O   0  0  0  0  0  0
  2.524000 -3.162700  0.000000 C   0  0  0  0  0  0
  3.527400 -3.157700  0.000000 C   0  0  0  0  0  0
  4.019600 -2.293200  0.000000 C   0  0  0  0  0  0
  3.519600 -1.428700  0.000000 C   0  0  0  0  0  0
  3.829600 -0.468700  0.000000 C   0  0  0  0  0  0
  3.019600  0.111300  0.000000 O   0  0  0  0  0  0
  2.209600 -0.468700  0.000000 C   0  0  0  0  0  0
  1.259900 -0.155500  0.000000 O   0  0  0  0  0  0
  2.519600 -1.428700  0.000000 C   0  0  0  0  0  0
  2.021400 -2.298200  0.000000 C   0  0  0  0  0  0
  1.021400 -2.301400  0.000000 O   0  0  0  0  0  0
  0.518700 -1.436900  0.000000 C   0  0  0  0  0  0
  4.779300 -0.155500  0.000000 C   0  0  0  0  0  0
  5.529800 -0.821500  0.000000 N   0  0  0  0  0  0
  5.329500 -1.801300  0.000000 C   0  0  0  0  0  0
  6.473400 -0.506300  0.000000 C   0  0  0  0  0  0
  6.676100  0.472900  0.000000 C   0  0  0  0  0  0
  5.931300  1.135600  0.000000 C   0  0  0  0  0  0
  6.135700  2.118000  0.000000 C   0  0  0  0  0  0
  5.386700  2.781900  0.000000 C   0  0  0  0  0  0
  5.376500  3.790600  0.000000 O   0  0  0  0  0  0
  4.424500  4.084100  0.000000 C   0  0  0  0  0  0
  3.840000  3.277300  0.000000 O   0  0  0  0  0  0
  4.438200  2.465000  0.000000 C   0  0  0  0  0  0
  4.238900  1.489500  0.000000 C   0  0  0  0  0  0
  4.986200  0.825100  0.000000 C   0  0  0  0  0  0
  1  2  1  0  0  0
  2  3  1  0  0  0
  3  4  2  0  0  0
  3 12  1  0  0  0
  4  5  1  0  0  0
  5  6  2  0  0  0
  6  7  1  0  0  0
  6 11  1  0  0  0
  7  8  1  0  0  0
  7 15  1  0  0  0
  8  9  1  0  0  0
  9 10  2  0  0  0
  9 11  1  0  0  0
 11 12  2  0  0  0
 12 13  1  0  0  0
 13 14  1  0  0  0
 15 16  1  0  0  0
 15 28  1  0  0  0
 16 17  1  0  0  0
 16 18  1  0  0  0
 18 19  1  0  0  0
 19 20  1  0  0  0
 20 21  2  0  0  0
 20 28  1  0  0  0
 21 22  1  0  0  0
 22 23  1  0  0  0
 22 26  2  0  0  0
 23 24  1  0  0  0
 24 25  1  0  0  0
 25 26  1  0  0  0
 26 27  1  0  0  0
 27 28  2  0  0  0
M  END
$$$$
118-52-5


 11 11  0  0  0  0
  2.848200 -1.770000  0.000000 O   0  0  0  0  0  0
  2.259700 -0.961500  0.000000 C   0  0  0  0  0  0
  2.569700 -0.001500  0.000000 N   0  0  0  0  0  0
  1.759700  0.578500  0.000000 C   0  0  0  0  0  0
  0.949700 -0.001500  0.000000 C   0  0  0  0  0  0
  0.000000  0.311700  0.000000 O   0  0  0  0  0  0
  2.427100  1.323200  0.000000 C   0  0  0  0  0  0
  1.092300  1.323200  0.000000 C   0  0  0  0  0  0
  3.519400  0.311700  0.000000 Cl  0  0  0  0  0  0
  1.259700 -0.961500  0.000000 N   0  0  0  0  0  0
  0.671200 -1.770000  0.000000 Cl  0  0  0  0  0  0
  1  2  2  0  0  0
  2  3  1  0  0  0
  2 10  1  0  0  0
  3  4  1  0  0  0
  3  9  1  0  0  0
  4  5  1  0  0  0
  4  7  1  0  0  0
  4  8  1  0  0  0
  5  6  2  0  0  0
  5 10  1  0  0  0
 10 11  1  0  0  0
M  END
$$$$
118-55-8


 16 17  0  0  0  0
  3.114600  0.496900  0.000000 C   0  0  0  0  0  0
  2.244600  0.996900  0.000000 O   0  0  0  0  0  0
  3.115600 -0.497800  0.000000 O   0  0  0  0  0  0
  2.250100 -0.998700  0.000000 C   0  0  0  0  0  0
  1.380100 -0.498700  0.000000 C   0  0  0  0  0  0
  0.520100 -0.998700  0.000000 C   0  0  0  0  0  0
  0.520100 -1.998700  0.000000 C   0  0  0  0  0  0
  1.380100 -2.498700  0.000000 C   0  0  0  0  0  0
  2.250100 -1.998700  0.000000 C   0  0  0  0  0  0
  3.979900  0.998200  0.000000 C   0  0  0  0  0  0
  4.850100  0.498700  0.000000 C   0  0  0  0  0  0
  5.709900  0.999200  0.000000 C   0  0  0  0  0  0
  5.709400  1.999200  0.000000 C   0  0  0  0  0  0
  4.849100  2.498700  0.000000 C   0  0  0  0  0  0
  3.979400  1.998200  0.000000 C   0  0  0  0  0  0
  3.113600  2.498700  0.000000 O   0  0  0  0  0  0
  1  2  2  0  0  0
  1  3  1  0  0  0
  1 10  1  0  0  0
  3  4  1  0  0  0
  4  5  2  0  0  0
  4  9  1  0  0  0
  5  6  1  0  0  0
  6  7  2  0  0  0
  7  8  1  0  0  0
  8  9  2  0  0  0
 10 11  2  0  0  0
 10 15  1  0  0  0
 11 12  1  0  0  0
 12 13  2  0  0  0
 13 14  1  0  0  0
 14 15  2  0  0  0
 15 16  1  0  0  0
M  END
$$$$
118-58-1


 17 18  0  0  0  0
  4.844600 -0.251000  0.000000 O   0  0  0  0  0  0
  3.976100  0.251700  0.000000 C   0  0  0  0  0  0
  3.114600 -0.245600  0.000000 O   0  0  0  0  0  0
  3.115600 -1.249100  0.000000 C   0  0  0  0  0  0
  2.250100 -1.749900  0.000000 C   0  0  0  0  0  0
  1.380100 -1.249900  0.000000 C   0  0  0  0  0  0
  0.520100 -1.749900  0.000000 C   0  0  0  0  0  0
  0.520100 -2.749900  0.000000 C   0  0  0  0  0  0
  1.380100 -3.249900  0.000000 C   0  0  0  0  0  0
  2.250100 -2.749900  0.000000 C   0  0  0  0  0  0
  3.976700  1.251700  0.000000 C   0  0  0  0  0  0
  3.108500  1.754800  0.000000 C   0  0  0  0  0  0
  2.241400  1.256600  0.000000 O   0  0  0  0  0  0
  3.111100  2.749600  0.000000 C   0  0  0  0  0  0
  3.976900  3.249900  0.000000 C   0  0  0  0  0  0
  4.840100  2.755500  0.000000 C   0  0  0  0  0  0
  4.842500  1.752100  0.000000 C   0  0  0  0  0  0
  1  2  2  0  0  0
  2  3  1  0  0  0
  2 11  1  0  0  0
  3  4  1  0  0  0
  4  5  1  0  0  0
  5  6  2  0  0  0
  5 10  1  0  0  0
  6  7  1  0  0  0
  7  8  2  0  0  0
  8  9  1  0  0  0
  9 10  2  0  0  0
 11 12  2  0  0  0
 11 17  1  0  0  0
 12 13  1  0  0  0
 12 14  1  0  0  0
 14 15  2  0  0  0
 15 16  1  0  0  0
 16 17  2  0  0  0
M  END
$$$$
118-71-8


  9  9  0  0  0  0
  3.115900  0.000000  0.000000 O   0  0  0  0  0  0
  2.245900  0.500000  0.000000 C   0  0  0  0  0  0
  2.243400  1.500000  0.000000 C   0  0  0  0  0  0
  1.385900  0.000000  0.000000 C   0  0  0  0  0  0
  0.519200  0.498700  0.000000 O   0  0  0  0  0  0
  1.385900 -1.000000  0.000000 C   0  0  0  0  0  0
  0.519200 -1.498700  0.000000 O   0  0  0  0  0  0
  2.245900 -1.500000  0.000000 C   0  0  0  0  0  0
  3.115900 -1.000000  0.000000 C   0  0  0  0  0  0
  1  2  1  0  0  0
  1  9  1  0  0  0
  2  3  1  0  0  0
  2  4  2  0  0  0
  4  5  1  0  0  0
  4  6  1  0  0  0
  6  7  2  0  0  0
  6  8  1  0  0  0
  8  9  2  0  0  0
M  END
$$$$
118-74-1


 12 12  0  0  0  0
  3.462300  1.000900  0.000000 Cl  0  0  0  0  0  0
  2.596800  0.500000  0.000000 C   0  0  0  0  0  0
  1.726800  1.000000  0.000000 C   0  0  0  0  0  0
  1.724300  2.000000  0.000000 Cl  0  0  0  0  0  0
  0.866800  0.500000  0.000000 C   0  0  0  0  0  0
  0.000000  0.998700  0.000000 Cl  0  0  0  0  0  0
  0.866800 -0.500000  0.000000 C   0  0  0  0  0  0
  0.000000 -0.998700  0.000000 Cl  0  0  0  0  0  0
  1.726800 -1.000000  0.000000 C   0  0  0  0  0  0
  1.724300 -2.000000  0.000000 Cl  0  0  0  0  0  0
  2.596800 -0.500000  0.000000 C   0  0  0  0  0  0
  3.462300 -1.000900  0.000000 Cl  0  0  0  0  0  0
  1  2  1  0  0  0
  2  3  2  0  0  0
  2 11  1  0  0  0
  3  4  1  0  0  0
  3  5  1  0  0  0
  5  6  1  0  0  0
  5  7  2  0  0  0
  7  8  1  0  0  0
  7  9  1  0  0  0
  9 10  1  0  0  0
  9 11  2  0  0  0
 11 12  1  0  0  0
M  END
$$$$
118-75-2


 12 12  0  0  0  0
  3.462300  1.000900  0.000000 O   0  0  0  0  0  0
  2.596800  0.500000  0.000000 C   0  0  0  0  0  0
  1.726800  1.000000  0.000000 C   0  0  0  0  0  0
  1.724300  2.000000  0.000000 Cl  0  0  0  0  0  0
  0.866800  0.500000  0.000000 C   0  0  0  0  0  0
  0.000000  0.998700  0.000000 Cl  0  0  0  0  0  0
  0.866800 -0.500000  0.000000 C   0  0  0  0  0  0
  0.000000 -0.998700  0.000000 O   0  0  0  0  0  0
  1.726800 -1.000000  0.000000 C   0  0  0  0  0  0
  1.724300 -2.000000  0.000000 Cl  0  0  0  0  0  0
  2.596800 -0.500000  0.000000 C   0  0  0  0  0  0
  3.462300 -1.000900  0.000000 Cl  0  0  0  0  0  0
  1  2  2  0  0  0
  2  3  1  0  0  0
  2 11  1  0  0  0
  3  4  1  0  0  0
  3  5  2  0  0  0
  5  6  1  0  0  0
  5  7  1  0  0  0
  7  8  2  0  0  0
  7  9  1  0  0  0
  9 10  1  0  0  0
  9 11  2  0  0  0
 11 12  1  0  0  0
M  END
$$$$
118-79-6


 10 10  0  0  0  0
  3.462300  0.800900  0.000000 O   0  0  0  0  0  0
  2.596800  0.300000  0.000000 C   0  0  0  0  0  0
  1.726800  0.800000  0.000000 C   0  0  0  0  0  0
  0.866800  0.300000  0.000000 C   0  0  0  0  0  0
  0.866800 -0.700000  0.000000 C   0  0  0  0  0  0
  1.726800 -1.200000  0.000000 C   0  0  0  0  0  0
  0.000000 -1.198700  0.000000 Br  0  0  0  0  0  0
  1.724300  1.800000  0.000000 Br  0  0  0  0  0  0
  2.596800 -0.700000  0.000000 C   0  0  0  0  0  0
  3.462300 -1.200900  0.000000 Br  0  0  0  0  0  0
  1  2  1  0  0  0
  2  3  2  0  0  0
  2  9  1  0  0  0
  3  4  1  0  0  0
  3  8  1  0  0  0
  4  5  2  0  0  0
  5  6  1  0  0  0
  5  7  1  0  0  0
  6  9  2  0  0  0
  9 10  1  0  0  0
M  END
$$$$
118-90-1


 10 10  0  0  0  0
  3.985400  0.000500  0.000000 O   0  0  0  0  0  0
  3.115600  0.500900  0.000000 C   0  0  0  0  0  0
  3.115100  1.495600  0.000000 O   0  0  0  0  0  0
  2.250100  0.000000  0.000000 C   0  0  0  0  0  0
  1.380100  0.500000  0.000000 C   0  0  0  0  0  0
  0.520100  0.000000  0.000000 C   0  0  0  0  0  0
  0.520100 -1.000000  0.000000 C   0  0  0  0  0  0
  1.380100 -1.500000  0.000000 C   0  0  0  0  0  0
  1.377600  1.500000  0.000000 C   0  0  0  0  0  0
  2.250100 -1.000000  0.000000 C   0  0  0  0  0  0
  1  2  2  0  0  0
  2  3  1  0  0  0
  2  4  1  0  0  0
  4  5  2  0  0  0
  4 10  1  0  0  0
  5  6  1  0  0  0
  5  9  1  0  0  0
  6  7  2  0  0  0
  7  8  1  0  0  0
  8 10  2  0  0  0
M  END
$$$$
118-91-2


 10 10  0  0  0  0
  3.115600  0.653200  0.000000 C   0  0  0  0  0  0
  3.985400  0.152800  0.000000 O   0  0  0  0  0  0
  3.115100  1.647900  0.000000 O   0  0  0  0  0  0
  2.250100  0.152300  0.000000 C   0  0  0  0  0  0
  1.380100  0.652300  0.000000 C   0  0  0  0  0  0
  0.520100  0.152300  0.000000 C   0  0  0  0  0  0
  0.520100 -0.847700  0.000000 C   0  0  0  0  0  0
  1.380100 -1.347700  0.000000 C   0  0  0  0  0  0
  2.250100 -0.847700  0.000000 C   0  0  0  0  0  0
  3.115600 -1.348600  0.000000 Cl  0  0  0  0  0  0
  1  2  2  0  0  0
  1  3  1  0  0  0
  1  4  1  0  0  0
  4  5  2  0  0  0
  4  9  1  0  0  0
  5  6  1  0  0  0
  6  7  2  0  0  0
  7  8  1  0  0  0
  8  9  2  0  0  0
  9 10  1  0  0  0
M  END
$$$$
118-92-3


 10 10  0  0  0  0
  3.115600  0.653600  0.000000 C   0  0  0  0  0  0
  3.985400  0.153200  0.000000 O   0  0  0  0  0  0
  3.115100  1.648400  0.000000 O   0  0  0  0  0  0
  2.250100  0.152700  0.000000 C   0  0  0  0  0  0
  1.380100  0.652700  0.000000 C   0  0  0  0  0  0
  0.520100  0.152700  0.000000 C   0  0  0  0  0  0
  0.520100 -0.847300  0.000000 C   0  0  0  0  0  0
  1.380100 -1.347300  0.000000 C   0  0  0  0  0  0
  2.250100 -0.847300  0.000000 C   0  0  0  0  0  0
  3.115600 -1.348100  0.000000 N   0  0  0  0  0  0
  1  2  2  0  0  0
  1  3  1  0  0  0
  1  4  1  0  0  0
  4  5  2  0  0  0
  4  9  1  0  0  0
  5  6  1  0  0  0
  6  7  2  0  0  0
  7  8  1  0  0  0
  8  9  2  0  0  0
  9 10  1  0  0  0
M  END
$$$$
118-96-7


 16 16  0  0  0  0
  4.323300  1.249800  0.000000 N   0  0  0  0  0  0
  5.193100  0.749400  0.000000 O   0  0  0  0  0  0
  4.322900  2.244600  0.000000 O   0  0  0  0  0  0
  3.457800  0.748900  0.000000 C   0  0  0  0  0  0
  2.587800  1.248900  0.000000 C   0  0  0  0  0  0
  1.727800  0.748900  0.000000 C   0  0  0  0  0  0
  1.727800 -0.251100  0.000000 C   0  0  0  0  0  0
  2.587800 -0.751100  0.000000 C   0  0  0  0  0  0
  2.585300 -1.751100  0.000000 N   0  0  0  0  0  0
  1.715300 -2.251100  0.000000 O   0  0  0  0  0  0
  3.445300 -2.251100  0.000000 O   0  0  0  0  0  0
  3.457800 -0.251100  0.000000 C   0  0  0  0  0  0
  4.323300 -0.751900  0.000000 C   0  0  0  0  0  0
  0.861000  1.247600  0.000000 N   0  0  0  0  0  0
  0.859000  2.251100  0.000000 O   0  0  0  0  0  0
  0.000000  0.749400  0.000000 O   0  0  0  0  0  0
  1  2  1  0  0  0
  1  3  2  0  0  0
  1  4  1  0  0  0
  4  5  2  0  0  0
  4 12  1  0  0  0
  5  6  1  0  0  0
  6  7  2  0  0  0
  6 14  1  0  0  0
  7  8  1  0  0  0
  8  9  1  0  0  0
  8 12  2  0  0  0
  9 10  1  0  0  0
  9 11  2  0  0  0
 12 13  1  0  0  0
 14 15  1  0  0  0
 14 16  2  0  0  0
M  END
$$$$
119-06-2


 38 38  0  0  0  0
 15.420000 -4.650100  0.000000 O   0  0  0  0  0  0
 14.550200 -4.149700  0.000000 C   0  0  0  0  0  0
 14.549700 -3.154900  0.000000 O   0  0  0  0  0  0
 15.419000 -2.653700  0.000000 C   0  0  0  0  0  0
 15.418600 -1.658900  0.000000 C   0  0  0  0  0  0
 16.287900 -1.157700  0.000000 C   0  0  0  0  0  0
 16.292400 -0.154300  0.000000 C   0  0  0  0  0  0
 17.156700  0.338300  0.000000 C   0  0  0  0  0  0
 17.161300  1.341700  0.000000 C   0  0  0  0  0  0
 18.025500  1.834300  0.000000 C   0  0  0  0  0  0
 18.030100  2.837700  0.000000 C   0  0  0  0  0  0
 18.899400  3.338900  0.000000 C   0  0  0  0  0  0
 18.898900  4.333700  0.000000 C   0  0  0  0  0  0
 19.768200  4.834900  0.000000 C   0  0  0  0  0  0
 19.767800  5.829700  0.000000 C   0  0  0  0  0  0
 20.637100  6.331000  0.000000 C   0  0  0  0  0  0
 13.511600 -4.750700  0.000000 C   0  0  0  0  0  0
 12.641600 -4.250700  0.000000 C   0  0  0  0  0  0
 11.781600 -4.750700  0.000000 C   0  0  0  0  0  0
 11.781600 -5.750700  0.000000 C   0  0  0  0  0  0
 12.641600 -6.250700  0.000000 C   0  0  0  0  0  0
 12.638600 -3.050700  0.000000 C   0  0  0  0  0  0
 13.157300 -2.749200  0.000000 O   0  0  0  0  0  0
 11.776100 -2.555100  0.000000 O   0  0  0  0  0  0
 10.908600 -3.059400  0.000000 C   0  0  0  0  0  0
 10.046100 -2.563700  0.000000 C   0  0  0  0  0  0
  9.178600 -3.068100  0.000000 C   0  0  0  0  0  0
  8.306100 -2.572400  0.000000 C   0  0  0  0  0  0
  7.448600 -3.076700  0.000000 C   0  0  0  0  0  0
  6.576100 -2.581100  0.000000 C   0  0  0  0  0  0
  5.718600 -3.085400  0.000000 C   0  0  0  0  0  0
  4.846100 -2.589800  0.000000 C   0  0  0  0  0  0
  3.978700 -3.094100  0.000000 C   0  0  0  0  0  0
  3.116200 -2.598400  0.000000 C   0  0  0  0  0  0
  2.248700 -3.102800  0.000000 C   0  0  0  0  0  0
  1.386200 -2.607100  0.000000 C   0  0  0  0  0  0
  0.518700 -3.111500  0.000000 C   0  0  0  0  0  0
 13.511600 -5.750700  0.000000 C   0  0  0  0  0  0
  1  2  2  0  0  0
  2  3  1  0  0  0
  2 17  1  0  0  0
  3  4  1  0  0  0
  4  5  1  0  0  0
  5  6  1  0  0  0
  6  7  1  0  0  0
  7  8  1  0  0  0
  8  9  1  0  0  0
  9 10  1  0  0  0
 10 11  1  0  0  0
 11 12  1  0  0  0
 12 13  1  0  0  0
 13 14  1  0  0  0
 14 15  1  0  0  0
 15 16  1  0  0  0
 17 18  2  0  0  0
 17 38  1  0  0  0
 18 19  1  0  0  0
 18 22  1  0  0  0
 19 20  2  0  0  0
 20 21  1  0  0  0
 21 38  2  0  0  0
 22 23  2  0  0  0
 22 24  1  0  0  0
 24 25  1  0  0  0
 25 26  1  0  0  0
 26 27  1  0  0  0
 27 28  1  0  0  0
 28 29  1  0  0  0
 29 30  1  0  0  0
 30 31  1  0  0  0
 31 32  1  0  0  0
 32 33  1  0  0  0
 33 34  1  0  0  0
 34 35  1  0  0  0
 35 36  1  0  0  0
 36 37  1  0  0  0
M  END
$$$$
119-15-3


 20 21  0  0  0  0
  4.323300  2.648900  0.000000 N   0  0  0  0  0  0
  5.193100  2.148500  0.000000 O   0  0  0  0  0  0
  4.322900  3.643700  0.000000 O   0  0  0  0  0  0
  3.457800  2.148100  0.000000 C   0  0  0  0  0  0
  2.587800  2.648100  0.000000 C   0  0  0  0  0  0
  1.727800  2.148100  0.000000 C   0  0  0  0  0  0
  1.727800  1.148100  0.000000 C   0  0  0  0  0  0
  2.587800  0.648100  0.000000 C   0  0  0  0  0  0
  3.457800  1.148100  0.000000 C   0  0  0  0  0  0
  4.323300  0.647200  0.000000 N   0  0  0  0  0  0
  4.322300 -0.352800  0.000000 C   0  0  0  0  0  0
  5.190400 -0.856200  0.000000 C   0  0  0  0  0  0
  5.187300 -1.851000  0.000000 C   0  0  0  0  0  0
  4.321300 -2.351000  0.000000 C   0  0  0  0  0  0
  4.322800 -3.351000  0.000000 O   0  0  0  0  0  0
  3.458300 -1.856200  0.000000 C   0  0  0  0  0  0
  3.456300 -0.852800  0.000000 C   0  0  0  0  0  0
  0.861000  2.646800  0.000000 N   0  0  0  0  0  0
  0.859000  3.650200  0.000000 O   0  0  0  0  0  0
  0.000000  2.148500  0.000000 O   0  0  0  0  0  0
  1  2  1  0  0  0
  1  3  2  0  0  0
  1  4  1  0  0  0
  4  5  2  0  0  0
  4  9  1  0  0  0
  5  6  1  0  0  0
  6  7  2  0  0  0
  6 18  1  0  0  0
  7  8  1  0  0  0
  8  9  2  0  0  0
  9 10  1  0  0  0
 10 11  1  0  0  0
 11 12  2  0  0  0
 11 17  1  0  0  0
 12 13  1  0  0  0
 13 14  2  0  0  0
 14 15  1  0  0  0
 14 16  1  0  0  0
 16 17  2  0  0  0
 18 19  1  0  0  0
 18 20  2  0  0  0
M  END
$$$$
119-26-6


 14 14  0  0  0  0
  5.717400  0.752600  0.000000 O   0  0  0  0  0  0
  4.847600  1.253000  0.000000 N   0  0  0  0  0  0
  4.847200  2.247800  0.000000 O   0  0  0  0  0  0
  3.982100  0.752200  0.000000 C   0  0  0  0  0  0
  3.112100  1.252200  0.000000 C   0  0  0  0  0  0
  2.252100  0.752200  0.000000 C   0  0  0  0  0  0
  2.252100 -0.247800  0.000000 C   0  0  0  0  0  0
  1.385300 -0.746500  0.000000 N   0  0  0  0  0  0
  0.520100 -0.245200  0.000000 N   0  0  0  0  0  0
  3.112100 -0.747800  0.000000 C   0  0  0  0  0  0
  3.109600 -1.747800  0.000000 N   0  0  0  0  0  0
  2.239600 -2.247800  0.000000 O   0  0  0  0  0  0
  3.969600 -2.247800  0.000000 O   0  0  0  0  0  0
  3.982100 -0.247800  0.000000 C   0  0  0  0  0  0
  1  2  1  0  0  0
  2  3  2  0  0  0
  2  4  1  0  0  0
  4  5  2  0  0  0
  4 14  1  0  0  0
  5  6  1  0  0  0
  6  7  2  0  0  0
  7  8  1  0  0  0
  7 10  1  0  0  0
  8  9  1  0  0  0
 10 11  1  0  0  0
 10 14  2  0  0  0
 11 12  1  0  0  0
 11 13  2  0  0  0
M  END
$$$$
119-27-7


 14 14  0  0  0  0
  5.716500  0.752600  0.000000 O   0  0  0  0  0  0
  4.846700  1.253000  0.000000 N   0  0  0  0  0  0
  4.846300  2.247800  0.000000 O   0  0  0  0  0  0
  3.981200  0.752200  0.000000 C   0  0  0  0  0  0
  3.111200  1.252200  0.000000 C   0  0  0  0  0  0
  2.251200  0.752200  0.000000 C   0  0  0  0  0  0
  2.251200 -0.247800  0.000000 C   0  0  0  0  0  0
  1.384400 -0.746500  0.000000 O   0  0  0  0  0  0
  0.519200 -0.245200  0.000000 C   0  0  0  0  0  0
  3.111200 -0.747800  0.000000 C   0  0  0  0  0  0
  3.108700 -1.747800  0.000000 N   0  0  0  0  0  0
  2.238700 -2.247800  0.000000 O   0  0  0  0  0  0
  3.968700 -2.247800  0.000000 O   0  0  0  0  0  0
  3.981200 -0.247800  0.000000 C   0  0  0  0  0  0
  1  2  1  0  0  0
  2  3  2  0  0  0
  2  4  1  0  0  0
  4  5  2  0  0  0
  4 14  1  0  0  0
  5  6  1  0  0  0
  6  7  2  0  0  0
  7  8  1  0  0  0
  7 10  1  0  0  0
  8  9  1  0  0  0
 10 11  1  0  0  0
 10 14  2  0  0  0
 11 12  1  0  0  0
 11 13  2  0  0  0
M  END
$$$$
119-32-4


 11 11  0  0  0  0
  3.985400  0.351100  0.000000 O   0  0  0  0  0  0
  3.115600  0.851500  0.000000 N   0  0  0  0  0  0
  3.115100  1.846300  0.000000 O   0  0  0  0  0  0
  2.250100  0.350700  0.000000 C   0  0  0  0  0  0
  1.380100  0.850700  0.000000 C   0  0  0  0  0  0
  0.520100  0.350700  0.000000 C   0  0  0  0  0  0
  0.520100 -0.649300  0.000000 C   0  0  0  0  0  0
  1.380100 -1.149300  0.000000 C   0  0  0  0  0  0
  1.377600 -2.149300  0.000000 N   0  0  0  0  0  0
  1.377600  1.850600  0.000000 C   0  0  0  0  0  0
  2.250100 -0.649300  0.000000 C   0  0  0  0  0  0
  1  2  1  0  0  0
  2  3  2  0  0  0
  2  4  1  0  0  0
  4  5  2  0  0  0
  4 11  1  0  0  0
  5  6  1  0  0  0
  5 10  1  0  0  0
  6  7  2  0  0  0
  7  8  1  0  0  0
  8  9  1  0  0  0
  8 11  2  0  0  0
M  END
$$$$
119-34-6


 11 11  0  0  0  0
  3.985400  0.501800  0.000000 O   0  0  0  0  0  0
  3.115600  1.002200  0.000000 N   0  0  0  0  0  0
  3.115100  1.996900  0.000000 O   0  0  0  0  0  0
  2.250100  0.501300  0.000000 C   0  0  0  0  0  0
  1.380100  1.001300  0.000000 C   0  0  0  0  0  0
  1.377600  2.001300  0.000000 O   0  0  0  0  0  0
  0.520100  0.501300  0.000000 C   0  0  0  0  0  0
  0.520100 -0.498700  0.000000 C   0  0  0  0  0  0
  1.380100 -0.998700  0.000000 C   0  0  0  0  0  0
  1.377600 -1.998700  0.000000 N   0  0  0  0  0  0
  2.250100 -0.498700  0.000000 C   0  0  0  0  0  0
  1  2  1  0  0  0
  2  3  2  0  0  0
  2  4  1  0  0  0
  4  5  2  0  0  0
  4 11  1  0  0  0
  5  6  1  0  0  0
  5  7  1  0  0  0
  7  8  2  0  0  0
  8  9  1  0  0  0
  9 10  1  0  0  0
  9 11  2  0  0  0
M  END
$$$$
119-36-8


 11 11  0  0  0  0
  3.985400 -0.207900  0.000000 O   0  0  0  0  0  0
  3.115600  0.292500  0.000000 C   0  0  0  0  0  0
  3.115100  1.287300  0.000000 O   0  0  0  0  0  0
  3.984400  1.788500  0.000000 C   0  0  0  0  0  0
  2.250100 -0.208300  0.000000 C   0  0  0  0  0  0
  1.380100  0.291700  0.000000 C   0  0  0  0  0  0
  1.377600  1.291700  0.000000 O   0  0  0  0  0  0
  0.520100 -0.208300  0.000000 C   0  0  0  0  0  0
  0.520100 -1.208300  0.000000 C   0  0  0  0  0  0
  1.380100 -1.708300  0.000000 C   0  0  0  0  0  0
  2.250100 -1.208300  0.000000 C   0  0  0  0  0  0
  1  2  2  0  0  0
  2  3  1  0  0  0
  2  5  1  0  0  0
  3  4  1  0  0  0
  5  6  2  0  0  0
  5 11  1  0  0  0
  6  7  1  0  0  0
  6  8  1  0  0  0
  8  9  2  0  0  0
  9 10  1  0  0  0
 10 11  2  0  0  0
M  END
$$$$
119-39-1


 11 12  0  0  0  0
  3.119300  1.250000  0.000000 C   0  0  0  0  0  0
  2.249300  1.750000  0.000000 C   0  0  0  0  0  0
  1.389300  1.250000  0.000000 C   0  0  0  0  0  0
  1.389300  0.250000  0.000000 C   0  0  0  0  0  0
  0.519300 -0.250000  0.000000 C   0  0  0  0  0  0
  0.519300 -1.250000  0.000000 N   0  0  0  0  0  0
  1.389300 -1.750000  0.000000 N   0  0  0  0  0  0
  2.249300 -1.250000  0.000000 C   0  0  0  0  0  0
  3.116100 -1.748700  0.000000 O   0  0  0  0  0  0
  2.249300 -0.250000  0.000000 C   0  0  0  0  0  0
  3.119300  0.250000  0.000000 C   0  0  0  0  0  0
  1  2  2  0  0  0
  1 11  1  0  0  0
  2  3  1  0  0  0
  3  4  2  0  0  0
  4  5  1  0  0  0
  4 10  1  0  0  0
  5  6  2  0  0  0
  6  7  1  0  0  0
  7  8  1  0  0  0
  8  9  2  0  0  0
  8 10  1  0  0  0
 10 11  2  0  0  0
M  END
$$$$
119-53-9


 16 17  0  0  0  0
  3.985400 -0.997800  0.000000 O   0  0  0  0  0  0
  3.115600 -0.497400  0.000000 C   0  0  0  0  0  0
  2.250100 -0.998300  0.000000 C   0  0  0  0  0  0
  1.380100 -0.498300  0.000000 C   0  0  0  0  0  0
  0.520100 -0.998300  0.000000 C   0  0  0  0  0  0
  0.520100 -1.998300  0.000000 C   0  0  0  0  0  0
  1.380100 -2.498300  0.000000 C   0  0  0  0  0  0
  2.250100 -1.998300  0.000000 C   0  0  0  0  0  0
  3.115100  0.497400  0.000000 C   0  0  0  0  0  0
  2.245400  0.997800  0.000000 O   0  0  0  0  0  0
  3.980700  0.998300  0.000000 C   0  0  0  0  0  0
  4.850700  0.498300  0.000000 C   0  0  0  0  0  0
  5.710700  0.998300  0.000000 C   0  0  0  0  0  0
  5.710700  1.998300  0.000000 C   0  0  0  0  0  0
  4.850700  2.498300  0.000000 C   0  0  0  0  0  0
  3.980700  1.998300  0.000000 C   0  0  0  0  0  0
  1  2  2  0  0  0
  2  3  1  0  0  0
  2  9  1  0  0  0
  3  4  2  0  0  0
  3  8  1  0  0  0
  4  5  1  0  0  0
  5  6  2  0  0  0
  6  7  1  0  0  0
  7  8  2  0  0  0
  9 10  1  0  0  0
  9 11  1  0  0  0
 11 12  2  0  0  0
 11 16  1  0  0  0
 12 13  1  0  0  0
 13 14  2  0  0  0
 14 15  1  0  0  0
 15 16  2  0  0  0
M  END
$$$$
119-61-9


 14 15  0  0  0  0
  3.982100 -0.997800  0.000000 O   0  0  0  0  0  0
  3.115600 -0.498700  0.000000 C   0  0  0  0  0  0
  2.250100 -0.999500  0.000000 C   0  0  0  0  0  0
  1.380100 -0.499500  0.000000 C   0  0  0  0  0  0
  0.520100 -0.999500  0.000000 C   0  0  0  0  0  0
  0.520100 -1.999500  0.000000 C   0  0  0  0  0  0
  1.380100 -2.499500  0.000000 C   0  0  0  0  0  0
  2.250100 -1.999500  0.000000 C   0  0  0  0  0  0
  3.114600  0.501300  0.000000 C   0  0  0  0  0  0
  3.982600  1.004800  0.000000 C   0  0  0  0  0  0
  3.979600  1.999500  0.000000 C   0  0  0  0  0  0
  3.113600  2.499500  0.000000 C   0  0  0  0  0  0
  2.250600  2.004800  0.000000 C   0  0  0  0  0  0
  2.248600  1.001300  0.000000 C   0  0  0  0  0  0
  1  2  2  0  0  0
  2  3  1  0  0  0
  2  9  1  0  0  0
  3  4  2  0  0  0
  3  8  1  0  0  0
  4  5  1  0  0  0
  5  6  2  0  0  0
  6  7  1  0  0  0
  7  8  2  0  0  0
  9 10  2  0  0  0
  9 14  1  0  0  0
 10 11  1  0  0  0
 11 12  2  0  0  0
 12 13  1  0  0  0
 13 14  2  0  0  0
M  END
$$$$
119-64-2


 10 11  0  0  0  0
  2.320800  0.499100  0.000000 C   0  0  0  0  0  0
  1.450800  0.999100  0.000000 C   0  0  0  0  0  0
  0.590800  0.499100  0.000000 C   0  0  0  0  0  0
  0.590800 -0.500900  0.000000 C   0  0  0  0  0  0
  1.450800 -1.000900  0.000000 C   0  0  0  0  0  0
  2.320800 -0.500900  0.000000 C   0  0  0  0  0  0
  3.190300 -0.999100  0.000000 C   0  0  0  0  0  0
  4.054800 -0.496500  0.000000 C   0  0  0  0  0  0
  4.049800  0.506900  0.000000 C   0  0  0  0  0  0
  3.185300  0.999100  0.000000 C   0  0  0  0  0  0
  1  2  1  0  0  0
  1  6  2  0  0  0
  1 10  1  0  0  0
  2  3  1  0  0  0
  3  4  1  0  0  0
  4  5  1  0  0  0
  5  6  1  0  0  0
  6  7  1  0  0  0
  7  8  2  0  0  0
  8  9  1  0  0  0
  9 10  2  0  0  0
M  END
$$$$
119-75-5


 16 17  0  0  0  0
  3.985400  1.802200  0.000000 O   0  0  0  0  0  0
  3.115600  2.302600  0.000000 N   0  0  0  0  0  0
  3.115100  3.297400  0.000000 O   0  0  0  0  0  0
  2.250100  1.801700  0.000000 C   0  0  0  0  0  0
  1.380100  2.301700  0.000000 C   0  0  0  0  0  0
  0.520100  1.801700  0.000000 C   0  0  0  0  0  0
  0.520100  0.801700  0.000000 C   0  0  0  0  0  0
  1.380100  0.301700  0.000000 C   0  0  0  0  0  0
  2.250100  0.801700  0.000000 C   0  0  0  0  0  0
  3.115600  0.300900  0.000000 N   0  0  0  0  0  0
  3.114600 -0.699100  0.000000 C   0  0  0  0  0  0
  3.982600 -1.202600  0.000000 C   0  0  0  0  0  0
  3.979600 -2.197400  0.000000 C   0  0  0  0  0  0
  3.113600 -2.697400  0.000000 C   0  0  0  0  0  0
  2.250600 -2.202600  0.000000 C   0  0  0  0  0  0
  2.248600 -1.199100  0.000000 C   0  0  0  0  0  0
  1  2  1  0  0  0
  2  3  2  0  0  0
  2  4  1  0  0  0
  4  5  2  0  0  0
  4  9  1  0  0  0
  5  6  1  0  0  0
  6  7  2  0  0  0
  7  8  1  0  0  0
  8  9  2  0  0  0
  9 10  1  0  0  0
 10 11  1  0  0  0
 11 12  2  0  0  0
 11 16  1  0  0  0
 12 13  1  0  0  0
 13 14  2  0  0  0
 14 15  1  0  0  0
 15 16  2  0  0  0
M  END
$$$$
119-84-6


 11 12  0  0  0  0
  3.984800  1.820600  0.000000 O   0  0  0  0  0  0
  3.119300  1.319700  0.000000 C   0  0  0  0  0  0
  2.249300  1.819700  0.000000 C   0  0  0  0  0  0
  1.389300  1.319700  0.000000 C   0  0  0  0  0  0
  1.389300  0.319700  0.000000 C   0  0  0  0  0  0
  0.519300 -0.180300  0.000000 C   0  0  0  0  0  0
  0.519300 -1.180300  0.000000 C   0  0  0  0  0  0
  1.389300 -1.680300  0.000000 C   0  0  0  0  0  0
  2.249300 -1.180300  0.000000 C   0  0  0  0  0  0
  2.249300 -0.180300  0.000000 C   0  0  0  0  0  0
  3.119300  0.319700  0.000000 O   0  0  0  0  0  0
  1  2  2  0  0  0
  2  3  1  0  0  0
  2 11  1  0  0  0
  3  4  1  0  0  0
  4  5  1  0  0  0
  5  6  2  0  0  0
  5 10  1  0  0  0
  6  7  1  0  0  0
  7  8  2  0  0  0
  8  9  1  0  0  0
  9 10  2  0  0  0
 10 11  1  0  0  0
M  END
$$$$
119-90-4


 18 19  0  0  0  0
  3.128500  2.656000  0.000000 O   0  0  0  0  0  0
  2.262900  2.155200  0.000000 C   0  0  0  0  0  0
  1.392900  2.655200  0.000000 C   0  0  0  0  0  0
  1.390400  3.655200  0.000000 N   0  0  0  0  0  0
  0.532900  2.155200  0.000000 C   0  0  0  0  0  0
  0.532900  1.155200  0.000000 C   0  0  0  0  0  0
  1.392900  0.655200  0.000000 C   0  0  0  0  0  0
  1.390400 -0.344800  0.000000 C   0  0  0  0  0  0
  0.520700 -0.845200  0.000000 C   0  0  0  0  0  0
  0.520200 -1.840000  0.000000 C   0  0  0  0  0  0
  1.384500 -2.343100  0.000000 C   0  0  0  0  0  0
  1.379500 -3.343000  0.000000 N   0  0  0  0  0  0
  2.249200 -1.851300  0.000000 C   0  0  0  0  0  0
  3.112200 -2.356500  0.000000 O   0  0  0  0  0  0
  3.106200 -3.356500  0.000000 C   0  0  0  0  0  0
  2.254700 -0.847900  0.000000 C   0  0  0  0  0  0
  2.262900  1.155200  0.000000 C   0  0  0  0  0  0
  3.995000  2.156900  0.000000 C   0  0  0  0  0  0
  1  2  1  0  0  0
  1 18  1  0  0  0
  2  3  2  0  0  0
  2 17  1  0  0  0
  3  4  1  0  0  0
  3  5  1  0  0  0
  5  6  2  0  0  0
  6  7  1  0  0  0
  7  8  1  0  0  0
  7 17  2  0  0  0
  8  9  2  0  0  0
  8 16  1  0  0  0
  9 10  1  0  0  0
 10 11  2  0  0  0
 11 12  1  0  0  0
 11 13  1  0  0  0
 13 14  1  0  0  0
 13 16  2  0  0  0
 14 15  1  0  0  0
M  END
$$$$
119-93-7


 16 17  0  0  0  0
  6.581200  1.749100  0.000000 N   0  0  0  0  0  0
  5.715700  1.248200  0.000000 C   0  0  0  0  0  0
  4.845700  1.748200  0.000000 C   0  0  0  0  0  0
  3.985700  1.248200  0.000000 C   0  0  0  0  0  0
  3.985700  0.248200  0.000000 C   0  0  0  0  0  0
  3.118900 -0.250400  0.000000 C   0  0  0  0  0  0
  2.250200  0.251700  0.000000 C   0  0  0  0  0  0
  1.388900 -0.246100  0.000000 C   0  0  0  0  0  0
  1.386400 -1.246100  0.000000 C   0  0  0  0  0  0
  0.518400 -1.742600  0.000000 N   0  0  0  0  0  0
  2.245200 -1.748300  0.000000 C   0  0  0  0  0  0
  2.240200 -2.748200  0.000000 C   0  0  0  0  0  0
  3.116400 -1.250400  0.000000 C   0  0  0  0  0  0
  4.845700 -0.251800  0.000000 C   0  0  0  0  0  0
  4.843200  2.748200  0.000000 C   0  0  0  0  0  0
  5.715700  0.248200  0.000000 C   0  0  0  0  0  0
  1  2  1  0  0  0
  2  3  2  0  0  0
  2 16  1  0  0  0
  3  4  1  0  0  0
  3 15  1  0  0  0
  4  5  2  0  0  0
  5  6  1  0  0  0
  5 14  1  0  0  0
  6  7  2  0  0  0
  6 13  1  0  0  0
  7  8  1  0  0  0
  8  9  2  0  0  0
  9 10  1  0  0  0
  9 11  1  0  0  0
 11 12  1  0  0  0
 11 13  2  0  0  0
 14 16  2  0  0  0
M  END
$$$$
1191-41-9


 22 21  0  0  0  0
  0.591700 -1.498500  0.000000 O   0  0  0  0  0  0
  1.461700 -0.998500  0.000000 C   0  0  0  0  0  0
  1.464200  0.001500  0.000000 O   0  0  0  0  0  0
  0.596500  0.505400  0.000000 C   0  0  0  0  0  0
  0.600000  1.500200  0.000000 C   0  0  0  0  0  0
  2.321700 -1.498500  0.000000 C   0  0  0  0  0  0
  3.191700 -0.998500  0.000000 C   0  0  0  0  0  0
  4.051700 -1.498500  0.000000 C   0  0  0  0  0  0
  4.921700 -0.998500  0.000000 C   0  0  0  0  0  0
  5.791700 -1.498500  0.000000 C   0  0  0  0  0  0
  6.651700 -0.998500  0.000000 C   0  0  0  0  0  0
  7.521700 -1.498500  0.000000 C   0  0  0  0  0  0
  8.381700 -0.998500  0.000000 C   0  0  0  0  0  0
  9.251700 -1.498500  0.000000 C   0  0  0  0  0  0
 10.121700 -0.998500  0.000000 C   0  0  0  0  0  0
 10.981700 -1.498500  0.000000 C   0  0  0  0  0  0
 11.851700 -0.998500  0.000000 C   0  0  0  0  0  0
 12.711700 -1.498500  0.000000 C   0  0  0  0  0  0
 13.581700 -0.998500  0.000000 C   0  0  0  0  0  0
 14.446700 -1.500200  0.000000 C   0  0  0  0  0  0
 15.316700 -1.000200  0.000000 C   0  0  0  0  0  0
 16.176700 -1.500200  0.000000 C   0  0  0  0  0  0
  1  2  2  0  0  0
  2  3  1  0  0  0
  2  6  1  0  0  0
  3  4  1  0  0  0
  4  5  1  0  0  0
  6  7  1  0  0  0
  7  8  1  0  0  0
  8  9  1  0  0  0
  9 10  1  0  0  0
 10 11  1  0  0  0
 11 12  1  0  0  0
 12 13  1  0  0  0
 13 14  2  0  0  0
 14 15  1  0  0  0
 15 16  1  0  0  0
 16 17  2  0  0  0
 17 18  1  0  0  0
 18 19  1  0  0  0
 19 20  2  0  0  0
 20 21  1  0  0  0
 21 22  1  0  0  0
M  END
$$$$
1193-24-4


  8  8  0  0  0  0
  2.597700  0.500000  0.000000 N   0  0  0  0  0  0
  1.727700  1.000000  0.000000 C   0  0  0  0  0  0
  0.867700  0.500000  0.000000 N   0  0  0  0  0  0
  0.867700 -0.500000  0.000000 C   0  0  0  0  0  0
  0.000900 -0.998700  0.000000 O   0  0  0  0  0  0
  1.727700 -1.000000  0.000000 C   0  0  0  0  0  0
  2.597700 -0.500000  0.000000 C   0  0  0  0  0  0
  3.463200 -1.000900  0.000000 O   0  0  0  0  0  0
  1  2  1  0  0  0
  1  7  2  0  0  0
  2  3  2  0  0  0
  3  4  1  0  0  0
  4  5  1  0  0  0
  4  6  2  0  0  0
  6  7  1  0  0  0
  7  8  1  0  0  0
M  END
$$$$
1195-79-5


 11 12  0  0  0  0
  1.400900 -1.131300  0.000000 O   0  0  0  0  0  0
  2.045700 -0.367000  0.000000 C   0  0  0  0  0  0
  3.055700 -0.707000  0.000000 C   0  0  0  0  0  0
  2.515700 -1.677000  0.000000 C   0  0  0  0  0  0
  2.665700  0.223000  0.000000 C   0  0  0  0  0  0
  3.465700  0.573000  0.000000 C   0  0  0  0  0  0
  3.975700 -0.127000  0.000000 C   0  0  0  0  0  0
  3.781900 -1.394500  0.000000 C   0  0  0  0  0  0
  1.555700  0.543000  0.000000 C   0  0  0  0  0  0
  1.578200  1.542800  0.000000 C   0  0  0  0  0  0
  0.583400  0.309500  0.000000 C   0  0  0  0  0  0
  1  2  2  0  0  0
  2  3  1  0  0  0
  2  9  1  0  0  0
  3  4  1  0  0  0
  3  7  1  0  0  0
  3  8  1  0  0  0
  4  5  1  0  0  0
  5  6  1  0  0  0
  5  9  1  0  0  0
  6  7  1  0  0  0
  9 10  1  0  0  0
  9 11  1  0  0  0
M  END
$$$$
120-14-9


 12 12  0  0  0  0
  3.981500  1.301900  0.000000 O   0  0  0  0  0  0
  4.848000  0.802800  0.000000 C   0  0  0  0  0  0
  3.115900  0.801100  0.000000 C   0  0  0  0  0  0
  2.245900  1.301100  0.000000 C   0  0  0  0  0  0
  1.385900  0.801100  0.000000 C   0  0  0  0  0  0
  0.519200  1.299800  0.000000 C   0  0  0  0  0  0
  0.517600  2.299800  0.000000 O   0  0  0  0  0  0
  1.385900 -0.198900  0.000000 C   0  0  0  0  0  0
  2.245900 -0.698900  0.000000 C   0  0  0  0  0  0
  3.115900 -0.198900  0.000000 C   0  0  0  0  0  0
  3.981500 -0.699800  0.000000 O   0  0  0  0  0  0
  3.980500 -1.699800  0.000000 C   0  0  0  0  0  0
  1  2  1  0  0  0
  1  3  1  0  0  0
  3  4  2  0  0  0
  3 10  1  0  0  0
  4  5  1  0  0  0
  5  6  1  0  0  0
  5  8  2  0  0  0
  6  7  2  0  0  0
  8  9  1  0  0  0
  9 10  2  0  0  0
 10 11  1  0  0  0
 11 12  1  0  0  0
M  END
$$$$
120-32-1


 15 16  0  0  0  0
  3.115600 -0.498700  0.000000 C   0  0  0  0  0  0
  2.250100 -0.999500  0.000000 C   0  0  0  0  0  0
  1.380100 -0.499500  0.000000 C   0  0  0  0  0  0
  0.520100 -0.999500  0.000000 C   0  0  0  0  0  0
  0.520100 -1.999500  0.000000 C   0  0  0  0  0  0
  1.380100 -2.499500  0.000000 C   0  0  0  0  0  0
  2.250100 -1.999500  0.000000 C   0  0  0  0  0  0
  3.114600  0.501300  0.000000 C   0  0  0  0  0  0
  2.245600  1.003000  0.000000 C   0  0  0  0  0  0
  2.246600  1.997800  0.000000 C   0  0  0  0  0  0
  1.380400  2.497400  0.000000 Cl  0  0  0  0  0  0
  3.111700  2.499500  0.000000 C   0  0  0  0  0  0
  3.975700  2.006500  0.000000 C   0  0  0  0  0  0
  3.979600  1.003000  0.000000 C   0  0  0  0  0  0
  4.847100  0.505600  0.000000 O   0  0  0  0  0  0
  1  2  1  0  0  0
  1  8  1  0  0  0
  2  3  2  0  0  0
  2  7  1  0  0  0
  3  4  1  0  0  0
  4  5  2  0  0  0
  5  6  1  0  0  0
  6  7  2  0  0  0
  8  9  2  0  0  0
  8 14  1  0  0  0
  9 10  1  0  0  0
 10 11  1  0  0  0
 10 12  2  0  0  0
 12 13  1  0  0  0
 13 14  2  0  0  0
 14 15  1  0  0  0
M  END
$$$$
120-37-6


 11 11  0  0  0  0
  3.982400  2.249800  0.000000 O   0  0  0  0  0  0
  3.116900  1.748900  0.000000 C   0  0  0  0  0  0
  2.246900  2.248900  0.000000 C   0  0  0  0  0  0
  1.386900  1.748900  0.000000 C   0  0  0  0  0  0
  1.386900  0.748900  0.000000 C   0  0  0  0  0  0
  2.246900  0.248900  0.000000 C   0  0  0  0  0  0
  2.244300 -0.751100  0.000000 N   0  0  0  0  0  0
  3.112100 -1.255000  0.000000 C   0  0  0  0  0  0
  3.108600 -2.249800  0.000000 C   0  0  0  0  0  0
  0.520100  0.250200  0.000000 C   0  0  0  0  0  0
  3.116900  0.748900  0.000000 C   0  0  0  0  0  0
  1  2  1  0  0  0
  2  3  2  0  0  0
  2 11  1  0  0  0
  3  4  1  0  0  0
  4  5  2  0  0  0
  5  6  1  0  0  0
  5 10  1  0  0  0
  6  7  1  0  0  0
  6 11  2  0  0  0
  7  8  1  0  0  0
  8  9  1  0  0  0
M  END
$$$$
120-40-1


 20 19  0  0  0  0
  3.458700 -2.150300  0.000000 O   0  0  0  0  0  0
  3.461200 -1.150300  0.000000 C   0  0  0  0  0  0
  2.601200 -0.650300  0.000000 N   0  0  0  0  0  0
  1.731200 -1.150300  0.000000 C   0  0  0  0  0  0
  0.871200 -0.650300  0.000000 C   0  0  0  0  0  0
  0.001200 -1.150300  0.000000 O   0  0  0  0  0  0
  2.603700  0.349700  0.000000 C   0  0  0  0  0  0
  1.735900  0.853600  0.000000 C   0  0  0  0  0  0
  1.739500  1.848400  0.000000 O   0  0  0  0  0  0
  4.331200 -0.650300  0.000000 C   0  0  0  0  0  0
  5.201200 -1.150300  0.000000 C   0  0  0  0  0  0
  6.061200 -0.650300  0.000000 C   0  0  0  0  0  0
  6.931200 -1.150300  0.000000 C   0  0  0  0  0  0
  7.791200 -0.650300  0.000000 C   0  0  0  0  0  0
  8.661200 -1.150300  0.000000 C   0  0  0  0  0  0
  9.531200 -0.650300  0.000000 C   0  0  0  0  0  0
 10.391200 -1.150300  0.000000 C   0  0  0  0  0  0
 11.261200 -0.650300  0.000000 C   0  0  0  0  0  0
 12.121200 -1.150300  0.000000 C   0  0  0  0  0  0
 12.991200 -0.650300  0.000000 C   0  0  0  0  0  0
  1  2  2  0  0  0
  2  3  1  0  0  0
  2 10  1  0  0  0
  3  4  1  0  0  0
  3  7  1  0  0  0
  4  5  1  0  0  0
  5  6  1  0  0  0
  7  8  1  0  0  0
  8  9  1  0  0  0
 10 11  1  0  0  0
 11 12  1  0  0  0
 12 13  1  0  0  0
 13 14  1  0  0  0
 14 15  1  0  0  0
 15 16  1  0  0  0
 16 17  1  0  0  0
 17 18  1  0  0  0
 18 19  1  0  0  0
 19 20  1  0  0  0
M  END
$$$$
120-57-0


 11 12  0  0  0  0
  1.000000 -2.035200  0.000000 C   0  0  0  0  0  0
  0.000000 -2.039300  0.000000 O   0  0  0  0  0  0
  1.496500 -1.167200  0.000000 C   0  0  0  0  0  0
  2.499900 -1.162200  0.000000 C   0  0  0  0  0  0
  2.992100 -0.297700  0.000000 C   0  0  0  0  0  0
  2.492100  0.566800  0.000000 C   0  0  0  0  0  0
  2.802100  1.526800  0.000000 O   0  0  0  0  0  0
  1.992100  2.106800  0.000000 C   0  0  0  0  0  0
  1.182100  1.526800  0.000000 O   0  0  0  0  0  0
  1.492100  0.566800  0.000000 C   0  0  0  0  0  0
  0.993900 -0.302700  0.000000 C   0  0  0  0  0  0
  1  2  2  0  0  0
  1  3  1  0  0  0
  3  4  2  0  0  0
  3 11  1  0  0  0
  4  5  1  0  0  0
  5  6  2  0  0  0
  6  7  1  0  0  0
  6 10  1  0  0  0
  7  8  1  0  0  0
  8  9  1  0  0  0
  9 10  1  0  0  0
 10 11  2  0  0  0
M  END
$$$$
120-61-6


 14 14  0  0  0  0
  5.200600  0.500100  0.000000 O   0  0  0  0  0  0
  4.330800  1.000500  0.000000 C   0  0  0  0  0  0
  4.330400  1.995300  0.000000 O   0  0  0  0  0  0
  3.460600  2.495700  0.000000 C   0  0  0  0  0  0
  3.465300  0.499600  0.000000 C   0  0  0  0  0  0
  2.595300  0.999600  0.000000 C   0  0  0  0  0  0
  1.735300  0.499600  0.000000 C   0  0  0  0  0  0
  1.735300 -0.500400  0.000000 C   0  0  0  0  0  0
  2.595300 -1.000400  0.000000 C   0  0  0  0  0  0
  0.868500 -0.999100  0.000000 C   0  0  0  0  0  0
  0.000000 -0.496500  0.000000 O   0  0  0  0  0  0
  0.866500 -1.993800  0.000000 O   0  0  0  0  0  0
  1.735000 -2.496400  0.000000 C   0  0  0  0  0  0
  3.465300 -0.500400  0.000000 C   0  0  0  0  0  0
  1  2  2  0  0  0
  2  3  1  0  0  0
  2  5  1  0  0  0
  3  4  1  0  0  0
  5  6  2  0  0  0
  5 14  1  0  0  0
  6  7  1  0  0  0
  7  8  2  0  0  0
  8  9  1  0  0  0
  8 10  1  0  0  0
  9 14  2  0  0  0
 10 11  2  0  0  0
 10 12  1  0  0  0
 12 13  1  0  0  0
M  END
$$$$
120-62-7


 22 23  0  0  0  0
  1.045200 -5.931900  0.000000 C   0  0  0  0  0  0
  1.539500 -5.058700  0.000000 C   0  0  0  0  0  0
  1.033900 -4.202000  0.000000 C   0  0  0  0  0  0
  1.528200 -3.328700  0.000000 C   0  0  0  0  0  0
  1.022600 -2.472000  0.000000 C   0  0  0  0  0  0
  1.516900 -1.598800  0.000000 C   0  0  0  0  0  0
  1.011300 -0.732000  0.000000 C   0  0  0  0  0  0
  1.505700  0.131200  0.000000 C   0  0  0  0  0  0
  1.000000  0.997900  0.000000 S   0  0  0  0  0  0
  0.000000  0.993900  0.000000 O   0  0  0  0  0  0
  1.494400  1.861200  0.000000 C   0  0  0  0  0  0
  0.988700  2.727900  0.000000 C   0  0  0  0  0  0
  2.494400  1.865200  0.000000 C   0  0  0  0  0  0
  2.990900  2.733200  0.000000 C   0  0  0  0  0  0
  3.994300  2.738200  0.000000 C   0  0  0  0  0  0
  4.486500  3.602800  0.000000 C   0  0  0  0  0  0
  3.986500  4.467300  0.000000 C   0  0  0  0  0  0
  4.296500  5.427300  0.000000 O   0  0  0  0  0  0
  3.486500  6.007300  0.000000 C   0  0  0  0  0  0
  2.676500  5.427300  0.000000 O   0  0  0  0  0  0
  2.986500  4.467300  0.000000 C   0  0  0  0  0  0
  2.488300  3.597700  0.000000 C   0  0  0  0  0  0
  1  2  1  0  0  0
  2  3  1  0  0  0
  3  4  1  0  0  0
  4  5  1  0  0  0
  5  6  1  0  0  0
  6  7  1  0  0  0
  7  8  1  0  0  0
  8  9  1  0  0  0
  9 10  2  0  0  0
  9 11  1  0  0  0
 11 12  1  0  0  0
 11 13  1  0  0  0
 13 14  1  0  0  0
 14 15  2  0  0  0
 14 22  1  0  0  0
 15 16  1  0  0  0
 16 17  2  0  0  0
 17 18  1  0  0  0
 17 21  1  0  0  0
 18 19  1  0  0  0
 19 20  1  0  0  0
 20 21  1  0  0  0
 21 22  2  0  0  0
M  END
$$$$
120-66-1


 11 11  0  0  0  0
  3.977500 -0.999100  0.000000 O   0  0  0  0  0  0
  3.977600  0.004300  0.000000 C   0  0  0  0  0  0
  3.115600  0.500900  0.000000 N   0  0  0  0  0  0
  2.250100  0.000000  0.000000 C   0  0  0  0  0  0
  1.380100  0.500000  0.000000 C   0  0  0  0  0  0
  0.520100  0.000000  0.000000 C   0  0  0  0  0  0
  0.520100 -1.000000  0.000000 C   0  0  0  0  0  0
  1.380100 -1.500000  0.000000 C   0  0  0  0  0  0
  1.377600  1.500000  0.000000 C   0  0  0  0  0  0
  2.250100 -1.000000  0.000000 C   0  0  0  0  0  0
  4.843400  0.504700  0.000000 C   0  0  0  0  0  0
  1  2  2  0  0  0
  2  3  1  0  0  0
  2 11  1  0  0  0
  3  4  1  0  0  0
  4  5  2  0  0  0
  4 10  1  0  0  0
  5  6  1  0  0  0
  5  9  1  0  0  0
  6  7  2  0  0  0
  7  8  1  0  0  0
  8 10  2  0  0  0
M  END
$$$$
120-71-8


 10 10  0  0  0  0
  3.982400  0.650200  0.000000 O   0  0  0  0  0  0
  3.116900  0.149400  0.000000 C   0  0  0  0  0  0
  2.246900  0.649400  0.000000 C   0  0  0  0  0  0
  2.244300  1.649300  0.000000 N   0  0  0  0  0  0
  1.386900  0.149400  0.000000 C   0  0  0  0  0  0
  1.386900 -0.850600  0.000000 C   0  0  0  0  0  0
  2.246900 -1.350600  0.000000 C   0  0  0  0  0  0
  0.520100 -1.349300  0.000000 C   0  0  0  0  0  0
  3.116900 -0.850600  0.000000 C   0  0  0  0  0  0
  4.848900  0.151100  0.000000 C   0  0  0  0  0  0
  1  2  1  0  0  0
  1 10  1  0  0  0
  2  3  2  0  0  0
  2  9  1  0  0  0
  3  4  1  0  0  0
  3  5  1  0  0  0
  5  6  2  0  0  0
  6  7  1  0  0  0
  6  8  1  0  0  0
  7  9  2  0  0  0
M  END
$$$$
120-78-5


 20 23  0  0  0  0
  3.054900 -0.457000  0.000000 S   0  0  0  0  0  0
  3.460800  0.457000  0.000000 S   0  0  0  0  0  0
  2.872300  1.265400  0.000000 C   0  0  0  0  0  0
  3.182300  2.225400  0.000000 N   0  0  0  0  0  0
  2.372300  2.805400  0.000000 C   0  0  0  0  0  0
  2.272700  3.803600  0.000000 C   0  0  0  0  0  0
  1.360700  4.213800  0.000000 C   0  0  0  0  0  0
  0.547800  3.625600  0.000000 C   0  0  0  0  0  0
  0.650900  2.636100  0.000000 C   0  0  0  0  0  0
  1.562300  2.225400  0.000000 C   0  0  0  0  0  0
  1.872300  1.265400  0.000000 S   0  0  0  0  0  0
  3.643400 -1.265400  0.000000 C   0  0  0  0  0  0
  3.333400 -2.225400  0.000000 N   0  0  0  0  0  0
  4.143400 -2.805400  0.000000 C   0  0  0  0  0  0
  4.243100 -3.803600  0.000000 C   0  0  0  0  0  0
  5.155000 -4.213800  0.000000 C   0  0  0  0  0  0
  5.968000 -3.625600  0.000000 C   0  0  0  0  0  0
  5.864800 -2.636100  0.000000 C   0  0  0  0  0  0
  4.953400 -2.225400  0.000000 C   0  0  0  0  0  0
  4.643400 -1.265400  0.000000 S   0  0  0  0  0  0
  1  2  1  0  0  0
  1 12  1  0  0  0
  2  3  1  0  0  0
  3  4  2  0  0  0
  3 11  1  0  0  0
  4  5  1  0  0  0
  5  6  2  0  0  0
  5 10  1  0  0  0
  6  7  1  0  0  0
  7  8  2  0  0  0
  8  9  1  0  0  0
  9 10  2  0  0  0
 10 11  1  0  0  0
 12 13  2  0  0  0
 12 20  1  0  0  0
 13 14  1  0  0  0
 14 15  2  0  0  0
 14 19  1  0  0  0
 15 16  1  0  0  0
 16 17  2  0  0  0
 17 18  1  0  0  0
 18 19  2  0  0  0
 19 20  1  0  0  0
M  END
$$$$
120-80-9


  8  8  0  0  0  0
  3.115600  0.651500  0.000000 O   0  0  0  0  0  0
  2.250100  0.150700  0.000000 C   0  0  0  0  0  0
  1.380100  0.650700  0.000000 C   0  0  0  0  0  0
  1.377600  1.650600  0.000000 O   0  0  0  0  0  0
  0.520100  0.150700  0.000000 C   0  0  0  0  0  0
  0.520100 -0.849300  0.000000 C   0  0  0  0  0  0
  1.380100 -1.349300  0.000000 C   0  0  0  0  0  0
  2.250100 -0.849300  0.000000 C   0  0  0  0  0  0
  1  2  1  0  0  0
  2  3  2  0  0  0
  2  8  1  0  0  0
  3  4  1  0  0  0
  3  5  1  0  0  0
  5  6  2  0  0  0
  6  7  1  0  0  0
  7  8  2  0  0  0
M  END
$$$$
120-82-1


  9  9  0  0  0  0
  3.462300  1.000900  0.000000 Cl  0  0  0  0  0  0
  2.596800  0.500000  0.000000 C   0  0  0  0  0  0
  1.726800  1.000000  0.000000 C   0  0  0  0  0  0
  0.866800  0.500000  0.000000 C   0  0  0  0  0  0
  0.000000  0.998700  0.000000 Cl  0  0  0  0  0  0
  0.866800 -0.500000  0.000000 C   0  0  0  0  0  0
  1.726800 -1.000000  0.000000 C   0  0  0  0  0  0
  2.596800 -0.500000  0.000000 C   0  0  0  0  0  0
  3.462300 -1.000900  0.000000 Cl  0  0  0  0  0  0
  1  2  1  0  0  0
  2  3  2  0  0  0
  2  8  1  0  0  0
  3  4  1  0  0  0
  4  5  1  0  0  0
  4  6  2  0  0  0
  6  7  1  0  0  0
  7  8  2  0  0  0
  8  9  1  0  0  0
M  END
$$$$
120-83-2


  9  9  0  0  0  0
  3.462300  0.800900  0.000000 O   0  0  0  0  0  0
  2.596800  0.300000  0.000000 C   0  0  0  0  0  0
  1.726800  0.800000  0.000000 C   0  0  0  0  0  0
  0.866800  0.300000  0.000000 C   0  0  0  0  0  0
  0.866800 -0.700000  0.000000 C   0  0  0  0  0  0
  1.726800 -1.200000  0.000000 C   0  0  0  0  0  0
  0.000000 -1.198700  0.000000 Cl  0  0  0  0  0  0
  1.724300  1.800000  0.000000 Cl  0  0  0  0  0  0
  2.596800 -0.700000  0.000000 C   0  0  0  0  0  0
  1  2  1  0  0  0
  2  3  2  0  0  0
  2  9  1  0  0  0
  3  4  1  0  0  0
  3  8  1  0  0  0
  4  5  2  0  0  0
  5  6  1  0  0  0
  5  7  1  0  0  0
  6  9  2  0  0  0
M  END
$$$$
121-14-2


 13 13  0  0  0  0
  4.852100  0.752600  0.000000 O   0  0  0  0  0  0
  3.982400  1.253000  0.000000 N   0  0  0  0  0  0
  3.981900  2.247800  0.000000 O   0  0  0  0  0  0
  3.116900  0.752200  0.000000 C   0  0  0  0  0  0
  2.246900  1.252200  0.000000 C   0  0  0  0  0  0
  1.386900  0.752200  0.000000 C   0  0  0  0  0  0
  1.386900 -0.247800  0.000000 C   0  0  0  0  0  0
  2.246900 -0.747800  0.000000 C   0  0  0  0  0  0
  2.244300 -1.747800  0.000000 N   0  0  0  0  0  0
  1.374300 -2.247800  0.000000 O   0  0  0  0  0  0
  3.104300 -2.247800  0.000000 O   0  0  0  0  0  0
  0.520100 -0.746500  0.000000 C   0  0  0  0  0  0
  3.116900 -0.247800  0.000000 C   0  0  0  0  0  0
  1  2  1  0  0  0
  2  3  2  0  0  0
  2  4  1  0  0  0
  4  5  2  0  0  0
  4 13  1  0  0  0
  5  6  1  0  0  0
  6  7  2  0  0  0
  7  8  1  0  0  0
  7 12  1  0  0  0
  8  9  1  0  0  0
  8 13  2  0  0  0
  9 10  1  0  0  0
  9 11  2  0  0  0
M  END
$$$$
121-17-5


 14 14  0  0  0  0
  3.985400  1.000500  0.000000 O   0  0  0  0  0  0
  3.115600  1.500900  0.000000 N   0  0  0  0  0  0
  3.115100  2.495600  0.000000 O   0  0  0  0  0  0
  2.250100  1.000000  0.000000 C   0  0  0  0  0  0
  1.380100  1.500000  0.000000 C   0  0  0  0  0  0
  0.520100  1.000000  0.000000 C   0  0  0  0  0  0
  0.520100  0.000000  0.000000 C   0  0  0  0  0  0
  1.380100 -0.500000  0.000000 C   0  0  0  0  0  0
  1.377600 -1.500000  0.000000 C   0  0  0  0  0  0
  2.377600 -1.502500  0.000000 F   0  0  0  0  0  0
  0.377600 -1.497500  0.000000 F   0  0  0  0  0  0
  1.375100 -2.500000  0.000000 F   0  0  0  0  0  0
  1.377600  2.500000  0.000000 Cl  0  0  0  0  0  0
  2.250100  0.000000  0.000000 C   0  0  0  0  0  0
  1  2  1  0  0  0
  2  3  2  0  0  0
  2  4  1  0  0  0
  4  5  2  0  0  0
  4 14  1  0  0  0
  5  6  1  0  0  0
  5 13  1  0  0  0
  6  7  2  0  0  0
  7  8  1  0  0  0
  8  9  1  0  0  0
  8 14  2  0  0  0
  9 10  1  0  0  0
  9 11  1  0  0  0
  9 12  1  0  0  0
M  END
$$$$
121-32-4


 12 12  0  0  0  0
  3.981500  0.290200  0.000000 O   0  0  0  0  0  0
  3.980500  1.293700  0.000000 C   0  0  0  0  0  0
  4.842000  1.791000  0.000000 C   0  0  0  0  0  0
  3.115900 -0.210600  0.000000 C   0  0  0  0  0  0
  2.245900  0.289400  0.000000 C   0  0  0  0  0  0
  1.385900 -0.210600  0.000000 C   0  0  0  0  0  0
  0.519200  0.288000  0.000000 C   0  0  0  0  0  0
  0.517600  1.288000  0.000000 O   0  0  0  0  0  0
  1.385900 -1.210600  0.000000 C   0  0  0  0  0  0
  2.245900 -1.710600  0.000000 C   0  0  0  0  0  0
  3.115900 -1.210600  0.000000 C   0  0  0  0  0  0
  3.981500 -1.711500  0.000000 O   0  0  0  0  0  0
  1  2  1  0  0  0
  1  4  1  0  0  0
  2  3  1  0  0  0
  4  5  2  0  0  0
  4 11  1  0  0  0
  5  6  1  0  0  0
  6  7  1  0  0  0
  6  9  2  0  0  0
  7  8  2  0  0  0
  9 10  1  0  0  0
 10 11  2  0  0  0
 11 12  1  0  0  0
M  END
$$$$
121-33-5


 11 11  0  0  0  0
  3.981500  0.801500  0.000000 O   0  0  0  0  0  0
  4.848000  0.302400  0.000000 C   0  0  0  0  0  0
  3.115900  0.300700  0.000000 C   0  0  0  0  0  0
  2.245900  0.800700  0.000000 C   0  0  0  0  0  0
  1.385900  0.300700  0.000000 C   0  0  0  0  0  0
  0.519200  0.799300  0.000000 C   0  0  0  0  0  0
  0.517600  1.799300  0.000000 O   0  0  0  0  0  0
  1.385900 -0.699300  0.000000 C   0  0  0  0  0  0
  2.245900 -1.199300  0.000000 C   0  0  0  0  0  0
  3.115900 -0.699300  0.000000 C   0  0  0  0  0  0
  3.981500 -1.200200  0.000000 O   0  0  0  0  0  0
  1  2  1  0  0  0
  1  3  1  0  0  0
  3  4  2  0  0  0
  3 10  1  0  0  0
  4  5  1  0  0  0
  5  6  1  0  0  0
  5  8  2  0  0  0
  6  7  2  0  0  0
  8  9  1  0  0  0
  9 10  2  0  0  0
 10 11  1  0  0  0
M  END
$$$$
121-39-1


 14 15  0  0  0  0
  4.981100 -0.207800  0.000000 C   0  0  0  0  0  0
  4.980700 -1.211300  0.000000 O   0  0  0  0  0  0
  5.843400  0.288200  0.000000 O   0  0  0  0  0  0
  5.843900  1.291700  0.000000 C   0  0  0  0  0  0
  6.706100  1.787800  0.000000 C   0  0  0  0  0  0
  4.115600  0.293000  0.000000 C   0  0  0  0  0  0
  3.615600  1.163000  0.000000 O   0  0  0  0  0  0
  3.115600  0.293000  0.000000 C   0  0  0  0  0  0
  2.250100 -0.207800  0.000000 C   0  0  0  0  0  0
  1.380100  0.292200  0.000000 C   0  0  0  0  0  0
  0.520100 -0.207800  0.000000 C   0  0  0  0  0  0
  0.520100 -1.207800  0.000000 C   0  0  0  0  0  0
  1.380100 -1.707800  0.000000 C   0  0  0  0  0  0
  2.250100 -1.207800  0.000000 C   0  0  0  0  0  0
  1  2  2  0  0  0
  1  3  1  0  0  0
  1  6  1  0  0  0
  3  4  1  0  0  0
  4  5  1  0  0  0
  6  7  1  0  0  0
  6  8  1  0  0  0
  7  8  1  0  0  0
  8  9  1  0  0  0
  9 10  2  0  0  0
  9 14  1  0  0  0
 10 11  1  0  0  0
 11 12  2  0  0  0
 12 13  1  0  0  0
 13 14  2  0  0  0
M  END
$$$$
121-44-8


  7  6  0  0  0  0
  2.250200  0.530300  0.000000 N   0  0  0  0  0  0
  1.390200  1.030300  0.000000 C   0  0  0  0  0  0
  0.520200  0.530300  0.000000 C   0  0  0  0  0  0
  3.120200  1.030300  0.000000 C   0  0  0  0  0  0
  3.980200  0.530300  0.000000 C   0  0  0  0  0  0
  2.247700 -0.469700  0.000000 C   0  0  0  0  0  0
  3.112500 -0.971900  0.000000 C   0  0  0  0  0  0
  1  2  1  0  0  0
  1  4  1  0  0  0
  1  6  1  0  0  0
  2  3  1  0  0  0
  4  5  1  0  0  0
  6  7  1  0  0  0
M  END
$$$$
121-47-1


 11 11  0  0  0  0
  3.616500  0.235100  0.000000 O   0  0  0  0  0  0
  3.115600  1.100600  0.000000 S   0  0  0  0  0  0
  2.614700  1.966200  0.000000 O   0  0  0  0  0  0
  3.981100  1.601500  0.000000 O   0  0  0  0  0  0
  2.250100  0.599800  0.000000 C   0  0  0  0  0  0
  1.380100  1.099800  0.000000 C   0  0  0  0  0  0
  0.520100  0.599800  0.000000 C   0  0  0  0  0  0
  0.520100 -0.400200  0.000000 C   0  0  0  0  0  0
  1.380100 -0.900200  0.000000 C   0  0  0  0  0  0
  1.377600 -1.900200  0.000000 N   0  0  0  0  0  0
  2.250100 -0.400200  0.000000 C   0  0  0  0  0  0
  1  2  2  0  0  0
  2  3  2  0  0  0
  2  4  1  0  0  0
  2  5  1  0  0  0
  5  6  2  0  0  0
  5 11  1  0  0  0
  6  7  1  0  0  0
  7  8  2  0  0  0
  8  9  1  0  0  0
  9 10  1  0  0  0
  9 11  2  0  0  0
M  END
$$$$
121-54-0


 30 31  0  0  0  0
  9.493700  3.956600  0.000000 C   0  0  0  0  0  0
  9.838200  3.014100  0.000000 C   0  0  0  0  0  0
  8.850500  4.722200  0.000000 C   0  0  0  0  0  0
 10.133000  4.718800  0.000000 C   0  0  0  0  0  0
 11.121000  4.543800  0.000000 C   0  0  0  0  0  0
 11.459600  3.608400  0.000000 C   0  0  0  0  0  0
 12.106100  4.716100  0.000000 C   0  0  0  0  0  0
 11.122100  5.543800  0.000000 C   0  0  0  0  0  0
  8.628200  3.455700  0.000000 C   0  0  0  0  0  0
  7.758200  3.955700  0.000000 C   0  0  0  0  0  0
  6.898200  3.455700  0.000000 C   0  0  0  0  0  0
  6.898200  2.455700  0.000000 C   0  0  0  0  0  0
  6.031400  1.957000  0.000000 O   0  0  0  0  0  0
  6.029900  0.953600  0.000000 C   0  0  0  0  0  0
  5.167100  0.458400  0.000000 C   0  0  0  0  0  0
  5.165600 -0.545000  0.000000 O   0  0  0  0  0  0
  4.302800 -1.040200  0.000000 C   0  0  0  0  0  0
  4.301300 -2.043600  0.000000 C   0  0  0  0  0  0
  3.433500 -2.547500  0.000000 N   0  0  0  0  0  0
  3.437000 -3.542300  0.000000 C   0  0  0  0  0  0
  3.088900 -1.608800  0.000000 C   0  0  0  0  0  0
  2.252400 -2.759600  0.000000 C   0  0  0  0  0  0
  1.913400 -3.700400  0.000000 C   0  0  0  0  0  0
  0.925900 -3.878700  0.000000 C   0  0  0  0  0  0
  0.590500 -4.815200  0.000000 C   0  0  0  0  0  0
  1.234900 -5.579900  0.000000 C   0  0  0  0  0  0
  2.214800 -5.408000  0.000000 C   0  0  0  0  0  0
  2.557800 -4.465000  0.000000 C   0  0  0  0  0  0
  7.758200  1.955700  0.000000 C   0  0  0  0  0  0
  8.628200  2.455700  0.000000 C   0  0  0  0  0  0
  1  2  1  0  0  0
  1  3  1  0  0  0
  1  4  1  0  0  0
  1  9  1  0  0  0
  4  5  1  0  0  0
  5  6  1  0  0  0
  5  7  1  0  0  0
  5  8  1  0  0  0
  9 10  2  0  0  0
  9 30  1  0  0  0
 10 11  1  0  0  0
 11 12  2  0  0  0
 12 13  1  0  0  0
 12 29  1  0  0  0
 13 14  1  0  0  0
 14 15  1  0  0  0
 15 16  1  0  0  0
 16 17  1  0  0  0
 17 18  1  0  0  0
 18 19  1  0  0  0
 19 20  1  0  0  0
 19 21  1  0  0  0
 19 22  1  0  0  0
 22 23  1  0  0  0
 23 24  2  0  0  0
 23 28  1  0  0  0
 24 25  1  0  0  0
 25 26  2  0  0  0
 26 27  1  0  0  0
 27 28  2  0  0  0
 29 30  2  0  0  0
M  END
$$$$
121-57-3


 11 11  0  0  0  0
  4.482300 -0.115500  0.000000 O   0  0  0  0  0  0
  3.981500  0.750000  0.000000 S   0  0  0  0  0  0
  3.480600  1.615500  0.000000 O   0  0  0  0  0  0
  4.847000  1.250900  0.000000 O   0  0  0  0  0  0
  3.115900  0.249100  0.000000 C   0  0  0  0  0  0
  2.245900  0.749100  0.000000 C   0  0  0  0  0  0
  1.385900  0.249100  0.000000 C   0  0  0  0  0  0
  1.385900 -0.750900  0.000000 C   0  0  0  0  0  0
  0.519200 -1.249500  0.000000 N   0  0  0  0  0  0
  2.245900 -1.250900  0.000000 C   0  0  0  0  0  0
  3.115900 -0.750900  0.000000 C   0  0  0  0  0  0
  1  2  2  0  0  0
  2  3  2  0  0  0
  2  4  1  0  0  0
  2  5  1  0  0  0
  5  6  2  0  0  0
  5 11  1  0  0  0
  6  7  1  0  0  0
  7  8  2  0  0  0
  8  9  1  0  0  0
  8 10  1  0  0  0
 10 11  2  0  0  0
M  END
$$$$
121-66-4


  9  9  0  0  0  0
  1.534800 -2.282900  0.000000 O   0  0  0  0  0  0
  1.941600 -1.365600  0.000000 N   0  0  0  0  0  0
  2.930900 -1.261200  0.000000 O   0  0  0  0  0  0
  1.353100 -0.557100  0.000000 C   0  0  0  0  0  0
  1.663100  0.402900  0.000000 S   0  0  0  0  0  0
  0.853100  0.982900  0.000000 C   0  0  0  0  0  0
  0.853100  1.982900  0.000000 N   0  0  0  0  0  0
  0.043100  0.402900  0.000000 N   0  0  0  0  0  0
  0.353100 -0.557100  0.000000 C   0  0  0  0  0  0
  1  2  1  0  0  0
  2  3  2  0  0  0
  2  4  1  0  0  0
  4  5  1  0  0  0
  4  9  2  0  0  0
  5  6  1  0  0  0
  6  7  1  0  0  0
  6  8  2  0  0  0
  8  9  1  0  0  0
M  END
$$$$
121-69-7


  9  9  0  0  0  0
  3.115600  0.503000  0.000000 N   0  0  0  0  0  0
  2.250100  0.002200  0.000000 C   0  0  0  0  0  0
  1.380100  0.502200  0.000000 C   0  0  0  0  0  0
  0.520100  0.002200  0.000000 C   0  0  0  0  0  0
  0.520100 -0.997800  0.000000 C   0  0  0  0  0  0
  1.380100 -1.497800  0.000000 C   0  0  0  0  0  0
  2.250100 -0.997800  0.000000 C   0  0  0  0  0  0
  3.985400  0.002600  0.000000 C   0  0  0  0  0  0
  3.115100  1.497800  0.000000 C   0  0  0  0  0  0
  1  2  1  0  0  0
  1  8  1  0  0  0
  1  9  1  0  0  0
  2  3  2  0  0  0
  2  7  1  0  0  0
  3  4  1  0  0  0
  4  5  2  0  0  0
  5  6  1  0  0  0
  6  7  2  0  0  0
M  END
$$$$
121-75-5


 19 18  0  0  0  0
  6.928100  3.348900  0.000000 C   0  0  0  0  0  0
  6.060100  2.845500  0.000000 C   0  0  0  0  0  0
  6.063100  1.850700  0.000000 O   0  0  0  0  0  0
  5.195100  1.347300  0.000000 C   0  0  0  0  0  0
  4.327900  1.845100  0.000000 O   0  0  0  0  0  0
  5.198100  0.352500  0.000000 C   0  0  0  0  0  0
  4.330100 -0.151000  0.000000 C   0  0  0  0  0  0
  3.117700  0.549000  0.000000 S   0  0  0  0  0  0
  2.251700  0.049000  0.000000 P   0  0  0  0  0  0
  2.751700 -0.817000  0.000000 S   0  0  0  0  0  0
  1.751700  0.915100  0.000000 O   0  0  0  0  0  0
  2.251700  1.781100  0.000000 C   0  0  0  0  0  0
  1.385600 -0.451000  0.000000 O   0  0  0  0  0  0
  0.519600  0.049000  0.000000 C   0  0  0  0  0  0
  4.327700 -1.354400  0.000000 C   0  0  0  0  0  0
  5.192500 -1.856600  0.000000 O   0  0  0  0  0  0
  3.464700 -1.849200  0.000000 O   0  0  0  0  0  0
  3.462700 -2.852600  0.000000 C   0  0  0  0  0  0
  2.599700 -3.347400  0.000000 C   0  0  0  0  0  0
  1  2  1  0  0  0
  2  3  1  0  0  0
  3  4  1  0  0  0
  4  5  2  0  0  0
  4  6  1  0  0  0
  6  7  1  0  0  0
  7  8  1  0  0  0
  7 15  1  0  0  0
  8  9  1  0  0  0
  9 10  2  0  0  0
  9 11  1  0  0  0
  9 13  1  0  0  0
 11 12  1  0  0  0
 13 14  1  0  0  0
 15 16  2  0  0  0
 15 17  1  0  0  0
 17 18  1  0  0  0
 18 19  1  0  0  0
M  END
$$$$
121-88-0


 11 11  0  0  0  0
  4.851200  0.653300  0.000000 O   0  0  0  0  0  0
  3.981500  1.153700  0.000000 N   0  0  0  0  0  0
  3.981000  2.148500  0.000000 O   0  0  0  0  0  0
  3.115900  0.652800  0.000000 C   0  0  0  0  0  0
  2.245900  1.152800  0.000000 C   0  0  0  0  0  0
  1.385900  0.652800  0.000000 C   0  0  0  0  0  0
  1.385900 -0.347200  0.000000 C   0  0  0  0  0  0
  0.519200 -0.845900  0.000000 N   0  0  0  0  0  0
  2.245900 -0.847200  0.000000 C   0  0  0  0  0  0
  2.243400 -1.847200  0.000000 O   0  0  0  0  0  0
  3.115900 -0.347200  0.000000 C   0  0  0  0  0  0
  1  2  1  0  0  0
  2  3  2  0  0  0
  2  4  1  0  0  0
  4  5  2  0  0  0
  4 11  1  0  0  0
  5  6  1  0  0  0
  6  7  2  0  0  0
  7  8  1  0  0  0
  7  9  1  0  0  0
  9 10  1  0  0  0
  9 11  2  0  0  0
M  END
$$$$
121-89-1


 12 12  0  0  0  0
  3.985400  0.452600  0.000000 O   0  0  0  0  0  0
  3.115600  0.953000  0.000000 C   0  0  0  0  0  0
  2.250100  0.452200  0.000000 C   0  0  0  0  0  0
  1.380100  0.952200  0.000000 C   0  0  0  0  0  0
  0.520100  0.452200  0.000000 C   0  0  0  0  0  0
  0.520100 -0.547800  0.000000 C   0  0  0  0  0  0
  1.380100 -1.047800  0.000000 C   0  0  0  0  0  0
  1.377600 -2.047800  0.000000 N   0  0  0  0  0  0
  0.507600 -2.547800  0.000000 O   0  0  0  0  0  0
  2.237600 -2.547800  0.000000 O   0  0  0  0  0  0
  2.250100 -0.547800  0.000000 C   0  0  0  0  0  0
  3.115100  1.947800  0.000000 C   0  0  0  0  0  0
  1  2  2  0  0  0
  2  3  1  0  0  0
  2 12  1  0  0  0
  3  4  2  0  0  0
  3 11  1  0  0  0
  4  5  1  0  0  0
  5  6  2  0  0  0
  6  7  1  0  0  0
  7  8  1  0  0  0
  7 11  2  0  0  0
  8  9  1  0  0  0
  8 10  2  0  0  0
M  END
$$$$
121-90-4


 12 12  0  0  0  0
  3.985400  0.752600  0.000000 O   0  0  0  0  0  0
  3.115600  1.253000  0.000000 C   0  0  0  0  0  0
  2.250100  0.752200  0.000000 C   0  0  0  0  0  0
  1.380100  1.252200  0.000000 C   0  0  0  0  0  0
  0.520100  0.752200  0.000000 C   0  0  0  0  0  0
  0.520100 -0.247800  0.000000 C   0  0  0  0  0  0
  1.380100 -0.747800  0.000000 C   0  0  0  0  0  0
  1.377600 -1.747800  0.000000 N   0  0  0  0  0  0
  0.507600 -2.247800  0.000000 O   0  0  0  0  0  0
  2.237600 -2.247800  0.000000 O   0  0  0  0  0  0
  2.250100 -0.247800  0.000000 C   0  0  0  0  0  0
  3.115100  2.247800  0.000000 Cl  0  0  0  0  0  0
  1  2  2  0  0  0
  2  3  1  0  0  0
  2 12  1  0  0  0
  3  4  2  0  0  0
  3 11  1  0  0  0
  4  5  1  0  0  0
  5  6  2  0  0  0
  6  7  1  0  0  0
  7  8  1  0  0  0
  7 11  2  0  0  0
  8  9  1  0  0  0
  8 10  2  0  0  0
M  END
$$$$
121-92-6


 12 12  0  0  0  0
  3.115600  1.103200  0.000000 C   0  0  0  0  0  0
  3.985400  0.602700  0.000000 O   0  0  0  0  0  0
  3.115100  2.097900  0.000000 O   0  0  0  0  0  0
  2.250100  0.602300  0.000000 C   0  0  0  0  0  0
  1.380100  1.102300  0.000000 C   0  0  0  0  0  0
  0.520100  0.602300  0.000000 C   0  0  0  0  0  0
  0.520100 -0.397700  0.000000 C   0  0  0  0  0  0
  1.380100 -0.897700  0.000000 C   0  0  0  0  0  0
  2.250100 -0.397700  0.000000 C   0  0  0  0  0  0
  1.377600 -1.897700  0.000000 N   0  0  0  0  0  0
  0.507600 -2.397700  0.000000 O   0  0  0  0  0  0
  2.237600 -2.397700  0.000000 O   0  0  0  0  0  0
  1  2  2  0  0  0
  1  3  1  0  0  0
  1  4  1  0  0  0
  4  5  2  0  0  0
  4  9  1  0  0  0
  5  6  1  0  0  0
  6  7  2  0  0  0
  7  8  1  0  0  0
  8  9  2  0  0  0
  8 10  1  0  0  0
 10 11  1  0  0  0
 10 12  2  0  0  0
M  END
$$$$
1212-29-9


 16 17  0  0  0  0
  4.054300  0.177700  0.000000 N   0  0  0  0  0  0
  4.052800  1.181100  0.000000 C   0  0  0  0  0  0
  4.914100  1.678900  0.000000 S   0  0  0  0  0  0
  3.186300  1.680300  0.000000 N   0  0  0  0  0  0
  2.320800  1.179400  0.000000 C   0  0  0  0  0  0
  1.450800  1.679400  0.000000 C   0  0  0  0  0  0
  0.590800  1.179400  0.000000 C   0  0  0  0  0  0
  0.590800  0.179400  0.000000 C   0  0  0  0  0  0
  1.450800 -0.320600  0.000000 C   0  0  0  0  0  0
  2.320800  0.179400  0.000000 C   0  0  0  0  0  0
  4.921100 -0.321000  0.000000 C   0  0  0  0  0  0
  5.789900  0.181200  0.000000 C   0  0  0  0  0  0
  6.651100 -0.316700  0.000000 C   0  0  0  0  0  0
  6.653600 -1.316600  0.000000 C   0  0  0  0  0  0
  5.794900 -1.818800  0.000000 C   0  0  0  0  0  0
  4.923600 -1.321000  0.000000 C   0  0  0  0  0  0
  1  2  1  0  0  0
  1 11  1  0  0  0
  2  3  2  0  0  0
  2  4  1  0  0  0
  4  5  1  0  0  0
  5  6  1  0  0  0
  5 10  1  0  0  0
  6  7  1  0  0  0
  7  8  1  0  0  0
  8  9  1  0  0  0
  9 10  1  0  0  0
 11 12  1  0  0  0
 11 16  1  0  0  0
 12 13  1  0  0  0
 13 14  1  0  0  0
 14 15  1  0  0  0
 15 16  1  0  0  0
M  END
$$$$
122-04-3


 12 12  0  0  0  0
  5.200600  0.499400  0.000000 O   0  0  0  0  0  0
  4.330800  0.999800  0.000000 C   0  0  0  0  0  0
  3.465300  0.498900  0.000000 C   0  0  0  0  0  0
  2.595300  0.998900  0.000000 C   0  0  0  0  0  0
  1.735300  0.498900  0.000000 C   0  0  0  0  0  0
  1.735300 -0.501100  0.000000 C   0  0  0  0  0  0
  0.868500 -0.999800  0.000000 N   0  0  0  0  0  0
  0.000000 -0.497200  0.000000 O   0  0  0  0  0  0
  0.866500 -1.994600  0.000000 O   0  0  0  0  0  0
  2.595300 -1.001100  0.000000 C   0  0  0  0  0  0
  3.465300 -0.501100  0.000000 C   0  0  0  0  0  0
  4.330400  1.994600  0.000000 Cl  0  0  0  0  0  0
  1  2  2  0  0  0
  2  3  1  0  0  0
  2 12  1  0  0  0
  3  4  2  0  0  0
  3 11  1  0  0  0
  4  5  1  0  0  0
  5  6  2  0  0  0
  6  7  1  0  0  0
  6 10  1  0  0  0
  7  8  1  0  0  0
  7  9  2  0  0  0
 10 11  2  0  0  0
M  END
$$$$
122-19-0


 28 28  0  0  0  0
  8.381600 -6.253200  0.000000 C   0  0  0  0  0  0
  7.516100 -6.754100  0.000000 C   0  0  0  0  0  0
  6.646100 -6.254100  0.000000 C   0  0  0  0  0  0
  5.786100 -6.754100  0.000000 C   0  0  0  0  0  0
  5.786100 -7.754100  0.000000 C   0  0  0  0  0  0
  6.646100 -8.254100  0.000000 C   0  0  0  0  0  0
  7.516100 -7.754100  0.000000 C   0  0  0  0  0  0
  8.380600 -5.249800  0.000000 N   0  0  0  0  0  0
  8.721100 -4.309500  0.000000 C   0  0  0  0  0  0
  9.365700 -5.422100  0.000000 C   0  0  0  0  0  0
  7.518100 -4.754200  0.000000 C   0  0  0  0  0  0
  7.517100 -3.750700  0.000000 C   0  0  0  0  0  0
  6.654600 -3.255100  0.000000 C   0  0  0  0  0  0
  6.653600 -2.251600  0.000000 C   0  0  0  0  0  0
  5.786100 -1.747300  0.000000 C   0  0  0  0  0  0
  5.790100 -0.752600  0.000000 C   0  0  0  0  0  0
  4.922600 -0.248300  0.000000 C   0  0  0  0  0  0
  4.926600  0.746500  0.000000 C   0  0  0  0  0  0
  4.059100  1.250800  0.000000 C   0  0  0  0  0  0
  4.058100  2.254300  0.000000 C   0  0  0  0  0  0
  3.195500  2.749900  0.000000 C   0  0  0  0  0  0
  3.194500  3.753300  0.000000 C   0  0  0  0  0  0
  2.332000  4.249000  0.000000 C   0  0  0  0  0  0
  2.331000  5.252400  0.000000 C   0  0  0  0  0  0
  1.464500  5.751600  0.000000 C   0  0  0  0  0  0
  1.463500  6.755000  0.000000 C   0  0  0  0  0  0
  0.601000  7.250700  0.000000 C   0  0  0  0  0  0
  0.600000  8.254100  0.000000 C   0  0  0  0  0  0
  1  2  1  0  0  0
  1  8  1  0  0  0
  2  3  2  0  0  0
  2  7  1  0  0  0
  3  4  1  0  0  0
  4  5  2  0  0  0
  5  6  1  0  0  0
  6  7  2  0  0  0
  8  9  1  0  0  0
  8 10  1  0  0  0
  8 11  1  0  0  0
 11 12  1  0  0  0
 12 13  1  0  0  0
 13 14  1  0  0  0
 14 15  1  0  0  0
 15 16  1  0  0  0
 16 17  1  0  0  0
 17 18  1  0  0  0
 18 19  1  0  0  0
 19 20  1  0  0  0
 20 21  1  0  0  0
 21 22  1  0  0  0
 22 23  1  0  0  0
 23 24  1  0  0  0
 24 25  1  0  0  0
 25 26  1  0  0  0
 26 27  1  0  0  0
 27 28  1  0  0  0
M  END
$$$$
122-20-3


 13 12  0  0  0  0
  0.519000 -2.137400  0.000000 O   0  0  0  0  0  0
  1.389000 -1.637400  0.000000 C   0  0  0  0  0  0
  2.254300 -2.138700  0.000000 C   0  0  0  0  0  0
  1.389900 -0.642600  0.000000 C   0  0  0  0  0  0
  2.259900 -0.142600  0.000000 N   0  0  0  0  0  0
  3.119900 -0.642600  0.000000 C   0  0  0  0  0  0
  3.989900 -0.142600  0.000000 C   0  0  0  0  0  0
  4.859900 -0.642600  0.000000 O   0  0  0  0  0  0
  3.989900  0.857400  0.000000 C   0  0  0  0  0  0
  2.262500  0.857400  0.000000 C   0  0  0  0  0  0
  1.394700  1.361200  0.000000 C   0  0  0  0  0  0
  1.398200  2.356000  0.000000 O   0  0  0  0  0  0
  0.527200  0.863900  0.000000 C   0  0  0  0  0  0
  1  2  1  0  0  0
  2  3  1  0  0  0
  2  4  1  0  0  0
  4  5  1  0  0  0
  5  6  1  0  0  0
  5 10  1  0  0  0
  6  7  1  0  0  0
  7  8  1  0  0  0
  7  9  1  0  0  0
 10 11  1  0  0  0
 11 12  1  0  0  0
 11 13  1  0  0  0
M  END
$$$$
122-39-4


 13 14  0  0  0  0
  3.115600 -0.498700  0.000000 N   0  0  0  0  0  0
  2.250100 -0.999500  0.000000 C   0  0  0  0  0  0
  1.380100 -0.499500  0.000000 C   0  0  0  0  0  0
  0.520100 -0.999500  0.000000 C   0  0  0  0  0  0
  0.520100 -1.999500  0.000000 C   0  0  0  0  0  0
  1.380100 -2.499500  0.000000 C   0  0  0  0  0  0
  2.250100 -1.999500  0.000000 C   0  0  0  0  0  0
  3.114600  0.501300  0.000000 C   0  0  0  0  0  0
  3.982600  1.004800  0.000000 C   0  0  0  0  0  0
  3.979600  1.999500  0.000000 C   0  0  0  0  0  0
  3.113600  2.499500  0.000000 C   0  0  0  0  0  0
  2.250600  2.004800  0.000000 C   0  0  0  0  0  0
  2.248600  1.001300  0.000000 C   0  0  0  0  0  0
  1  2  1  0  0  0
  1  8  1  0  0  0
  2  3  2  0  0  0
  2  7  1  0  0  0
  3  4  1  0  0  0
  4  5  2  0  0  0
  5  6  1  0  0  0
  6  7  2  0  0  0
  8  9  2  0  0  0
  8 13  1  0  0  0
  9 10  1  0  0  0
 10 11  2  0  0  0
 11 12  1  0  0  0
 12 13  2  0  0  0
M  END
$$$$
122-57-6


 11 11  0  0  0  0
  3.975200  2.552500  0.000000 O   0  0  0  0  0  0
  3.976100  1.549100  0.000000 C   0  0  0  0  0  0
  3.114600  1.051800  0.000000 C   0  0  0  0  0  0
  3.115600  0.048300  0.000000 C   0  0  0  0  0  0
  2.250100 -0.452500  0.000000 C   0  0  0  0  0  0
  1.380100  0.047500  0.000000 C   0  0  0  0  0  0
  0.520100 -0.452500  0.000000 C   0  0  0  0  0  0
  0.520100 -1.452500  0.000000 C   0  0  0  0  0  0
  1.380100 -1.952500  0.000000 C   0  0  0  0  0  0
  2.250100 -1.452500  0.000000 C   0  0  0  0  0  0
  4.842400  1.049500  0.000000 C   0  0  0  0  0  0
  1  2  2  0  0  0
  2  3  1  0  0  0
  2 11  1  0  0  0
  3  4  2  0  0  0
  4  5  1  0  0  0
  5  6  2  0  0  0
  5 10  1  0  0  0
  6  7  1  0  0  0
  7  8  2  0  0  0
  8  9  1  0  0  0
  9 10  2  0  0  0
M  END
$$$$
122-59-8


 11 11  0  0  0  0
  3.115600  0.048300  0.000000 O   0  0  0  0  0  0
  3.114600  1.051800  0.000000 C   0  0  0  0  0  0
  3.976100  1.549100  0.000000 C   0  0  0  0  0  0
  3.975200  2.552500  0.000000 O   0  0  0  0  0  0
  4.842400  1.049500  0.000000 O   0  0  0  0  0  0
  2.250100 -0.452500  0.000000 C   0  0  0  0  0  0
  1.380100  0.047500  0.000000 C   0  0  0  0  0  0
  0.520100 -0.452500  0.000000 C   0  0  0  0  0  0
  0.520100 -1.452500  0.000000 C   0  0  0  0  0  0
  1.380100 -1.952500  0.000000 C   0  0  0  0  0  0
  2.250100 -1.452500  0.000000 C   0  0  0  0  0  0
  1  2  1  0  0  0
  1  6  1  0  0  0
  2  3  1  0  0  0
  3  4  2  0  0  0
  3  5  1  0  0  0
  6  7  2  0  0  0
  6 11  1  0  0  0
  7  8  1  0  0  0
  8  9  2  0  0  0
  9 10  1  0  0  0
 10 11  2  0  0  0
M  END
$$$$
122-60-1


 11 12  0  0  0  0
  1.864500 -0.077700  0.000000 O   0  0  0  0  0  0
  1.865500  0.922300  0.000000 C   0  0  0  0  0  0
  1.000000  1.423100  0.000000 C   0  0  0  0  0  0
  0.500000  2.293100  0.000000 C   0  0  0  0  0  0
  0.000000  1.423100  0.000000 O   0  0  0  0  0  0
  2.730100 -0.578600  0.000000 C   0  0  0  0  0  0
  2.730100 -1.582000  0.000000 C   0  0  0  0  0  0
  3.592100 -2.078500  0.000000 C   0  0  0  0  0  0
  4.459100 -1.580200  0.000000 C   0  0  0  0  0  0
  4.464100 -0.585500  0.000000 C   0  0  0  0  0  0
  3.597100 -0.080300  0.000000 C   0  0  0  0  0  0
  1  2  1  0  0  0
  1  6  1  0  0  0
  2  3  1  0  0  0
  3  4  1  0  0  0
  3  5  1  0  0  0
  4  5  1  0  0  0
  6  7  2  0  0  0
  6 11  1  0  0  0
  7  8  1  0  0  0
  8  9  2  0  0  0
  9 10  1  0  0  0
 10 11  2  0  0  0
M  END
$$$$
122-62-3


 30 29  0  0  0  0
  2.325100 -2.802300  0.000000 O   0  0  0  0  0  0
  3.195100 -2.302300  0.000000 C   0  0  0  0  0  0
  3.197600 -1.302300  0.000000 O   0  0  0  0  0  0
  2.329900 -0.798500  0.000000 C   0  0  0  0  0  0
  2.333400  0.196300  0.000000 C   0  0  0  0  0  0
  1.465700  0.700200  0.000000 C   0  0  0  0  0  0
  1.469200  1.695000  0.000000 C   0  0  0  0  0  0
  0.601500  2.198900  0.000000 C   0  0  0  0  0  0
  0.600000  3.202300  0.000000 C   0  0  0  0  0  0
  3.201000  0.693700  0.000000 C   0  0  0  0  0  0
  3.204000  1.693700  0.000000 C   0  0  0  0  0  0
  4.055100 -2.802300  0.000000 C   0  0  0  0  0  0
  4.925100 -2.302300  0.000000 C   0  0  0  0  0  0
  5.785100 -2.802300  0.000000 C   0  0  0  0  0  0
  6.655100 -2.302300  0.000000 C   0  0  0  0  0  0
  7.525100 -2.802300  0.000000 C   0  0  0  0  0  0
  8.385100 -2.302300  0.000000 C   0  0  0  0  0  0
  9.255100 -2.802300  0.000000 C   0  0  0  0  0  0
 10.115100 -2.302300  0.000000 C   0  0  0  0  0  0
 10.985100 -2.802300  0.000000 C   0  0  0  0  0  0
 10.985100 -3.802300  0.000000 O   0  0  0  0  0  0
 11.855100 -2.302300  0.000000 O   0  0  0  0  0  0
 12.715100 -2.802300  0.000000 C   0  0  0  0  0  0
 13.585100 -2.302300  0.000000 C   0  0  0  0  0  0
 14.445100 -2.802300  0.000000 C   0  0  0  0  0  0
 15.315100 -2.302300  0.000000 C   0  0  0  0  0  0
 16.180200 -2.804100  0.000000 C   0  0  0  0  0  0
 17.047200 -2.305800  0.000000 C   0  0  0  0  0  0
 13.587600 -1.302300  0.000000 C   0  0  0  0  0  0
 12.722900 -0.800200  0.000000 C   0  0  0  0  0  0
  1  2  2  0  0  0
  2  3  1  0  0  0
  2 12  1  0  0  0
  3  4  1  0  0  0
  4  5  1  0  0  0
  5  6  1  0  0  0
  5 10  1  0  0  0
  6  7  1  0  0  0
  7  8  1  0  0  0
  8  9  1  0  0  0
 10 11  1  0  0  0
 12 13  1  0  0  0
 13 14  1  0  0  0
 14 15  1  0  0  0
 15 16  1  0  0  0
 16 17  1  0  0  0
 17 18  1  0  0  0
 18 19  1  0  0  0
 19 20  1  0  0  0
 20 21  2  0  0  0
 20 22  1  0  0  0
 22 23  1  0  0  0
 23 24  1  0  0  0
 24 25  1  0  0  0
 24 29  1  0  0  0
 25 26  1  0  0  0
 26 27  1  0  0  0
 27 28  1  0  0  0
 29 30  1  0  0  0
M  END
$$$$
122-66-7


 14 15  0  0  0  0
  3.982100 -0.249600  0.000000 N   0  0  0  0  0  0
  3.115600  0.249600  0.000000 N   0  0  0  0  0  0
  2.250100 -0.251300  0.000000 C   0  0  0  0  0  0
  1.380100  0.248700  0.000000 C   0  0  0  0  0  0
  0.520100 -0.251300  0.000000 C   0  0  0  0  0  0
  0.520100 -1.251300  0.000000 C   0  0  0  0  0  0
  1.380100 -1.751300  0.000000 C   0  0  0  0  0  0
  2.250100 -1.251300  0.000000 C   0  0  0  0  0  0
  4.847600  0.251300  0.000000 C   0  0  0  0  0  0
  5.717600 -0.248700  0.000000 C   0  0  0  0  0  0
  6.577600  0.251300  0.000000 C   0  0  0  0  0  0
  6.577600  1.251300  0.000000 C   0  0  0  0  0  0
  5.717600  1.751300  0.000000 C   0  0  0  0  0  0
  4.847600  1.251300  0.000000 C   0  0  0  0  0  0
  1  2  1  0  0  0
  1  9  1  0  0  0
  2  3  1  0  0  0
  3  4  2  0  0  0
  3  8  1  0  0  0
  4  5  1  0  0  0
  5  6  2  0  0  0
  6  7  1  0  0  0
  7  8  2  0  0  0
  9 10  2  0  0  0
  9 14  1  0  0  0
 10 11  1  0  0  0
 11 12  2  0  0  0
 12 13  1  0  0  0
 13 14  2  0  0  0
M  END
$$$$
122-80-5


 11 11  0  0  0  0
  3.110500  1.787500  0.000000 O   0  0  0  0  0  0
  3.980500  1.287600  0.000000 C   0  0  0  0  0  0
  3.981500  0.292800  0.000000 N   0  0  0  0  0  0
  3.115900 -0.208100  0.000000 C   0  0  0  0  0  0
  2.245900  0.291900  0.000000 C   0  0  0  0  0  0
  1.385900 -0.208100  0.000000 C   0  0  0  0  0  0
  1.385900 -1.208100  0.000000 C   0  0  0  0  0  0
  0.519200 -1.706700  0.000000 N   0  0  0  0  0  0
  2.245900 -1.708100  0.000000 C   0  0  0  0  0  0
  3.115900 -1.208100  0.000000 C   0  0  0  0  0  0
  4.845800  1.788900  0.000000 C   0  0  0  0  0  0
  1  2  2  0  0  0
  2  3  1  0  0  0
  2 11  1  0  0  0
  3  4  1  0  0  0
  4  5  2  0  0  0
  4 10  1  0  0  0
  5  6  1  0  0  0
  6  7  2  0  0  0
  7  8  1  0  0  0
  7  9  1  0  0  0
  9 10  2  0  0  0
M  END
$$$$
122-99-6


 10 10  0  0  0  0
  3.115600 -0.101400  0.000000 O   0  0  0  0  0  0
  2.250100 -0.602300  0.000000 C   0  0  0  0  0  0
  1.380100 -0.102300  0.000000 C   0  0  0  0  0  0
  0.520100 -0.602300  0.000000 C   0  0  0  0  0  0
  0.520100 -1.602300  0.000000 C   0  0  0  0  0  0
  1.380100 -2.102300  0.000000 C   0  0  0  0  0  0
  2.250100 -1.602300  0.000000 C   0  0  0  0  0  0
  3.114600  0.902000  0.000000 C   0  0  0  0  0  0
  3.976100  1.399400  0.000000 C   0  0  0  0  0  0
  3.975200  2.402800  0.000000 O   0  0  0  0  0  0
  1  2  1  0  0  0
  1  8  1  0  0  0
  2  3  2  0  0  0
  2  7  1  0  0  0
  3  4  1  0  0  0
  4  5  2  0  0  0
  5  6  1  0  0  0
  6  7  2  0  0  0
  8  9  1  0  0  0
  9 10  1  0  0  0
M  END
$$$$
1229-35-2


 21 24  0  0  0  0
  3.418000 -0.229000  0.000000 C   0  0  0  0  0  0
  2.829500  0.579500  0.000000 C   0  0  0  0  0  0
  3.139500  1.539500  0.000000 C   0  0  0  0  0  0
  2.329500  2.119500  0.000000 C   0  0  0  0  0  0
  1.519500  1.539500  0.000000 N   0  0  0  0  0  0
  0.569800  1.852700  0.000000 C   0  0  0  0  0  0
  1.829500  0.579500  0.000000 C   0  0  0  0  0  0
  4.611400 -0.102500  0.000000 N   0  0  0  0  0  0
  5.202700 -0.913100  0.000000 C   0  0  0  0  0  0
  4.798200 -1.831500  0.000000 C   0  0  0  0  0  0
  5.390800 -2.637000  0.000000 C   0  0  0  0  0  0
  6.387900 -2.524100  0.000000 C   0  0  0  0  0  0
  6.784300 -1.611700  0.000000 C   0  0  0  0  0  0
  6.191700 -0.806200  0.000000 C   0  0  0  0  0  0
  6.598500  0.107300  0.000000 S   0  0  0  0  0  0
  6.016300  0.913900  0.000000 C   0  0  0  0  0  0
  6.421100  1.829700  0.000000 C   0  0  0  0  0  0
  5.832500  2.638200  0.000000 C   0  0  0  0  0  0
  4.834900  2.530300  0.000000 C   0  0  0  0  0  0
  4.433900  1.619900  0.000000 C   0  0  0  0  0  0
  5.018200  0.811000  0.000000 C   0  0  0  0  0  0
  1  2  1  0  0  0
  1  8  1  0  0  0
  2  3  1  0  0  0
  2  7  1  0  0  0
  3  4  1  0  0  0
  4  5  1  0  0  0
  5  6  1  0  0  0
  5  7  1  0  0  0
  8  9  1  0  0  0
  8 21  1  0  0  0
  9 10  2  0  0  0
  9 14  1  0  0  0
 10 11  1  0  0  0
 11 12  2  0  0  0
 12 13  1  0  0  0
 13 14  2  0  0  0
 14 15  1  0  0  0
 15 16  1  0  0  0
 16 17  2  0  0  0
 16 21  1  0  0  0
 17 18  1  0  0  0
 18 19  2  0  0  0
 19 20  1  0  0  0
 20 21  2  0  0  0
M  END
$$$$
123-05-7


  9  8  0  0  0  0
  2.250200  0.268700  0.000000 C   0  0  0  0  0  0
  1.390200  0.768700  0.000000 C   0  0  0  0  0  0
  0.520200  0.268700  0.000000 C   0  0  0  0  0  0
  2.247700 -0.731300  0.000000 C   0  0  0  0  0  0
  1.380400 -1.229200  0.000000 O   0  0  0  0  0  0
  3.120200  0.768700  0.000000 C   0  0  0  0  0  0
  3.980200  0.268700  0.000000 C   0  0  0  0  0  0
  4.850200  0.768700  0.000000 C   0  0  0  0  0  0
  5.720200  0.268700  0.000000 C   0  0  0  0  0  0
  1  2  1  0  0  0
  1  4  1  0  0  0
  1  6  1  0  0  0
  2  3  1  0  0  0
  4  5  2  0  0  0
  6  7  1  0  0  0
  7  8  1  0  0  0
  8  9  1  0  0  0
M  END
$$$$
123-30-8


  8  8  0  0  0  0
  3.981500  1.000400  0.000000 O   0  0  0  0  0  0
  3.115900  0.499600  0.000000 C   0  0  0  0  0  0
  2.245900  0.999600  0.000000 C   0  0  0  0  0  0
  1.385900  0.499600  0.000000 C   0  0  0  0  0  0
  1.385900 -0.500400  0.000000 C   0  0  0  0  0  0
  0.519200 -0.999100  0.000000 N   0  0  0  0  0  0
  2.245900 -1.000400  0.000000 C   0  0  0  0  0  0
  3.115900 -0.500400  0.000000 C   0  0  0  0  0  0
  1  2  1  0  0  0
  2  3  2  0  0  0
  2  8  1  0  0  0
  3  4  1  0  0  0
  4  5  2  0  0  0
  5  6  1  0  0  0
  5  7  1  0  0  0
  7  8  2  0  0  0
M  END
$$$$
123-31-9


  8  8  0  0  0  0
  3.463200  1.000400  0.000000 O   0  0  0  0  0  0
  2.597700  0.499600  0.000000 C   0  0  0  0  0  0
  1.727700  0.999600  0.000000 C   0  0  0  0  0  0
  0.867700  0.499600  0.000000 C   0  0  0  0  0  0
  0.867700 -0.500400  0.000000 C   0  0  0  0  0  0
  0.000900 -0.999100  0.000000 O   0  0  0  0  0  0
  1.727700 -1.000400  0.000000 C   0  0  0  0  0  0
  2.597700 -0.500400  0.000000 C   0  0  0  0  0  0
  1  2  1  0  0  0
  2  3  2  0  0  0
  2  8  1  0  0  0
  3  4  1  0  0  0
  4  5  2  0  0  0
  5  6  1  0  0  0
  5  7  1  0  0  0
  7  8  2  0  0  0
M  END
$$$$
123-33-1


  8  8  0  0  0  0
  3.463200  0.999800  0.000000 O   0  0  0  0  0  0
  2.597700  0.498900  0.000000 C   0  0  0  0  0  0
  1.727700  0.998900  0.000000 C   0  0  0  0  0  0
  0.867700  0.498900  0.000000 C   0  0  0  0  0  0
  0.867700 -0.501100  0.000000 C   0  0  0  0  0  0
  0.000900 -0.999800  0.000000 O   0  0  0  0  0  0
  1.727700 -1.001100  0.000000 N   0  0  0  0  0  0
  2.597700 -0.501100  0.000000 N   0  0  0  0  0  0
  1  2  1  0  0  0
  2  3  2  0  0  0
  2  8  1  0  0  0
  3  4  1  0  0  0
  4  5  2  0  0  0
  5  6  1  0  0  0
  5  7  1  0  0  0
  7  8  2  0  0  0
M  END
$$$$
123-35-3


 10  9  0  0  0  0
  2.249000  0.250000  0.000000 C   0  0  0  0  0  0
  2.246500 -0.750000  0.000000 C   0  0  0  0  0  0
  1.389000  0.750000  0.000000 C   0  0  0  0  0  0
  0.519000  0.250000  0.000000 C   0  0  0  0  0  0
  3.119000  0.750000  0.000000 C   0  0  0  0  0  0
  3.979000  0.250000  0.000000 C   0  0  0  0  0  0
  4.849000  0.750000  0.000000 C   0  0  0  0  0  0
  5.719000  0.250000  0.000000 C   0  0  0  0  0  0
  6.579000  0.750000  0.000000 C   0  0  0  0  0  0
  5.721500 -0.750000  0.000000 C   0  0  0  0  0  0
  1  2  2  0  0  0
  1  3  1  0  0  0
  1  5  1  0  0  0
  3  4  2  0  0  0
  5  6  1  0  0  0
  6  7  1  0  0  0
  7  8  2  0  0  0
  8  9  1  0  0  0
  8 10  1  0  0  0
M  END
$$$$
123-38-6


  4  3  0  0  0  0
  0.000000 -0.319700  0.000000 O   0  0  0  0  0  0
  0.870000  0.180300  0.000000 C   0  0  0  0  0  0
  1.730000 -0.319700  0.000000 C   0  0  0  0  0  0
  2.600000  0.180300  0.000000 C   0  0  0  0  0  0
  1  2  2  0  0  0
  2  3  1  0  0  0
  3  4  1  0  0  0
M  END
$$$$
123-39-7


  4  3  0  0  0  0
  0.000000 -0.250000  0.000000 O   0  0  0  0  0  0
  0.870000  0.250000  0.000000 C   0  0  0  0  0  0
  1.730000 -0.250000  0.000000 N   0  0  0  0  0  0
  2.600000  0.250000  0.000000 C   0  0  0  0  0  0
  1  2  2  0  0  0
  2  3  1  0  0  0
  3  4  1  0  0  0
M  END
$$$$
123-42-2


  8  7  0  0  0  0
  1.391100  0.146000  0.000000 C   0  0  0  0  0  0
  1.390200 -0.848700  0.000000 C   0  0  0  0  0  0
  0.520200 -1.348700  0.000000 C   0  0  0  0  0  0
  2.255500 -1.350000  0.000000 O   0  0  0  0  0  0
  2.261100  0.646000  0.000000 C   0  0  0  0  0  0
  3.121100  0.146000  0.000000 C   0  0  0  0  0  0
  2.906000  1.410400  0.000000 C   0  0  0  0  0  0
  1.620100  1.413600  0.000000 O   0  0  0  0  0  0
  1  2  1  0  0  0
  1  5  1  0  0  0
  2  3  1  0  0  0
  2  4  2  0  0  0
  5  6  1  0  0  0
  5  7  1  0  0  0
  5  8  1  0  0  0
M  END
$$$$
123-51-3


  6  5  0  0  0  0
  1.731200 -0.750000  0.000000 C   0  0  0  0  0  0
  0.871200 -0.250000  0.000000 C   0  0  0  0  0  0
  0.001200 -0.750000  0.000000 O   0  0  0  0  0  0
  2.601200 -0.250000  0.000000 C   0  0  0  0  0  0
  3.461200 -0.750000  0.000000 C   0  0  0  0  0  0
  2.603700  0.750000  0.000000 C   0  0  0  0  0  0
  1  2  1  0  0  0
  1  4  1  0  0  0
  2  3  1  0  0  0
  4  5  1  0  0  0
  4  6  1  0  0  0
M  END
$$$$
123-72-8


  5  4  0  0  0  0
  2.250200 -0.289900  0.000000 C   0  0  0  0  0  0
  1.390200  0.210100  0.000000 C   0  0  0  0  0  0
  0.520200 -0.289900  0.000000 C   0  0  0  0  0  0
  3.120200  0.210100  0.000000 C   0  0  0  0  0  0
  3.980200 -0.289900  0.000000 O   0  0  0  0  0  0
  1  2  1  0  0  0
  1  4  1  0  0  0
  2  3  1  0  0  0
  4  5  2  0  0  0
M  END
$$$$
123-77-3


  8  7  0  0  0  0
  0.000000 -0.250000  0.000000 O   0  0  0  0  0  0
  0.870000  0.250000  0.000000 C   0  0  0  0  0  0
  1.730000 -0.250000  0.000000 N   0  0  0  0  0  0
  2.600000  0.250000  0.000000 N   0  0  0  0  0  0
  3.460000 -0.250000  0.000000 C   0  0  0  0  0  0
  4.330000  0.250000  0.000000 O   0  0  0  0  0  0
  3.457500 -1.250000  0.000000 N   0  0  0  0  0  0
  0.872500  1.250000  0.000000 N   0  0  0  0  0  0
  1  2  2  0  0  0
  2  3  1  0  0  0
  2  8  1  0  0  0
  3  4  2  0  0  0
  4  5  1  0  0  0
  5  6  2  0  0  0
  5  7  1  0  0  0
M  END
$$$$
123-86-4


  8  7  0  0  0  0
  3.980200 -0.489900  0.000000 O   0  0  0  0  0  0
  3.120200  0.010100  0.000000 C   0  0  0  0  0  0
  2.250200 -0.489900  0.000000 C   0  0  0  0  0  0
  1.390200  0.010100  0.000000 C   0  0  0  0  0  0
  0.520200 -0.489900  0.000000 C   0  0  0  0  0  0
  4.850200  0.010100  0.000000 C   0  0  0  0  0  0
  5.720200 -0.489900  0.000000 C   0  0  0  0  0  0
  4.850200  1.010100  0.000000 O   0  0  0  0  0  0
  1  2  1  0  0  0
  1  6  1  0  0  0
  2  3  1  0  0  0
  3  4  1  0  0  0
  4  5  1  0  0  0
  6  7  1  0  0  0
  6  8  2  0  0  0
M  END
$$$$
123-91-1


  6  6  0  0  0  0
  2.320800  0.500000  0.000000 O   0  0  0  0  0  0
  1.450800  1.000000  0.000000 C   0  0  0  0  0  0
  0.590800  0.500000  0.000000 C   0  0  0  0  0  0
  0.590800 -0.500000  0.000000 O   0  0  0  0  0  0
  1.450800 -1.000000  0.000000 C   0  0  0  0  0  0
  2.320800 -0.500000  0.000000 C   0  0  0  0  0  0
  1  2  1  0  0  0
  1  6  1  0  0  0
  2  3  1  0  0  0
  3  4  1  0  0  0
  4  5  1  0  0  0
  5  6  1  0  0  0
M  END
$$$$
123-92-2


  9  8  0  0  0  0
  3.120200 -0.289900  0.000000 C   0  0  0  0  0  0
  2.250200 -0.789900  0.000000 C   0  0  0  0  0  0
  1.390200 -0.289900  0.000000 C   0  0  0  0  0  0
  0.520200 -0.789900  0.000000 C   0  0  0  0  0  0
  1.392700  0.710100  0.000000 C   0  0  0  0  0  0
  3.980200 -0.789900  0.000000 O   0  0  0  0  0  0
  4.850200 -0.289900  0.000000 C   0  0  0  0  0  0
  5.720200 -0.789900  0.000000 C   0  0  0  0  0  0
  4.850200  0.710100  0.000000 O   0  0  0  0  0  0
  1  2  1  0  0  0
  1  6  1  0  0  0
  2  3  1  0  0  0
  3  4  1  0  0  0
  3  5  1  0  0  0
  6  7  1  0  0  0
  7  8  1  0  0  0
  7  9  2  0  0  0
M  END
$$$$
1239-45-8


 24 27  0  0  0  0
  3.995800  1.000600  0.000000 C   0  0  0  0  0  0
  3.994800  2.000600  0.000000 C   0  0  0  0  0  0
  3.130200  0.499700  0.000000 N   0  0  0  0  0  0
  2.260200  0.999700  0.000000 C   0  0  0  0  0  0
  2.256200  2.003200  0.000000 C   0  0  0  0  0  0
  1.387100  2.497900  0.000000 C   0  0  0  0  0  0
  1.380100  3.497900  0.000000 N   0  0  0  0  0  0
  0.522200  1.989200  0.000000 C   0  0  0  0  0  0
  0.531200  0.994500  0.000000 C   0  0  0  0  0  0
  1.400200  0.499700  0.000000 C   0  0  0  0  0  0
  1.400200 -0.500300  0.000000 C   0  0  0  0  0  0
  0.530200 -1.000300  0.000000 C   0  0  0  0  0  0
  0.530200 -2.000300  0.000000 C   0  0  0  0  0  0
  1.400200 -2.500300  0.000000 C   0  0  0  0  0  0
  1.402700 -3.500300  0.000000 N   0  0  0  0  0  0
  2.260200 -2.000300  0.000000 C   0  0  0  0  0  0
  2.260200 -1.000300  0.000000 C   0  0  0  0  0  0
  3.130200 -0.500300  0.000000 C   0  0  0  0  0  0
  3.995800 -1.001100  0.000000 C   0  0  0  0  0  0
  3.995800 -2.004600  0.000000 C   0  0  0  0  0  0
  4.857800 -2.501000  0.000000 C   0  0  0  0  0  0
  5.724800 -2.002800  0.000000 C   0  0  0  0  0  0
  5.729800 -1.008000  0.000000 C   0  0  0  0  0  0
  4.862800 -0.502800  0.000000 C   0  0  0  0  0  0
  1  2  1  0  0  0
  1  3  1  0  0  0
  3  4  1  0  0  0
  3 18  1  0  0  0
  4  5  2  0  0  0
  4 10  1  0  0  0
  5  6  1  0  0  0
  6  7  1  0  0  0
  6  8  2  0  0  0
  8  9  1  0  0  0
  9 10  2  0  0  0
 10 11  1  0  0  0
 11 12  2  0  0  0
 11 17  1  0  0  0
 12 13  1  0  0  0
 13 14  2  0  0  0
 14 15  1  0  0  0
 14 16  1  0  0  0
 16 17  2  0  0  0
 17 18  1  0  0  0
 18 19  1  0  0  0
 19 20  2  0  0  0
 19 24  1  0  0  0
 20 21  1  0  0  0
 21 22  2  0  0  0
 22 23  1  0  0  0
 23 24  2  0  0  0
M  END
$$$$
124-02-7


  7  6  0  0  0  0
  3.119000  0.250000  0.000000 N   0  0  0  0  0  0
  2.249000 -0.250000  0.000000 C   0  0  0  0  0  0
  1.389000  0.250000  0.000000 C   0  0  0  0  0  0
  0.519000 -0.250000  0.000000 C   0  0  0  0  0  0
  3.979000 -0.250000  0.000000 C   0  0  0  0  0  0
  4.849000  0.250000  0.000000 C   0  0  0  0  0  0
  5.719000 -0.250000  0.000000 C   0  0  0  0  0  0
  1  2  1  0  0  0
  1  5  1  0  0  0
  2  3  1  0  0  0
  3  4  2  0  0  0
  5  6  1  0  0  0
  6  7  2  0  0  0
M  END
$$$$
124-04-9


 10  9  0  0  0  0
  0.000000 -0.251300  0.000000 O   0  0  0  0  0  0
  0.870000  0.248700  0.000000 C   0  0  0  0  0  0
  0.872500  1.248700  0.000000 O   0  0  0  0  0  0
  1.730000 -0.251300  0.000000 C   0  0  0  0  0  0
  2.600000  0.248700  0.000000 C   0  0  0  0  0  0
  3.460000 -0.251300  0.000000 C   0  0  0  0  0  0
  4.330000  0.248700  0.000000 C   0  0  0  0  0  0
  5.200000 -0.251300  0.000000 C   0  0  0  0  0  0
  6.060000  0.248700  0.000000 O   0  0  0  0  0  0
  5.202500 -1.251300  0.000000 O   0  0  0  0  0  0
  1  2  2  0  0  0
  2  3  1  0  0  0
  2  4  1  0  0  0
  4  5  1  0  0  0
  5  6  1  0  0  0
  6  7  1  0  0  0
  7  8  1  0  0  0
  8  9  2  0  0  0
  8 10  1  0  0  0
M  END
$$$$
124-07-2


 10  9  0  0  0  0
  0.000000 -0.640500  0.000000 O   0  0  0  0  0  0
  0.870000 -0.140500  0.000000 C   0  0  0  0  0  0
  0.872500  0.859500  0.000000 O   0  0  0  0  0  0
  1.730000 -0.640500  0.000000 C   0  0  0  0  0  0
  2.600000 -0.140500  0.000000 C   0  0  0  0  0  0
  3.460000 -0.640500  0.000000 C   0  0  0  0  0  0
  4.330000 -0.140500  0.000000 C   0  0  0  0  0  0
  5.200000 -0.640500  0.000000 C   0  0  0  0  0  0
  6.060000 -0.140500  0.000000 C   0  0  0  0  0  0
  6.930000 -0.640500  0.000000 C   0  0  0  0  0  0
  1  2  2  0  0  0
  2  3  1  0  0  0
  2  4  1  0  0  0
  4  5  1  0  0  0
  5  6  1  0  0  0
  6  7  1  0  0  0
  7  8  1  0  0  0
  8  9  1  0  0  0
  9 10  1  0  0  0
M  END
$$$$
124-09-4


  8  7  0  0  0  0
  3.119000  0.250000  0.000000 C   0  0  0  0  0  0
  2.249000 -0.250000  0.000000 C   0  0  0  0  0  0
  1.389000  0.250000  0.000000 C   0  0  0  0  0  0
  0.519000 -0.250000  0.000000 N   0  0  0  0  0  0
  3.979000 -0.250000  0.000000 C   0  0  0  0  0  0
  4.849000  0.250000  0.000000 C   0  0  0  0  0  0
  5.719000 -0.250000  0.000000 C   0  0  0  0  0  0
  6.579000  0.250000  0.000000 N   0  0  0  0  0  0
  1  2  1  0  0  0
  1  5  1  0  0  0
  2  3  1  0  0  0
  3  4  1  0  0  0
  5  6  1  0  0  0
  6  7  1  0  0  0
  7  8  1  0  0  0
M  END
$$$$
124-18-5


 10  9  0  0  0  0
  7.450200 -0.249200  0.000000 C   0  0  0  0  0  0
  6.580200  0.250800  0.000000 C   0  0  0  0  0  0
  5.720200 -0.249200  0.000000 C   0  0  0  0  0  0
  4.850200  0.250800  0.000000 C   0  0  0  0  0  0
  3.980200 -0.249200  0.000000 C   0  0  0  0  0  0
  3.120200  0.250800  0.000000 C   0  0  0  0  0  0
  2.250200 -0.249200  0.000000 C   0  0  0  0  0  0
  1.390200  0.250800  0.000000 C   0  0  0  0  0  0
  0.520200 -0.249200  0.000000 C   0  0  0  0  0  0
  8.310200  0.250800  0.000000 C   0  0  0  0  0  0
  1  2  1  0  0  0
  1 10  1  0  0  0
  2  3  1  0  0  0
  3  4  1  0  0  0
  4  5  1  0  0  0
  5  6  1  0  0  0
  6  7  1  0  0  0
  7  8  1  0  0  0
  8  9  1  0  0  0
M  END
$$$$
124-19-6


 10  9  0  0  0  0
  0.000000 -0.319700  0.000000 O   0  0  0  0  0  0
  0.870000  0.180300  0.000000 C   0  0  0  0  0  0
  1.730000 -0.319700  0.000000 C   0  0  0  0  0  0
  2.600000  0.180300  0.000000 C   0  0  0  0  0  0
  3.460000 -0.319700  0.000000 C   0  0  0  0  0  0
  4.330000  0.180300  0.000000 C   0  0  0  0  0  0
  5.200000 -0.319700  0.000000 C   0  0  0  0  0  0
  6.060000  0.180300  0.000000 C   0  0  0  0  0  0
  6.930000 -0.319700  0.000000 C   0  0  0  0  0  0
  7.790000  0.180300  0.000000 C   0  0  0  0  0  0
  1  2  2  0  0  0
  2  3  1  0  0  0
  3  4  1  0  0  0
  4  5  1  0  0  0
  5  6  1  0  0  0
  6  7  1  0  0  0
  7  8  1  0  0  0
  8  9  1  0  0  0
  9 10  1  0  0  0
M  END
$$$$
124-30-1


 19 18  0  0  0  0
  8.313700 -0.319700  0.000000 C   0  0  0  0  0  0
  7.443700  0.180300  0.000000 C   0  0  0  0  0  0
  6.573700 -0.319700  0.000000 C   0  0  0  0  0  0
  5.713700  0.180300  0.000000 C   0  0  0  0  0  0
  4.843700 -0.319700  0.000000 C   0  0  0  0  0  0
  3.983700  0.180300  0.000000 C   0  0  0  0  0  0
  3.113700 -0.319700  0.000000 C   0  0  0  0  0  0
  2.248700  0.182000  0.000000 C   0  0  0  0  0  0
  1.378700 -0.318000  0.000000 C   0  0  0  0  0  0
  0.518700  0.182000  0.000000 C   0  0  0  0  0  0
  9.173700  0.180300  0.000000 C   0  0  0  0  0  0
 10.043700 -0.319700  0.000000 C   0  0  0  0  0  0
 10.903700  0.180300  0.000000 C   0  0  0  0  0  0
 11.773700 -0.319700  0.000000 C   0  0  0  0  0  0
 12.643700  0.180300  0.000000 C   0  0  0  0  0  0
 13.503700 -0.319700  0.000000 C   0  0  0  0  0  0
 14.373700  0.180300  0.000000 C   0  0  0  0  0  0
 15.233700 -0.319700  0.000000 C   0  0  0  0  0  0
 16.103700  0.180300  0.000000 N   0  0  0  0  0  0
  1  2  1  0  0  0
  1 11  1  0  0  0
  2  3  1  0  0  0
  3  4  1  0  0  0
  4  5  1  0  0  0
  5  6  1  0  0  0
  6  7  1  0  0  0
  7  8  1  0  0  0
  8  9  1  0  0  0
  9 10  1  0  0  0
 11 12  1  0  0  0
 12 13  1  0  0  0
 13 14  1  0  0  0
 14 15  1  0  0  0
 15 16  1  0  0  0
 16 17  1  0  0  0
 17 18  1  0  0  0
 18 19  1  0  0  0
M  END
$$$$
124-40-3


  3  2  0  0  0  0
  1.390200  0.210100  0.000000 N   0  0  0  0  0  0
  0.520200 -0.289900  0.000000 C   0  0  0  0  0  0
  2.250200 -0.289900  0.000000 C   0  0  0  0  0  0
  1  2  1  0  0  0
  1  3  1  0  0  0
M  END
$$$$
124-48-1


  4  3  0  0  0  0
  0.000000 -0.750000  0.000000 Br  0  0  0  0  0  0
  0.870000 -0.250000  0.000000 C   0  0  0  0  0  0
  1.730000 -0.750000  0.000000 Br  0  0  0  0  0  0
  0.872500  0.750000  0.000000 Cl  0  0  0  0  0  0
  1  2  1  0  0  0
  2  3  1  0  0  0
  2  4  1  0  0  0
M  END
$$$$
124-64-1


  9  8  0  0  0  0
  2.100000  0.000000  0.000000 P   0  0  0  0  0  0
  2.100000 -1.000000  0.000000 C   0  0  0  0  0  0
  1.234000 -1.500000  0.000000 O   0  0  0  0  0  0
  1.100000  0.000000  0.000000 C   0  0  0  0  0  0
  0.600000  0.866000  0.000000 O   0  0  0  0  0  0
  3.100000  0.000000  0.000000 C   0  0  0  0  0  0
  3.600000 -0.866000  0.000000 O   0  0  0  0  0  0
  2.100000  1.000000  0.000000 C   0  0  0  0  0  0
  2.966000  1.500000  0.000000 O   0  0  0  0  0  0
  1  2  1  0  0  0
  1  4  1  0  0  0
  1  6  1  0  0  0
  1  8  1  0  0  0
  2  3  1  0  0  0
  4  5  1  0  0  0
  6  7  1  0  0  0
  8  9  1  0  0  0
M  END
$$$$
1241-94-7


 25 26  0  0  0  0
  3.599800  1.193300  0.000000 O   0  0  0  0  0  0
  3.600800  0.193300  0.000000 P   0  0  0  0  0  0
  3.601800 -0.806700  0.000000 O   0  0  0  0  0  0
  2.736300 -1.307600  0.000000 C   0  0  0  0  0  0
  1.866300 -0.807600  0.000000 C   0  0  0  0  0  0
  1.006300 -1.307600  0.000000 C   0  0  0  0  0  0
  1.006300 -2.307600  0.000000 C   0  0  0  0  0  0
  1.866300 -2.807600  0.000000 C   0  0  0  0  0  0
  2.736300 -2.307600  0.000000 C   0  0  0  0  0  0
  2.600800  0.192300  0.000000 O   0  0  0  0  0  0
  2.099900  1.057800  0.000000 C   0  0  0  0  0  0
  1.096500  1.057800  0.000000 C   0  0  0  0  0  0
  0.600000  1.919800  0.000000 C   0  0  0  0  0  0
  1.098300  2.786800  0.000000 C   0  0  0  0  0  0
  2.093100  2.791800  0.000000 C   0  0  0  0  0  0
  2.598200  1.924800  0.000000 C   0  0  0  0  0  0
  4.600800  0.194200  0.000000 O   0  0  0  0  0  0
  5.101700  1.063700  0.000000 C   0  0  0  0  0  0
  6.096400  1.063700  0.000000 C   0  0  0  0  0  0
  6.596800  0.197900  0.000000 C   0  0  0  0  0  0
  7.596800  0.198400  0.000000 C   0  0  0  0  0  0
  6.597300  1.933200  0.000000 C   0  0  0  0  0  0
  7.592100  1.933100  0.000000 C   0  0  0  0  0  0
  8.092900  2.802600  0.000000 C   0  0  0  0  0  0
  9.096400  2.807600  0.000000 C   0  0  0  0  0  0
  1  2  2  0  0  0
  2  3  1  0  0  0
  2 10  1  0  0  0
  2 17  1  0  0  0
  3  4  1  0  0  0
  4  5  2  0  0  0
  4  9  1  0  0  0
  5  6  1  0  0  0
  6  7  2  0  0  0
  7  8  1  0  0  0
  8  9  2  0  0  0
 10 11  1  0  0  0
 11 12  2  0  0  0
 11 16  1  0  0  0
 12 13  1  0  0  0
 13 14  2  0  0  0
 14 15  1  0  0  0
 15 16  2  0  0  0
 17 18  1  0  0  0
 18 19  1  0  0  0
 19 20  1  0  0  0
 19 22  1  0  0  0
 20 21  1  0  0  0
 22 23  1  0  0  0
 23 24  1  0  0  0
 24 25  1  0  0  0
M  END
$$$$
1248-18-6


 27 30  0  0  0  0
  3.984800  3.251300  0.000000 O   0  0  0  0  0  0
  3.119300  2.750400  0.000000 C   0  0  0  0  0  0
  2.249300  3.250400  0.000000 C   0  0  0  0  0  0
  1.389300  2.750400  0.000000 C   0  0  0  0  0  0
  1.389300  1.750400  0.000000 C   0  0  0  0  0  0
  0.519300  1.250400  0.000000 C   0  0  0  0  0  0
  0.519300  0.250400  0.000000 C   0  0  0  0  0  0
  1.389300 -0.249600  0.000000 C   0  0  0  0  0  0
  2.249300  0.250400  0.000000 C   0  0  0  0  0  0
  2.249300  1.250400  0.000000 C   0  0  0  0  0  0
  3.119300  1.750400  0.000000 C   0  0  0  0  0  0
  3.984800  1.249600  0.000000 N   0  0  0  0  0  0
  3.983900  0.249600  0.000000 N   0  0  0  0  0  0
  4.849400 -0.251300  0.000000 C   0  0  0  0  0  0
  5.719400  0.248700  0.000000 C   0  0  0  0  0  0
  6.579400 -0.251300  0.000000 C   0  0  0  0  0  0
  6.579400 -1.251300  0.000000 C   0  0  0  0  0  0
  7.449400 -1.751300  0.000000 C   0  0  0  0  0  0
  7.449400 -2.751300  0.000000 C   0  0  0  0  0  0
  6.579400 -3.251300  0.000000 C   0  0  0  0  0  0
  5.719400 -2.751300  0.000000 C   0  0  0  0  0  0
  5.719400 -1.751300  0.000000 C   0  0  0  0  0  0
  4.849400 -1.251300  0.000000 C   0  0  0  0  0  0
  3.983900 -1.752100  0.000000 S   0  0  0  0  0  0
  3.118300 -2.253000  0.000000 O   0  0  0  0  0  0
  4.484700 -2.617700  0.000000 O   0  0  0  0  0  0
  3.483000 -0.886600  0.000000 O   0  0  0  0  0  0
  1  2  1  0  0  0
  2  3  2  0  0  0
  2 11  1  0  0  0
  3  4  1  0  0  0
  4  5  2  0  0  0
  5  6  1  0  0  0
  5 10  1  0  0  0
  6  7  2  0  0  0
  7  8  1  0  0  0
  8  9  2  0  0  0
  9 10  1  0  0  0
 10 11  2  0  0  0
 11 12  1  0  0  0
 12 13  2  0  0  0
 13 14  1  0  0  0
 14 15  2  0  0  0
 14 23  1  0  0  0
 15 16  1  0  0  0
 16 17  2  0  0  0
 17 18  1  0  0  0
 17 22  1  0  0  0
 18 19  2  0  0  0
 19 20  1  0  0  0
 20 21  2  0  0  0
 21 22  1  0  0  0
 22 23  2  0  0  0
 23 24  1  0  0  0
 24 25  1  0  0  0
 24 26  2  0  0  0
 24 27  2  0  0  0
M  END
$$$$
125-33-7


 16 17  0  0  0  0
  2.729700  1.266200  0.000000 C   0  0  0  0  0  0
  3.320500  1.371200  0.000000 C   0  0  0  0  0  0
  2.320800  0.138100  0.000000 C   0  0  0  0  0  0
  1.450800  0.638100  0.000000 C   0  0  0  0  0  0
  1.448300  1.638100  0.000000 O   0  0  0  0  0  0
  0.590800  0.138100  0.000000 N   0  0  0  0  0  0
  0.590800 -0.861900  0.000000 C   0  0  0  0  0  0
  1.450800 -1.361900  0.000000 N   0  0  0  0  0  0
  2.320800 -0.861900  0.000000 C   0  0  0  0  0  0
  2.840100 -1.162500  0.000000 O   0  0  0  0  0  0
  3.896700 -0.138700  0.000000 C   0  0  0  0  0  0
  4.241400 -1.081100  0.000000 C   0  0  0  0  0  0
  5.221500 -1.251200  0.000000 C   0  0  0  0  0  0
  5.864600 -0.485400  0.000000 C   0  0  0  0  0  0
  5.527500  0.450600  0.000000 C   0  0  0  0  0  0
  4.539700  0.627100  0.000000 C   0  0  0  0  0  0
  1  2  1  0  0  0
  1  3  1  0  0  0
  3  4  1  0  0  0
  3  9  1  0  0  0
  3 11  1  0  0  0
  4  5  2  0  0  0
  4  6  1  0  0  0
  6  7  1  0  0  0
  7  8  1  0  0  0
  8  9  1  0  0  0
  9 10  2  0  0  0
 11 12  2  0  0  0
 11 16  1  0  0  0
 12 13  1  0  0  0
 13 14  2  0  0  0
 14 15  1  0  0  0
 15 16  2  0  0  0
M  END
$$$$
126-07-8


 24 26  0  0  0  0
  2.474200 -3.205500  0.000000 C   0  0  0  0  0  0
  2.884700 -2.293600  0.000000 O   0  0  0  0  0  0
  4.078700 -2.173100  0.000000 C   0  0  0  0  0  0
  4.667500 -2.985600  0.000000 C   0  0  0  0  0  0
  5.656900 -2.881700  0.000000 C   0  0  0  0  0  0
  6.243400 -3.691700  0.000000 O   0  0  0  0  0  0
  6.066500 -1.969500  0.000000 C   0  0  0  0  0  0
  5.486700 -1.161100  0.000000 C   0  0  0  0  0  0
  5.897700 -0.249400  0.000000 C   0  0  0  0  0  0
  4.491900 -1.262500  0.000000 C   0  0  0  0  0  0
  4.801900 -0.302500  0.000000 O   0  0  0  0  0  0
  3.991900  0.277500  0.000000 C   0  0  0  0  0  0
  3.892200  1.275600  0.000000 C   0  0  0  0  0  0
  4.703900  1.859700  0.000000 Cl  0  0  0  0  0  0
  2.980300  1.685900  0.000000 C   0  0  0  0  0  0
  2.878600  2.680700  0.000000 O   0  0  0  0  0  0
  3.689300  3.266200  0.000000 C   0  0  0  0  0  0
  2.167400  1.097600  0.000000 C   0  0  0  0  0  0
  2.270500  0.108200  0.000000 C   0  0  0  0  0  0
  1.459900 -0.477400  0.000000 O   0  0  0  0  0  0
  0.547500 -0.068200  0.000000 C   0  0  0  0  0  0
  3.181900 -0.302500  0.000000 C   0  0  0  0  0  0
  3.491900 -1.262500  0.000000 C   0  0  0  0  0  0
  3.138800 -1.747600  0.000000 O   0  0  0  0  0  0
  1  2  1  0  0  0
  2  3  1  0  0  0
  3  4  2  0  0  0
  3 10  1  0  0  0
  4  5  1  0  0  0
  5  6  2  0  0  0
  5  7  1  0  0  0
  7  8  1  0  0  0
  8  9  1  0  0  0
  8 10  1  0  0  0
 10 11  1  0  0  0
 10 23  1  0  0  0
 11 12  1  0  0  0
 12 13  2  0  0  0
 12 22  1  0  0  0
 13 14  1  0  0  0
 13 15  1  0  0  0
 15 16  1  0  0  0
 15 18  2  0  0  0
 16 17  1  0  0  0
 18 19  1  0  0  0
 19 20  1  0  0  0
 19 22  2  0  0  0
 20 21  1  0  0  0
 22 23  1  0  0  0
 23 24  2  0  0  0
M  END
$$$$
126-27-2


 34 35  0  0  0  0
  5.482000  1.742400  0.000000 C   0  0  0  0  0  0
  5.134500  2.680100  0.000000 N   0  0  0  0  0  0
  4.145400  2.849100  0.000000 C   0  0  0  0  0  0
  3.797900  3.786700  0.000000 O   0  0  0  0  0  0
  3.510800  2.083000  0.000000 C   0  0  0  0  0  0
  2.521700  2.252000  0.000000 N   0  0  0  0  0  0
  2.176500  3.190500  0.000000 C   0  0  0  0  0  0
  1.187800  3.361500  0.000000 C   0  0  0  0  0  0
  0.845400  4.295500  0.000000 O   0  0  0  0  0  0
  1.877700  1.482400  0.000000 C   0  0  0  0  0  0
  2.220200  0.548400  0.000000 C   0  0  0  0  0  0
  3.205300  0.376600  0.000000 O   0  0  0  0  0  0
  1.576200 -0.221100  0.000000 N   0  0  0  0  0  0
  0.591100 -0.049300  0.000000 C   0  0  0  0  0  0
  1.918700 -1.155100  0.000000 C   0  0  0  0  0  0
  2.907500 -1.325900  0.000000 C   0  0  0  0  0  0
  0.934300 -1.331400  0.000000 C   0  0  0  0  0  0
  1.922400 -2.355100  0.000000 C   0  0  0  0  0  0
  2.789900 -2.852400  0.000000 C   0  0  0  0  0  0
  2.794000 -3.855800  0.000000 C   0  0  0  0  0  0
  3.658100 -4.348800  0.000000 C   0  0  0  0  0  0
  4.523100 -3.847000  0.000000 C   0  0  0  0  0  0
  4.524000 -2.852200  0.000000 C   0  0  0  0  0  0
  3.654900 -2.350600  0.000000 C   0  0  0  0  0  0
  5.769100  3.446200  0.000000 C   0  0  0  0  0  0
  5.418900  4.386500  0.000000 C   0  0  0  0  0  0
  6.631600  3.952200  0.000000 C   0  0  0  0  0  0
  6.546600  2.532100  0.000000 C   0  0  0  0  0  0
  7.530200  2.712300  0.000000 C   0  0  0  0  0  0
  8.181100  1.948600  0.000000 C   0  0  0  0  0  0
  9.159200  2.129900  0.000000 C   0  0  0  0  0  0
  9.495800  3.071500  0.000000 C   0  0  0  0  0  0
  8.854400  3.831900  0.000000 C   0  0  0  0  0  0
  7.866800  3.654000  0.000000 C   0  0  0  0  0  0
  1  2  1  0  0  0
  2  3  1  0  0  0
  2 25  1  0  0  0
  3  4  2  0  0  0
  3  5  1  0  0  0
  5  6  1  0  0  0
  6  7  1  0  0  0
  6 10  1  0  0  0
  7  8  1  0  0  0
  8  9  1  0  0  0
 10 11  1  0  0  0
 11 12  2  0  0  0
 11 13  1  0  0  0
 13 14  1  0  0  0
 13 15  1  0  0  0
 15 16  1  0  0  0
 15 17  1  0  0  0
 15 18  1  0  0  0
 18 19  1  0  0  0
 19 20  2  0  0  0
 19 24  1  0  0  0
 20 21  1  0  0  0
 21 22  2  0  0  0
 22 23  1  0  0  0
 23 24  2  0  0  0
 25 26  1  0  0  0
 25 27  1  0  0  0
 25 28  1  0  0  0
 28 29  1  0  0  0
 29 30  2  0  0  0
 29 34  1  0  0  0
 30 31  1  0  0  0
 31 32  2  0  0  0
 32 33  1  0  0  0
 33 34  2  0  0  0
M  END
$$$$
126-72-7


 20 19  0  0  0  0
  3.990400  1.838400  0.000000 O   0  0  0  0  0  0
  3.990400  0.838400  0.000000 P   0  0  0  0  0  0
  3.990400 -0.161600  0.000000 O   0  0  0  0  0  0
  3.124400 -0.661600  0.000000 C   0  0  0  0  0  0
  3.124400 -1.665000  0.000000 C   0  0  0  0  0  0
  3.990100 -2.165400  0.000000 Br  0  0  0  0  0  0
  2.262300 -2.161500  0.000000 C   0  0  0  0  0  0
  2.262300 -3.164900  0.000000 Br  0  0  0  0  0  0
  2.990400  0.838400  0.000000 O   0  0  0  0  0  0
  2.490400  1.704500  0.000000 C   0  0  0  0  0  0
  1.495600  1.704500  0.000000 C   0  0  0  0  0  0
  0.995100  0.838700  0.000000 Br  0  0  0  0  0  0
  0.994800  2.574000  0.000000 C   0  0  0  0  0  0
  0.000000  2.574000  0.000000 Br  0  0  0  0  0  0
  4.990400  0.838400  0.000000 O   0  0  0  0  0  0
  5.490400 -0.027600  0.000000 C   0  0  0  0  0  0
  6.485200 -0.027600  0.000000 C   0  0  0  0  0  0
  6.985600  0.838200  0.000000 Br  0  0  0  0  0  0
  6.986000 -0.897100  0.000000 C   0  0  0  0  0  0
  7.980800 -0.897100  0.000000 Br  0  0  0  0  0  0
  1  2  2  0  0  0
  2  3  1  0  0  0
  2  9  1  0  0  0
  2 15  1  0  0  0
  3  4  1  0  0  0
  4  5  1  0  0  0
  5  6  1  0  0  0
  5  7  1  0  0  0
  7  8  1  0  0  0
  9 10  1  0  0  0
 10 11  1  0  0  0
 11 12  1  0  0  0
 11 13  1  0  0  0
 13 14  1  0  0  0
 15 16  1  0  0  0
 16 17  1  0  0  0
 17 18  1  0  0  0
 17 19  1  0  0  0
 19 20  1  0  0  0
M  END
$$$$
126-73-8


 17 16  0  0  0  0
  4.590400  2.133900  0.000000 O   0  0  0  0  0  0
  4.590400  1.133900  0.000000 P   0  0  0  0  0  0
  4.590400  0.133900  0.000000 O   0  0  0  0  0  0
  3.724400 -0.366100  0.000000 C   0  0  0  0  0  0
  3.724400 -1.369500  0.000000 C   0  0  0  0  0  0
  2.862300 -1.866000  0.000000 C   0  0  0  0  0  0
  2.862300 -2.869500  0.000000 C   0  0  0  0  0  0
  3.590400  1.133900  0.000000 O   0  0  0  0  0  0
  3.090400  1.999900  0.000000 C   0  0  0  0  0  0
  2.095600  1.999900  0.000000 C   0  0  0  0  0  0
  1.594800  2.869500  0.000000 C   0  0  0  0  0  0
  0.600000  2.869500  0.000000 C   0  0  0  0  0  0
  5.590400  1.133900  0.000000 O   0  0  0  0  0  0
  6.090400  0.267900  0.000000 C   0  0  0  0  0  0
  7.085200  0.267900  0.000000 C   0  0  0  0  0  0
  7.586000 -0.601600  0.000000 C   0  0  0  0  0  0
  8.580800 -0.601600  0.000000 C   0  0  0  0  0  0
  1  2  2  0  0  0
  2  3  1  0  0  0
  2  8  1  0  0  0
  2 13  1  0  0  0
  3  4  1  0  0  0
  4  5  1  0  0  0
  5  6  1  0  0  0
  6  7  1  0  0  0
  8  9  1  0  0  0
  9 10  1  0  0  0
 10 11  1  0  0  0
 11 12  1  0  0  0
 13 14  1  0  0  0
 14 15  1  0  0  0
 15 16  1  0  0  0
 16 17  1  0  0  0
M  END
$$$$
126-92-1


 13 12  0  0  0  0
  0.971700 -2.600700  0.000000 C   0  0  0  0  0  0
  0.469500 -1.732000  0.000000 C   0  0  0  0  0  0
  0.967400 -0.870700  0.000000 C   0  0  0  0  0  0
  0.465200 -0.002000  0.000000 C   0  0  0  0  0  0
  0.963000  0.859200  0.000000 C   0  0  0  0  0  0
  0.460800  1.728000  0.000000 C   0  0  0  0  0  0
  0.958700  2.599200  0.000000 C   0  0  0  0  0  0
  1.963000  0.859200  0.000000 C   0  0  0  0  0  0
  2.463000 -0.006800  0.000000 O   0  0  0  0  0  0
  3.463000 -0.006800  0.000000 S   0  0  0  0  0  0
  4.463000 -0.006800  0.000000 O   0  0  0  0  0  0
  3.463000  0.993200  0.000000 O   0  0  0  0  0  0
  3.463000 -1.006800  0.000000 O   0  0  0  0  0  0
  1  2  1  0  0  0
  2  3  1  0  0  0
  3  4  1  0  0  0
  4  5  1  0  0  0
  5  6  1  0  0  0
  5  8  1  0  0  0
  6  7  1  0  0  0
  8  9  1  0  0  0
  9 10  1  0  0  0
 10 11  1  0  0  0
 10 12  2  0  0  0
 10 13  2  0  0  0
M  END
$$$$
126-98-7


  5  4  0  0  0  0
  3.102200 -0.003900  0.000000 N   0  0  0  0  0  0
  2.102200 -0.003900  0.000000 C   0  0  0  0  0  0
  1.102200 -0.003900  0.000000 C   0  0  0  0  0  0
  0.600000  0.864800  0.000000 C   0  0  0  0  0  0
  0.604300 -0.865200  0.000000 C   0  0  0  0  0  0
  1  2  3  0  0  0
  2  3  1  0  0  0
  3  4  2  0  0  0
  3  5  1  0  0  0
M  END
$$$$
126-99-8


  5  4  0  0  0  0
  1.389000  0.050000  0.000000 C   0  0  0  0  0  0
  0.519000 -0.450000  0.000000 C   0  0  0  0  0  0
  1.391500  1.050000  0.000000 Cl  0  0  0  0  0  0
  2.249000 -0.450000  0.000000 C   0  0  0  0  0  0
  3.119000  0.050000  0.000000 C   0  0  0  0  0  0
  1  2  2  0  0  0
  1  3  1  0  0  0
  1  4  1  0  0  0
  4  5  2  0  0  0
M  END
$$$$
1260-17-9


 35 38  0  0  0  0
  3.981500  3.287800  0.000000 C   0  0  0  0  0  0
  3.115900  2.786900  0.000000 C   0  0  0  0  0  0
  2.245900  3.286900  0.000000 C   0  0  0  0  0  0
  2.243400  4.286900  0.000000 C   0  0  0  0  0  0
  3.110900  4.791300  0.000000 O   0  0  0  0  0  0
  1.380900  4.782600  0.000000 O   0  0  0  0  0  0
  1.385900  2.786900  0.000000 C   0  0  0  0  0  0
  0.519200  3.285600  0.000000 O   0  0  0  0  0  0
  1.385900  1.786900  0.000000 C   0  0  0  0  0  0
  2.245900  1.286900  0.000000 C   0  0  0  0  0  0
  2.248800  0.285600  0.000000 C   0  0  0  0  0  0
  1.383700 -0.216000  0.000000 O   0  0  0  0  0  0
  3.115300 -0.213500  0.000000 C   0  0  0  0  0  0
  3.123100 -1.214700  0.000000 C   0  0  0  0  0  0
  2.260600 -1.720700  0.000000 O   0  0  0  0  0  0
  3.992200 -1.709500  0.000000 C   0  0  0  0  0  0
  3.999200 -2.709400  0.000000 O   0  0  0  0  0  0
  4.857100 -1.200800  0.000000 C   0  0  0  0  0  0
  5.901500 -1.791900  0.000000 C   0  0  0  0  0  0
  5.911000 -2.795300  0.000000 O   0  0  0  0  0  0
  6.777800 -3.283500  0.000000 C   0  0  0  0  0  0
  6.786900 -4.283400  0.000000 C   0  0  0  0  0  0
  5.925400 -4.791300  0.000000 O   0  0  0  0  0  0
  7.640000 -2.776900  0.000000 C   0  0  0  0  0  0
  8.509000 -3.271700  0.000000 O   0  0  0  0  0  0
  7.635500 -1.782200  0.000000 C   0  0  0  0  0  0
  8.499000 -1.277800  0.000000 O   0  0  0  0  0  0
  6.763700 -1.285300  0.000000 C   0  0  0  0  0  0
  6.759700 -0.685300  0.000000 O   0  0  0  0  0  0
  4.848100 -0.206000  0.000000 C   0  0  0  0  0  0
  5.711300  0.298900  0.000000 O   0  0  0  0  0  0
  3.982800  0.290900  0.000000 C   0  0  0  0  0  0
  3.978700  1.285700  0.000000 C   0  0  0  0  0  0
  4.844400  1.786300  0.000000 O   0  0  0  0  0  0
  3.115900  1.786900  0.000000 C   0  0  0  0  0  0
  1  2  1  0  0  0
  2  3  1  0  0  0
  2 35  2  0  0  0
  3  4  1  0  0  0
  3  7  2  0  0  0
  4  5  1  0  0  0
  4  6  2  0  0  0
  7  8  1  0  0  0
  7  9  1  0  0  0
  9 10  2  0  0  0
 10 11  1  0  0  0
 10 35  1  0  0  0
 11 12  2  0  0  0
 11 13  1  0  0  0
 13 14  2  0  0  0
 13 32  1  0  0  0
 14 15  1  0  0  0
 14 16  1  0  0  0
 16 17  1  0  0  0
 16 18  2  0  0  0
 18 19  1  0  0  0
 18 30  1  0  0  0
 19 20  1  0  0  0
 19 28  1  0  0  0
 20 21  1  0  0  0
 21 22  1  0  0  0
 21 24  1  0  0  0
 22 23  1  0  0  0
 24 25  1  0  0  0
 24 26  1  0  0  0
 26 27  1  0  0  0
 26 28  1  0  0  0
 28 29  1  0  0  0
 30 31  1  0  0  0
 30 32  2  0  0  0
 32 33  1  0  0  0
 33 34  2  0  0  0
 33 35  1  0  0  0
M  END
$$$$
127-00-4


  5  4  0  0  0  0
  1.390200 -0.140500  0.000000 C   0  0  0  0  0  0
  0.520200 -0.640500  0.000000 C   0  0  0  0  0  0
  1.392700  0.859500  0.000000 O   0  0  0  0  0  0
  2.250200 -0.640500  0.000000 C   0  0  0  0  0  0
  3.120200 -0.140500  0.000000 Cl  0  0  0  0  0  0
  1  2  1  0  0  0
  1  3  1  0  0  0
  1  4  1  0  0  0
  4  5  1  0  0  0
M  END
$$$$
127-07-1


  5  4  0  0  0  0
  1.389000  0.050000  0.000000 C   0  0  0  0  0  0
  0.519000 -0.450000  0.000000 N   0  0  0  0  0  0
  1.391500  1.050000  0.000000 O   0  0  0  0  0  0
  2.249000 -0.450000  0.000000 N   0  0  0  0  0  0
  3.119000  0.050000  0.000000 O   0  0  0  0  0  0
  1  2  1  0  0  0
  1  3  2  0  0  0
  1  4  1  0  0  0
  4  5  1  0  0  0
M  END
$$$$
127-18-4


  6  5  0  0  0  0
  0.870000  0.250000  0.000000 C   0  0  0  0  0  0
  0.000000 -0.250000  0.000000 Cl  0  0  0  0  0  0
  0.872500  1.250000  0.000000 Cl  0  0  0  0  0  0
  1.730000 -0.250000  0.000000 C   0  0  0  0  0  0
  2.600000  0.250000  0.000000 Cl  0  0  0  0  0  0
  1.727500 -1.250000  0.000000 Cl  0  0  0  0  0  0
  1  2  1  0  0  0
  1  3  1  0  0  0
  1  4  2  0  0  0
  4  5  1  0  0  0
  4  6  1  0  0  0
M  END
$$$$
127-19-5


  6  5  0  0  0  0
  0.000000 -0.250000  0.000000 O   0  0  0  0  0  0
  0.870000  0.250000  0.000000 C   0  0  0  0  0  0
  1.730000 -0.250000  0.000000 N   0  0  0  0  0  0
  2.600000  0.250000  0.000000 C   0  0  0  0  0  0
  1.727500 -1.250000  0.000000 C   0  0  0  0  0  0
  0.872500  1.250000  0.000000 C   0  0  0  0  0  0
  1  2  2  0  0  0
  2  3  1  0  0  0
  2  6  1  0  0  0
  3  4  1  0  0  0
  3  5  1  0  0  0
M  END
$$$$
127-69-5


 18 19  0  0  0  0
  4.417400 -0.638200  0.000000 S   0  0  0  0  0  0
  4.311900  0.356200  0.000000 O   0  0  0  0  0  0
  4.522800 -1.632600  0.000000 O   0  0  0  0  0  0
  3.422900 -0.743600  0.000000 N   0  0  0  0  0  0
  2.834400  0.064900  0.000000 C   0  0  0  0  0  0
  1.825600  0.064900  0.000000 C   0  0  0  0  0  0
  1.235800 -0.742700  0.000000 C   0  0  0  0  0  0
  1.522600  1.013900  0.000000 C   0  0  0  0  0  0
  0.571000  1.321200  0.000000 C   0  0  0  0  0  0
  2.323400  1.606500  0.000000 N   0  0  0  0  0  0
  3.141700  1.016500  0.000000 O   0  0  0  0  0  0
  5.411800 -0.532800  0.000000 C   0  0  0  0  0  0
  6.003100 -1.343400  0.000000 C   0  0  0  0  0  0
  6.992200 -1.236500  0.000000 C   0  0  0  0  0  0
  7.399000 -0.323000  0.000000 C   0  0  0  0  0  0
  8.393700 -0.220100  0.000000 N   0  0  0  0  0  0
  6.816800  0.483600  0.000000 C   0  0  0  0  0  0
  5.818600  0.380700  0.000000 C   0  0  0  0  0  0
  1  2  2  0  0  0
  1  3  2  0  0  0
  1  4  1  0  0  0
  1 12  1  0  0  0
  4  5  1  0  0  0
  5  6  2  0  0  0
  5 11  1  0  0  0
  6  7  1  0  0  0
  6  8  1  0  0  0
  8  9  1  0  0  0
  8 10  2  0  0  0
 10 11  1  0  0  0
 12 13  2  0  0  0
 12 18  1  0  0  0
 13 14  1  0  0  0
 14 15  2  0  0  0
 15 16  1  0  0  0
 15 17  1  0  0  0
 17 18  2  0  0  0
M  END
$$$$
12789-03-6


 18 20  0  0  0  0
  1.893000 -1.211600  0.000000 Cl  0  0  0  0  0  0
  1.790800 -0.620400  0.000000 C   0  0  0  0  0  0
  0.883400 -0.179600  0.000000 C   0  0  0  0  0  0
  0.000000 -0.648300  0.000000 Cl  0  0  0  0  0  0
  1.025400  0.806400  0.000000 C   0  0  0  0  0  0
  2.488900  0.090400  0.000000 C   0  0  0  0  0  0
  1.998900  1.000400  0.000000 C   0  0  0  0  0  0
  3.108900  0.680400  0.000000 C   0  0  0  0  0  0
  3.043000  1.678300  0.000000 Cl  0  0  0  0  0  0
  3.908900  1.030400  0.000000 C   0  0  0  0  0  0
  4.170200  1.995700  0.000000 Cl  0  0  0  0  0  0
  3.498900 -0.249600  0.000000 C   0  0  0  0  0  0
  4.225000 -0.937100  0.000000 Cl  0  0  0  0  0  0
  4.418900  0.330400  0.000000 C   0  0  0  0  0  0
  5.401000  0.142200  0.000000 Cl  0  0  0  0  0  0
  2.958900 -1.219600  0.000000 C   0  0  0  0  0  0
  3.589400 -1.995700  0.000000 Cl  0  0  0  0  0  0
  2.386000 -1.397900  0.000000 Cl  0  0  0  0  0  0
  1  2  1  0  0  0
  2  3  1  0  0  0
  2  6  1  0  0  0
  3  4  1  0  0  0
  3  5  1  0  0  0
  5  7  1  0  0  0
  6  7  1  0  0  0
  6 12  1  0  0  0
  7  8  1  0  0  0
  8  9  1  0  0  0
  8 10  1  0  0  0
  8 16  1  0  0  0
 10 11  1  0  0  0
 10 14  2  0  0  0
 12 13  1  0  0  0
 12 14  1  0  0  0
 12 16  1  0  0  0
 14 15  1  0  0  0
 16 17  1  0  0  0
 16 18  1  0  0  0
M  END
$$$$
128-37-0


 16 16  0  0  0  0
  3.982400  0.393700  0.000000 O   0  0  0  0  0  0
  3.116900 -0.107100  0.000000 C   0  0  0  0  0  0
  2.246900  0.392900  0.000000 C   0  0  0  0  0  0
  1.386900 -0.107100  0.000000 C   0  0  0  0  0  0
  1.386900 -1.107100  0.000000 C   0  0  0  0  0  0
  2.246900 -1.607100  0.000000 C   0  0  0  0  0  0
  0.520100 -1.605800  0.000000 C   0  0  0  0  0  0
  2.244300  1.392900  0.000000 C   0  0  0  0  0  0
  1.244300  1.390300  0.000000 C   0  0  0  0  0  0
  3.244300  1.395400  0.000000 C   0  0  0  0  0  0
  2.241800  2.392900  0.000000 C   0  0  0  0  0  0
  3.116900 -1.107100  0.000000 C   0  0  0  0  0  0
  3.982400 -1.608000  0.000000 C   0  0  0  0  0  0
  4.483200 -0.742500  0.000000 C   0  0  0  0  0  0
  3.481500 -2.473500  0.000000 C   0  0  0  0  0  0
  4.847900 -2.108900  0.000000 C   0  0  0  0  0  0
  1  2  1  0  0  0
  2  3  2  0  0  0
  2 12  1  0  0  0
  3  4  1  0  0  0
  3  8  1  0  0  0
  4  5  2  0  0  0
  5  6  1  0  0  0
  5  7  1  0  0  0
  6 12  2  0  0  0
  8  9  1  0  0  0
  8 10  1  0  0  0
  8 11  1  0  0  0
 12 13  1  0  0  0
 13 14  1  0  0  0
 13 15  1  0  0  0
 13 16  1  0  0  0
M  END
$$$$
128-66-5


 26 31  0  0  0  0
  3.995800  2.496600  0.000000 O   0  0  0  0  0  0
  3.130200  1.995800  0.000000 C   0  0  0  0  0  0
  2.260200  2.495800  0.000000 C   0  0  0  0  0  0
  2.256200  3.499200  0.000000 C   0  0  0  0  0  0
  1.387100  3.994000  0.000000 C   0  0  0  0  0  0
  0.522200  3.485300  0.000000 C   0  0  0  0  0  0
  0.531200  2.490500  0.000000 C   0  0  0  0  0  0
  1.400200  1.995800  0.000000 C   0  0  0  0  0  0
  1.400200  0.995800  0.000000 C   0  0  0  0  0  0
  0.530200  0.495800  0.000000 C   0  0  0  0  0  0
  0.530200 -0.504200  0.000000 C   0  0  0  0  0  0
  1.400200 -1.004200  0.000000 C   0  0  0  0  0  0
  1.404300 -2.007700  0.000000 C   0  0  0  0  0  0
  0.540900 -2.512000  0.000000 O   0  0  0  0  0  0
  2.273400 -2.502400  0.000000 C   0  0  0  0  0  0
  2.286200 -3.503600  0.000000 C   0  0  0  0  0  0
  3.157700 -3.994000  0.000000 C   0  0  0  0  0  0
  4.020100 -3.481000  0.000000 C   0  0  0  0  0  0
  4.006100 -2.486300  0.000000 C   0  0  0  0  0  0
  3.138300 -1.993700  0.000000 C   0  0  0  0  0  0
  3.129300 -0.999000  0.000000 C   0  0  0  0  0  0
  3.997100 -0.502000  0.000000 C   0  0  0  0  0  0
  3.997500  0.498000  0.000000 C   0  0  0  0  0  0
  3.130200  0.995800  0.000000 C   0  0  0  0  0  0
  2.260200  0.495800  0.000000 C   0  0  0  0  0  0
  2.260200 -0.504200  0.000000 C   0  0  0  0  0  0
  1  2  2  0  0  0
  2  3  1  0  0  0
  2 24  1  0  0  0
  3  4  2  0  0  0
  3  8  1  0  0  0
  4  5  1  0  0  0
  5  6  2  0  0  0
  6  7  1  0  0  0
  7  8  2  0  0  0
  8  9  1  0  0  0
  9 10  2  0  0  0
  9 25  1  0  0  0
 10 11  1  0  0  0
 11 12  2  0  0  0
 12 13  1  0  0  0
 12 26  1  0  0  0
 13 14  2  0  0  0
 13 15  1  0  0  0
 15 16  2  0  0  0
 15 20  1  0  0  0
 16 17  1  0  0  0
 17 18  2  0  0  0
 18 19  1  0  0  0
 19 20  2  0  0  0
 20 21  1  0  0  0
 21 22  2  0  0  0
 21 26  1  0  0  0
 22 23  1  0  0  0
 23 24  2  0  0  0
 24 25  1  0  0  0
 25 26  2  0  0  0
M  END
$$$$
129-15-7


 20 22  0  0  0  0
  3.288700  2.099200  0.000000 N   0  0  0  0  0  0
  3.808800  1.800000  0.000000 O   0  0  0  0  0  0
  3.288200  3.094000  0.000000 O   0  0  0  0  0  0
  2.250100  1.498200  0.000000 C   0  0  0  0  0  0
  1.380100  1.998200  0.000000 C   0  0  0  0  0  0
  1.377600  2.998200  0.000000 C   0  0  0  0  0  0
  0.520100  1.498200  0.000000 C   0  0  0  0  0  0
  0.520100  0.498200  0.000000 C   0  0  0  0  0  0
  1.380100 -0.001800  0.000000 C   0  0  0  0  0  0
  1.382900 -1.003100  0.000000 C   0  0  0  0  0  0
  0.517800 -1.504800  0.000000 O   0  0  0  0  0  0
  2.249400 -1.502200  0.000000 C   0  0  0  0  0  0
  2.257300 -2.503500  0.000000 C   0  0  0  0  0  0
  3.126300 -2.998200  0.000000 C   0  0  0  0  0  0
  3.991300 -2.489500  0.000000 C   0  0  0  0  0  0
  3.982200 -1.494800  0.000000 C   0  0  0  0  0  0
  3.116900 -0.997800  0.000000 C   0  0  0  0  0  0
  3.112900 -0.003100  0.000000 C   0  0  0  0  0  0
  3.978500  0.497500  0.000000 O   0  0  0  0  0  0
  2.250100  0.498200  0.000000 C   0  0  0  0  0  0
  1  2  1  0  0  0
  1  3  2  0  0  0
  1  4  1  0  0  0
  4  5  1  0  0  0
  4 20  2  0  0  0
  5  6  1  0  0  0
  5  7  2  0  0  0
  7  8  1  0  0  0
  8  9  2  0  0  0
  9 10  1  0  0  0
  9 20  1  0  0  0
 10 11  2  0  0  0
 10 12  1  0  0  0
 12 13  2  0  0  0
 12 17  1  0  0  0
 13 14  1  0  0  0
 14 15  2  0  0  0
 15 16  1  0  0  0
 16 17  2  0  0  0
 17 18  1  0  0  0
 18 19  2  0  0  0
 18 20  1  0  0  0
M  END
$$$$
129-17-9


 37 39  0  0  0  0
  4.063300 -0.883200  0.000000 C   0  0  0  0  0  0
  4.928800 -0.382300  0.000000 C   0  0  0  0  0  0
  4.927400  1.017700  0.000000 C   0  0  0  0  0  0
  5.795400  1.521100  0.000000 C   0  0  0  0  0  0
  5.792400  2.515900  0.000000 C   0  0  0  0  0  0
  4.926400  3.015900  0.000000 C   0  0  0  0  0  0
  4.927900  4.015900  0.000000 N   0  0  0  0  0  0
  4.067400  4.515000  0.000000 C   0  0  0  0  0  0
  3.197900  4.014200  0.000000 C   0  0  0  0  0  0
  5.797400  4.516700  0.000000 C   0  0  0  0  0  0
  6.657900  4.017600  0.000000 C   0  0  0  0  0  0
  4.063400  2.521100  0.000000 C   0  0  0  0  0  0
  4.061400  1.517700  0.000000 C   0  0  0  0  0  0
  6.315200 -1.181000  0.000000 C   0  0  0  0  0  0
  7.184200 -0.679200  0.000000 C   0  0  0  0  0  0
  7.184800  0.320800  0.000000 S   0  0  0  0  0  0
  8.184800  0.320200  0.000000 O   0  0  0  0  0  0
  6.184800  0.321300  0.000000 O   0  0  0  0  0  0
  7.185300  1.320800  0.000000 O   0  0  0  0  0  0
  8.045200 -1.177500  0.000000 C   0  0  0  0  0  0
  8.047200 -2.177500  0.000000 C   0  0  0  0  0  0
  7.188200 -2.679200  0.000000 C   0  0  0  0  0  0
  7.192700 -3.679200  0.000000 S   0  0  0  0  0  0
  6.192700 -3.683700  0.000000 O   0  0  0  0  0  0
  8.192700 -3.674700  0.000000 O   0  0  0  0  0  0
  7.197200 -4.679200  0.000000 O   0  0  0  0  0  0
  6.317200 -2.181000  0.000000 C   0  0  0  0  0  0
  3.193300 -0.383200  0.000000 C   0  0  0  0  0  0
  2.333300 -0.883200  0.000000 C   0  0  0  0  0  0
  2.333300 -1.883200  0.000000 C   0  0  0  0  0  0
  1.466500 -2.381900  0.000000 N   0  0  0  0  0  0
  1.464500 -3.376700  0.000000 C   0  0  0  0  0  0
  2.333000 -3.879300  0.000000 C   0  0  0  0  0  0
  0.598000 -1.879300  0.000000 C   0  0  0  0  0  0
  0.600000 -0.884500  0.000000 C   0  0  0  0  0  0
  3.193300 -2.383200  0.000000 C   0  0  0  0  0  0
  4.063300 -1.883200  0.000000 C   0  0  0  0  0  0
  1  2  2  0  0  0
  1 28  1  0  0  0
  1 37  1  0  0  0
  2  3  1  0  0  0
  2 14  1  0  0  0
  3  4  2  0  0  0
  3 13  1  0  0  0
  4  5  1  0  0  0
  5  6  2  0  0  0
  6  7  1  0  0  0
  6 12  1  0  0  0
  7  8  1  0  0  0
  7 10  1  0  0  0
  8  9  1  0  0  0
 10 11  1  0  0  0
 12 13  2  0  0  0
 14 15  2  0  0  0
 14 27  1  0  0  0
 15 16  1  0  0  0
 15 20  1  0  0  0
 16 17  2  0  0  0
 16 18  2  0  0  0
 16 19  1  0  0  0
 20 21  2  0  0  0
 21 22  1  0  0  0
 22 23  1  0  0  0
 22 27  2  0  0  0
 23 24  2  0  0  0
 23 25  2  0  0  0
 23 26  1  0  0  0
 28 29  2  0  0  0
 29 30  1  0  0  0
 30 31  2  0  0  0
 30 36  1  0  0  0
 31 32  1  0  0  0
 31 34  1  0  0  0
 32 33  1  0  0  0
 34 35  1  0  0  0
 36 37  2  0  0  0
M  END
$$$$
130-17-6


 21 23  0  0  0  0
  1.298800 -2.227400  0.000000 S   0  0  0  0  0  0
  1.296600 -1.227400  0.000000 O   0  0  0  0  0  0
  1.301100 -3.227400  0.000000 O   0  0  0  0  0  0
  0.298800 -2.229600  0.000000 O   0  0  0  0  0  0
  2.298800 -2.225200  0.000000 C   0  0  0  0  0  0
  2.804000 -3.092200  0.000000 C   0  0  0  0  0  0
  2.307900 -3.960400  0.000000 C   0  0  0  0  0  0
  3.798800 -3.087200  0.000000 C   0  0  0  0  0  0
  4.297100 -2.220200  0.000000 C   0  0  0  0  0  0
  3.798800 -1.358100  0.000000 C   0  0  0  0  0  0
  4.108800 -0.398100  0.000000 N   0  0  0  0  0  0
  3.298800  0.181900  0.000000 C   0  0  0  0  0  0
  2.488800 -0.398100  0.000000 S   0  0  0  0  0  0
  2.798800 -1.358100  0.000000 C   0  0  0  0  0  0
  3.298800  1.181900  0.000000 C   0  0  0  0  0  0
  4.167400  1.684400  0.000000 C   0  0  0  0  0  0
  4.165300  2.679200  0.000000 C   0  0  0  0  0  0
  3.299800  3.180100  0.000000 C   0  0  0  0  0  0
  3.302300  4.180100  0.000000 N   0  0  0  0  0  0
  2.436300  2.686200  0.000000 C   0  0  0  0  0  0
  2.433300  1.682700  0.000000 C   0  0  0  0  0  0
  1  2  2  0  0  0
  1  3  2  0  0  0
  1  4  1  0  0  0
  1  5  1  0  0  0
  5  6  1  0  0  0
  5 14  2  0  0  0
  6  7  1  0  0  0
  6  8  2  0  0  0
  8  9  1  0  0  0
  9 10  2  0  0  0
 10 11  1  0  0  0
 10 14  1  0  0  0
 11 12  2  0  0  0
 12 13  1  0  0  0
 12 15  1  0  0  0
 13 14  1  0  0  0
 15 16  2  0  0  0
 15 21  1  0  0  0
 16 17  1  0  0  0
 17 18  2  0  0  0
 18 19  1  0  0  0
 18 20  1  0  0  0
 20 21  2  0  0  0
M  END
$$$$
130-26-7


 13 14  0  0  0  0
  3.465500 -0.450000  0.000000 N   0  0  0  0  0  0
  2.595500  0.050000  0.000000 C   0  0  0  0  0  0
  1.735500 -0.450000  0.000000 C   0  0  0  0  0  0
  0.865500  0.050000  0.000000 C   0  0  0  0  0  0
  0.865500  1.050000  0.000000 C   0  0  0  0  0  0
  1.735500  1.550000  0.000000 C   0  0  0  0  0  0
  1.738000  2.550000  0.000000 I   0  0  0  0  0  0
  0.000000 -0.450900  0.000000 Cl  0  0  0  0  0  0
  1.735500 -1.450000  0.000000 C   0  0  0  0  0  0
  2.595500 -1.950000  0.000000 C   0  0  0  0  0  0
  2.595500  1.050000  0.000000 C   0  0  0  0  0  0
  3.462300  1.548700  0.000000 O   0  0  0  0  0  0
  3.465500 -1.450000  0.000000 C   0  0  0  0  0  0
  1  2  2  0  0  0
  1 13  1  0  0  0
  2  3  1  0  0  0
  2 11  1  0  0  0
  3  4  1  0  0  0
  3  9  2  0  0  0
  4  5  2  0  0  0
  4  8  1  0  0  0
  5  6  1  0  0  0
  6  7  1  0  0  0
  6 11  2  0  0  0
  9 10  1  0  0  0
 10 13  2  0  0  0
 11 12  1  0  0  0
M  END
$$$$
1300-72-7


 12 12  0  0  0  0
  4.847900  1.368500  0.000000 O   0  0  0  0  0  0
  3.982400  0.867700  0.000000 S   0  0  0  0  0  0
  4.483200  0.002100  0.000000 O   0  0  0  0  0  0
  3.481500  1.733200  0.000000 O   0  0  0  0  0  0
  3.116900  0.366800  0.000000 C   0  0  0  0  0  0
  2.246900  0.866800  0.000000 C   0  0  0  0  0  0
  1.386900  0.366800  0.000000 C   0  0  0  0  0  0
  1.386900 -0.633200  0.000000 C   0  0  0  0  0  0
  2.246900 -1.133200  0.000000 C   0  0  0  0  0  0
  3.116900 -0.633200  0.000000 C   0  0  0  0  0  0
  3.982400 -1.134100  0.000000 C   0  0  0  0  0  0
  0.520100 -1.131900  0.000000 C   0  0  0  0  0  0
  1  2  1  0  0  0
  2  3  2  0  0  0
  2  4  2  0  0  0
  2  5  1  0  0  0
  5  6  2  0  0  0
  5 10  1  0  0  0
  6  7  1  0  0  0
  7  8  2  0  0  0
  8  9  1  0  0  0
  8 12  1  0  0  0
  9 10  2  0  0  0
 10 11  1  0  0  0
M  END
$$$$
13010-07-6


 12 11  0  0  0  0
  3.120200  0.151700  0.000000 N   0  0  0  0  0  0
  3.122700  1.151700  0.000000 N   0  0  0  0  0  0
  3.990000  1.649600  0.000000 O   0  0  0  0  0  0
  2.250200 -0.348300  0.000000 C   0  0  0  0  0  0
  1.390200  0.151700  0.000000 C   0  0  0  0  0  0
  0.520200 -0.348300  0.000000 C   0  0  0  0  0  0
  3.980200 -0.348300  0.000000 C   0  0  0  0  0  0
  3.977700 -1.348300  0.000000 N   0  0  0  0  0  0
  4.850200  0.151700  0.000000 N   0  0  0  0  0  0
  5.720200 -0.348300  0.000000 N   0  0  0  0  0  0
  6.580200  0.151700  0.000000 O   0  0  0  0  0  0
  5.722700 -1.348300  0.000000 O   0  0  0  0  0  0
  1  2  1  0  0  0
  1  4  1  0  0  0
  1  7  1  0  0  0
  2  3  2  0  0  0
  4  5  1  0  0  0
  5  6  1  0  0  0
  7  8  2  0  0  0
  7  9  1  0  0  0
  9 10  1  0  0  0
 10 11  1  0  0  0
 10 12  1  0  0  0
M  END
$$$$
13010-08-7


 13 12  0  0  0  0
  0.870000  0.348300  0.000000 N   0  0  0  0  0  0
  0.000000 -0.151700  0.000000 O   0  0  0  0  0  0
  0.872500  1.348300  0.000000 O   0  0  0  0  0  0
  1.730000 -0.151700  0.000000 N   0  0  0  0  0  0
  2.600000  0.348300  0.000000 C   0  0  0  0  0  0
  2.602500  1.348300  0.000000 N   0  0  0  0  0  0
  3.460000 -0.151700  0.000000 N   0  0  0  0  0  0
  4.330000  0.348300  0.000000 C   0  0  0  0  0  0
  5.200000 -0.151700  0.000000 C   0  0  0  0  0  0
  6.060000  0.348300  0.000000 C   0  0  0  0  0  0
  6.930000 -0.151700  0.000000 C   0  0  0  0  0  0
  3.457500 -1.151700  0.000000 N   0  0  0  0  0  0
  2.590200 -1.649600  0.000000 O   0  0  0  0  0  0
  1  2  1  0  0  0
  1  3  2  0  0  0
  1  4  1  0  0  0
  4  5  1  0  0  0
  5  6  2  0  0  0
  5  7  1  0  0  0
  7  8  1  0  0  0
  7 12  1  0  0  0
  8  9  1  0  0  0
  9 10  1  0  0  0
 10 11  1  0  0  0
 12 13  2  0  0  0
M  END
$$$$
13010-10-1


 14 13  0  0  0  0
  4.850200  0.149300  0.000000 N   0  0  0  0  0  0
  4.850200  1.149300  0.000000 N   0  0  0  0  0  0
  5.716200  1.649300  0.000000 O   0  0  0  0  0  0
  3.980200 -0.350700  0.000000 C   0  0  0  0  0  0
  3.120200  0.149300  0.000000 C   0  0  0  0  0  0
  2.250200 -0.350700  0.000000 C   0  0  0  0  0  0
  1.390200  0.149300  0.000000 C   0  0  0  0  0  0
  0.520200 -0.350700  0.000000 C   0  0  0  0  0  0
  5.720200 -0.350700  0.000000 C   0  0  0  0  0  0
  5.722700 -1.350600  0.000000 N   0  0  0  0  0  0
  6.580200  0.149300  0.000000 N   0  0  0  0  0  0
  7.450200 -0.350700  0.000000 N   0  0  0  0  0  0
  8.310200  0.149300  0.000000 O   0  0  0  0  0  0
  7.452700 -1.350600  0.000000 O   0  0  0  0  0  0
  1  2  1  0  0  0
  1  4  1  0  0  0
  1  9  1  0  0  0
  2  3  2  0  0  0
  4  5  1  0  0  0
  5  6  1  0  0  0
  6  7  1  0  0  0
  7  8  1  0  0  0
  9 10  2  0  0  0
  9 11  1  0  0  0
 11 12  1  0  0  0
 12 13  1  0  0  0
 12 14  1  0  0  0
M  END
$$$$
13014-24-9


 12 12  0  0  0  0
  3.462300  1.067700  0.000000 C   0  0  0  0  0  0
  4.327800  1.568500  0.000000 Cl  0  0  0  0  0  0
  3.963200  0.202100  0.000000 Cl  0  0  0  0  0  0
  2.961500  1.933200  0.000000 Cl  0  0  0  0  0  0
  2.596800  0.566800  0.000000 C   0  0  0  0  0  0
  1.726800  1.066800  0.000000 C   0  0  0  0  0  0
  0.866800  0.566800  0.000000 C   0  0  0  0  0  0
  0.866800 -0.433200  0.000000 C   0  0  0  0  0  0
  0.000000 -0.931900  0.000000 Cl  0  0  0  0  0  0
  1.726800 -0.933200  0.000000 C   0  0  0  0  0  0
  1.724300 -1.933200  0.000000 Cl  0  0  0  0  0  0
  2.596800 -0.433200  0.000000 C   0  0  0  0  0  0
  1  2  1  0  0  0
  1  3  1  0  0  0
  1  4  1  0  0  0
  1  5  1  0  0  0
  5  6  2  0  0  0
  5 12  1  0  0  0
  6  7  1  0  0  0
  7  8  2  0  0  0
  8  9  1  0  0  0
  8 10  1  0  0  0
 10 11  1  0  0  0
 10 12  2  0  0  0
M  END
$$$$
13048-33-4


 16 15  0  0  0  0
 10.051500  1.250000  0.000000 O   0  0  0  0  0  0
 10.049000  0.250000  0.000000 C   0  0  0  0  0  0
  9.179000 -0.250000  0.000000 O   0  0  0  0  0  0
  8.309000  0.250000  0.000000 C   0  0  0  0  0  0
  7.449000 -0.250000  0.000000 C   0  0  0  0  0  0
  6.579000  0.250000  0.000000 C   0  0  0  0  0  0
  5.719000 -0.250000  0.000000 C   0  0  0  0  0  0
  4.849000  0.250000  0.000000 C   0  0  0  0  0  0
  3.979000 -0.250000  0.000000 C   0  0  0  0  0  0
  3.119000  0.250000  0.000000 O   0  0  0  0  0  0
  2.249000 -0.250000  0.000000 C   0  0  0  0  0  0
  2.246500 -1.250000  0.000000 O   0  0  0  0  0  0
  1.389000  0.250000  0.000000 C   0  0  0  0  0  0
  0.519000 -0.250000  0.000000 C   0  0  0  0  0  0
 10.909000 -0.250000  0.000000 C   0  0  0  0  0  0
 11.779000  0.250000  0.000000 C   0  0  0  0  0  0
  1  2  2  0  0  0
  2  3  1  0  0  0
  2 15  1  0  0  0
  3  4  1  0  0  0
  4  5  1  0  0  0
  5  6  1  0  0  0
  6  7  1  0  0  0
  7  8  1  0  0  0
  8  9  1  0  0  0
  9 10  1  0  0  0
 10 11  1  0  0  0
 11 12  2  0  0  0
 11 13  1  0  0  0
 13 14  2  0  0  0
 15 16  2  0  0  0
M  END
$$$$
13071-79-9


 15 14  0  0  0  0
  0.600000 -3.251700  0.000000 C   0  0  0  0  0  0
  0.600000 -2.251700  0.000000 C   0  0  0  0  0  0
  1.466000 -1.751700  0.000000 O   0  0  0  0  0  0
  1.466000 -0.751700  0.000000 P   0  0  0  0  0  0
  0.466000 -0.751700  0.000000 S   0  0  0  0  0  0
  2.466000 -0.751700  0.000000 O   0  0  0  0  0  0
  2.966000 -1.617700  0.000000 C   0  0  0  0  0  0
  3.966000 -1.617700  0.000000 C   0  0  0  0  0  0
  1.466000  0.248300  0.000000 S   0  0  0  0  0  0
  2.332100  0.748300  0.000000 C   0  0  0  0  0  0
  2.332100  1.751800  0.000000 S   0  0  0  0  0  0
  3.194100  2.248200  0.000000 C   0  0  0  0  0  0
  3.194100  3.251700  0.000000 C   0  0  0  0  0  0
  3.535400  1.308300  0.000000 C   0  0  0  0  0  0
  4.179000  2.421500  0.000000 C   0  0  0  0  0  0
  1  2  1  0  0  0
  2  3  1  0  0  0
  3  4  1  0  0  0
  4  5  2  0  0  0
  4  6  1  0  0  0
  4  9  1  0  0  0
  6  7  1  0  0  0
  7  8  1  0  0  0
  9 10  1  0  0  0
 10 11  1  0  0  0
 11 12  1  0  0  0
 12 13  1  0  0  0
 12 14  1  0  0  0
 12 15  1  0  0  0
M  END
$$$$
13073-35-3


 10  9  0  0  0  0
  4.850200  0.249300  0.000000 C   0  0  0  0  0  0
  4.850200  1.249300  0.000000 N   0  0  0  0  0  0
  3.980200 -0.250700  0.000000 C   0  0  0  0  0  0
  3.120200  0.249300  0.000000 C   0  0  0  0  0  0
  2.250200 -0.250700  0.000000 S   0  0  0  0  0  0
  1.390200  0.249300  0.000000 C   0  0  0  0  0  0
  0.520200 -0.250700  0.000000 C   0  0  0  0  0  0
  5.720200 -0.250700  0.000000 C   0  0  0  0  0  0
  6.580200  0.249300  0.000000 O   0  0  0  0  0  0
  5.722700 -1.250600  0.000000 O   0  0  0  0  0  0
  1  2  1  0  0  0
  1  3  1  0  0  0
  1  8  1  0  0  0
  3  4  1  0  0  0
  4  5  1  0  0  0
  5  6  1  0  0  0
  6  7  1  0  0  0
  8  9  2  0  0  0
  8 10  1  0  0  0
M  END
$$$$
13098-39-0


 10  9  0  0  0  0
  1.841600 -1.251700  0.000000 O   0  0  0  0  0  0
  1.844200 -0.251700  0.000000 C   0  0  0  0  0  0
  0.984200  0.248300  0.000000 C   0  0  0  0  0  0
  0.988200  1.251700  0.000000 F   0  0  0  0  0  0
  0.000000  0.425600  0.000000 F   0  0  0  0  0  0
  0.639000 -0.690300  0.000000 F   0  0  0  0  0  0
  2.714200  0.248300  0.000000 C   0  0  0  0  0  0
  2.715100  1.243100  0.000000 F   0  0  0  0  0  0
  3.054600 -0.692000  0.000000 F   0  0  0  0  0  0
  3.699200  0.420700  0.000000 F   0  0  0  0  0  0
  1  2  2  0  0  0
  2  3  1  0  0  0
  2  7  1  0  0  0
  3  4  1  0  0  0
  3  5  1  0  0  0
  3  6  1  0  0  0
  7  8  1  0  0  0
  7  9  1  0  0  0
  7 10  1  0  0  0
M  END
$$$$
131-11-3


 14 14  0  0  0  0
  5.030100 -0.157800  0.000000 O   0  0  0  0  0  0
  4.160300  0.342600  0.000000 C   0  0  0  0  0  0
  4.159900  1.337400  0.000000 O   0  0  0  0  0  0
  5.029200  1.838600  0.000000 C   0  0  0  0  0  0
  3.121700 -0.258400  0.000000 C   0  0  0  0  0  0
  2.251700  0.241600  0.000000 C   0  0  0  0  0  0
  1.391700 -0.258400  0.000000 C   0  0  0  0  0  0
  1.391700 -1.258400  0.000000 C   0  0  0  0  0  0
  2.251700 -1.758400  0.000000 C   0  0  0  0  0  0
  2.248700  1.441600  0.000000 C   0  0  0  0  0  0
  2.767400  1.743200  0.000000 O   0  0  0  0  0  0
  1.386200  1.937300  0.000000 O   0  0  0  0  0  0
  0.518700  1.432900  0.000000 C   0  0  0  0  0  0
  3.121700 -1.258400  0.000000 C   0  0  0  0  0  0
  1  2  2  0  0  0
  2  3  1  0  0  0
  2  5  1  0  0  0
  3  4  1  0  0  0
  5  6  2  0  0  0
  5 14  1  0  0  0
  6  7  1  0  0  0
  6 10  1  0  0  0
  7  8  2  0  0  0
  8  9  1  0  0  0
  9 14  2  0  0  0
 10 11  2  0  0  0
 10 12  1  0  0  0
 12 13  1  0  0  0
M  END
$$$$
131-17-9


 18 18  0  0  0  0
  5.891800  1.156700  0.000000 O   0  0  0  0  0  0
  5.892100  0.556700  0.000000 C   0  0  0  0  0  0
  6.754400  0.060600  0.000000 O   0  0  0  0  0  0
  6.754800 -0.942900  0.000000 C   0  0  0  0  0  0
  7.617100 -1.439000  0.000000 C   0  0  0  0  0  0
  7.617600 -2.442400  0.000000 C   0  0  0  0  0  0
  4.853500 -0.044400  0.000000 C   0  0  0  0  0  0
  3.983500  0.455600  0.000000 C   0  0  0  0  0  0
  3.123500 -0.044400  0.000000 C   0  0  0  0  0  0
  3.123500 -1.044400  0.000000 C   0  0  0  0  0  0
  3.983500 -1.544400  0.000000 C   0  0  0  0  0  0
  3.980500  1.655600  0.000000 C   0  0  0  0  0  0
  4.848000  2.160000  0.000000 O   0  0  0  0  0  0
  3.118000  2.151300  0.000000 O   0  0  0  0  0  0
  2.250500  1.647000  0.000000 C   0  0  0  0  0  0
  1.388000  2.142600  0.000000 C   0  0  0  0  0  0
  0.520500  1.638300  0.000000 C   0  0  0  0  0  0
  4.853500 -1.044400  0.000000 C   0  0  0  0  0  0
  1  2  2  0  0  0
  2  3  1  0  0  0
  2  7  1  0  0  0
  3  4  1  0  0  0
  4  5  1  0  0  0
  5  6  2  0  0  0
  7  8  2  0  0  0
  7 18  1  0  0  0
  8  9  1  0  0  0
  8 12  1  0  0  0
  9 10  2  0  0  0
 10 11  1  0  0  0
 11 18  2  0  0  0
 12 13  2  0  0  0
 12 14  1  0  0  0
 14 15  1  0  0  0
 15 16  1  0  0  0
 16 17  2  0  0  0
M  END
$$$$
131-53-3


 18 19  0  0  0  0
  3.987000 -1.707200  0.000000 O   0  0  0  0  0  0
  3.120500 -1.208100  0.000000 C   0  0  0  0  0  0
  2.255000 -1.709000  0.000000 C   0  0  0  0  0  0
  2.255000 -2.712400  0.000000 C   0  0  0  0  0  0
  3.120700 -3.212800  0.000000 O   0  0  0  0  0  0
  1.393000 -3.208900  0.000000 C   0  0  0  0  0  0
  0.525900 -2.710600  0.000000 C   0  0  0  0  0  0
  0.521000 -1.715800  0.000000 C   0  0  0  0  0  0
  1.388000 -1.210700  0.000000 C   0  0  0  0  0  0
  3.119500 -0.208100  0.000000 C   0  0  0  0  0  0
  3.987500  0.295300  0.000000 C   0  0  0  0  0  0
  4.854800 -0.202500  0.000000 O   0  0  0  0  0  0
  3.984500  1.290100  0.000000 C   0  0  0  0  0  0
  3.118500  1.790100  0.000000 C   0  0  0  0  0  0
  3.120000  2.790100  0.000000 O   0  0  0  0  0  0
  3.986800  3.288800  0.000000 C   0  0  0  0  0  0
  2.255500  1.295300  0.000000 C   0  0  0  0  0  0
  2.253500  0.291900  0.000000 C   0  0  0  0  0  0
  1  2  2  0  0  0
  2  3  1  0  0  0
  2 10  1  0  0  0
  3  4  2  0  0  0
  3  9  1  0  0  0
  4  5  1  0  0  0
  4  6  1  0  0  0
  6  7  2  0  0  0
  7  8  1  0  0  0
  8  9  2  0  0  0
 10 11  2  0  0  0
 10 18  1  0  0  0
 11 12  1  0  0  0
 11 13  1  0  0  0
 13 14  2  0  0  0
 14 15  1  0  0  0
 14 17  1  0  0  0
 15 16  1  0  0  0
 17 18  2  0  0  0
M  END
$$$$
131-92-0


 51 59  0  0  0  0
  3.537900 -6.982700  0.000000 C   0  0  0  0  0  0
  4.047600 -6.118400  0.000000 C   0  0  0  0  0  0
  3.557300 -5.252800  0.000000 C   0  0  0  0  0  0
  2.557300 -5.241700  0.000000 C   0  0  0  0  0  0
  2.068300 -4.369400  0.000000 C   0  0  0  0  0  0
  1.065000 -4.356100  0.000000 O   0  0  0  0  0  0
  2.576200 -3.514000  0.000000 N   0  0  0  0  0  0
  2.086700 -2.641900  0.000000 C   0  0  0  0  0  0
  1.083400 -2.626800  0.000000 C   0  0  0  0  0  0
  0.599900 -1.757500  0.000000 C   0  0  0  0  0  0
  1.111200 -0.898000  0.000000 C   0  0  0  0  0  0
  2.595900 -1.778700  0.000000 C   0  0  0  0  0  0
  3.599300 -1.788800  0.000000 C   0  0  0  0  0  0
  4.093100 -2.658400  0.000000 O   0  0  0  0  0  0
  4.104100 -0.923000  0.000000 C   0  0  0  0  0  0
  5.107500 -0.928100  0.000000 C   0  0  0  0  0  0
  5.610100 -0.063600  0.000000 C   0  0  0  0  0  0
  5.111900  0.806000  0.000000 C   0  0  0  0  0  0
  5.421900  1.766000  0.000000 C   0  0  0  0  0  0
  6.334800  2.181800  0.000000 C   0  0  0  0  0  0
  6.429400  3.177300  0.000000 C   0  0  0  0  0  0
  7.338400  3.594000  0.000000 N   0  0  0  0  0  0
  8.156600  3.013100  0.000000 C   0  0  0  0  0  0
  8.062400  2.022800  0.000000 O   0  0  0  0  0  0
  9.065900  3.429300  0.000000 C   0  0  0  0  0  0
  9.161400  4.428200  0.000000 C   0  0  0  0  0  0
 10.066800  4.840400  0.000000 C   0  0  0  0  0  0
 10.882400  4.261900  0.000000 C   0  0  0  0  0  0
  9.881600  2.850800  0.000000 C   0  0  0  0  0  0
 10.792700  3.271100  0.000000 C   0  0  0  0  0  0
  3.611900 -0.058500  0.000000 C   0  0  0  0  0  0
  4.111900  0.806000  0.000000 C   0  0  0  0  0  0
  3.801900  1.766000  0.000000 N   0  0  0  0  0  0
  4.611900  2.346000  0.000000 C   0  0  0  0  0  0
  4.707200  3.341100  0.000000 C   0  0  0  0  0  0
  3.888400  3.921200  0.000000 C   0  0  0  0  0  0
  2.979300  3.504500  0.000000 O   0  0  0  0  0  0
  3.983000  4.916700  0.000000 C   0  0  0  0  0  0
  3.171100  5.502700  0.000000 C   0  0  0  0  0  0
  3.270800  6.497700  0.000000 C   0  0  0  0  0  0
  4.186200  6.908500  0.000000 C   0  0  0  0  0  0
  4.896500  5.332100  0.000000 C   0  0  0  0  0  0
  4.992200  6.325300  0.000000 C   0  0  0  0  0  0
  5.610600  3.757400  0.000000 C   0  0  0  0  0  0
  5.705300  4.752900  0.000000 C   0  0  0  0  0  0
  6.615400  5.167300  0.000000 O   0  0  0  0  0  0
  2.108100 -0.911800  0.000000 C   0  0  0  0  0  0
  2.615000 -0.049800  0.000000 C   0  0  0  0  0  0
  2.122300  0.820400  0.000000 O   0  0  0  0  0  0
  2.538000 -6.971600  0.000000 C   0  0  0  0  0  0
  2.047700 -6.096000  0.000000 C   0  0  0  0  0  0
  1  2  2  0  0  0
  1 50  1  0  0  0
  2  3  1  0  0  0
  3  4  2  0  0  0
  4  5  1  0  0  0
  4 51  1  0  0  0
  5  6  2  0  0  0
  5  7  1  0  0  0
  7  8  1  0  0  0
  8  9  1  0  0  0
  8 12  2  0  0  0
  9 10  2  0  0  0
 10 11  1  0  0  0
 11 47  2  0  0  0
 12 13  1  0  0  0
 12 47  1  0  0  0
 13 14  2  0  0  0
 13 15  1  0  0  0
 15 16  2  0  0  0
 15 31  1  0  0  0
 16 17  1  0  0  0
 17 18  2  0  0  0
 18 19  1  0  0  0
 18 32  1  0  0  0
 19 20  2  0  0  0
 19 34  1  0  0  0
 20 21  1  0  0  0
 21 22  1  0  0  0
 21 44  2  0  0  0
 22 23  1  0  0  0
 23 24  2  0  0  0
 23 25  1  0  0  0
 25 26  2  0  0  0
 25 29  1  0  0  0
 26 27  1  0  0  0
 27 28  2  0  0  0
 28 30  1  0  0  0
 29 30  2  0  0  0
 31 32  2  0  0  0
 31 48  1  0  0  0
 32 33  1  0  0  0
 33 34  1  0  0  0
 34 35  2  0  0  0
 35 36  1  0  0  0
 35 44  1  0  0  0
 36 37  2  0  0  0
 36 38  1  0  0  0
 38 39  2  0  0  0
 38 42  1  0  0  0
 39 40  1  0  0  0
 40 41  2  0  0  0
 41 43  1  0  0  0
 42 43  2  0  0  0
 42 45  1  0  0  0
 44 45  1  0  0  0
 45 46  2  0  0  0
 47 48  1  0  0  0
 48 49  2  0  0  0
 50 51  2  0  0  0
M  END
$$$$
13107-39-6


 10 11  0  0  0  0
  4.463900 -1.325200  0.000000 C   0  0  0  0  0  0
  3.597100 -0.826500  0.000000 C   0  0  0  0  0  0
  3.594600  0.176900  0.000000 C   0  0  0  0  0  0
  2.731300  0.671200  0.000000 C   0  0  0  0  0  0
  1.865500  0.170800  0.000000 C   0  0  0  0  0  0
  1.863000 -0.824000  0.000000 C   0  0  0  0  0  0
  2.731300 -1.327000  0.000000 C   0  0  0  0  0  0
  1.000000  0.671600  0.000000 C   0  0  0  0  0  0
  0.500000  1.541600  0.000000 C   0  0  0  0  0  0
  0.000000  0.671600  0.000000 O   0  0  0  0  0  0
  1  2  1  0  0  0
  2  3  2  0  0  0
  2  7  1  0  0  0
  3  4  1  0  0  0
  4  5  2  0  0  0
  5  6  1  0  0  0
  5  8  1  0  0  0
  6  7  2  0  0  0
  8  9  1  0  0  0
  8 10  1  0  0  0
  9 10  1  0  0  0
M  END
$$$$
13114-72-2


 17 18  0  0  0  0
  5.712100 -1.002300  0.000000 C   0  0  0  0  0  0
  4.843400 -0.500000  0.000000 N   0  0  0  0  0  0
  3.982100 -0.997800  0.000000 C   0  0  0  0  0  0
  3.983600 -2.001300  0.000000 O   0  0  0  0  0  0
  3.115600 -0.498700  0.000000 N   0  0  0  0  0  0
  2.250100 -0.999500  0.000000 C   0  0  0  0  0  0
  1.380100 -0.499500  0.000000 C   0  0  0  0  0  0
  0.520100 -0.999500  0.000000 C   0  0  0  0  0  0
  0.520100 -1.999500  0.000000 C   0  0  0  0  0  0
  1.380100 -2.499500  0.000000 C   0  0  0  0  0  0
  2.250100 -1.999500  0.000000 C   0  0  0  0  0  0
  3.114600  0.501300  0.000000 C   0  0  0  0  0  0
  2.245600  1.003000  0.000000 C   0  0  0  0  0  0
  2.246600  1.997800  0.000000 C   0  0  0  0  0  0
  3.111700  2.499500  0.000000 C   0  0  0  0  0  0
  3.975700  2.006500  0.000000 C   0  0  0  0  0  0
  3.979600  1.003000  0.000000 C   0  0  0  0  0  0
  1  2  1  0  0  0
  2  3  1  0  0  0
  3  4  2  0  0  0
  3  5  1  0  0  0
  5  6  1  0  0  0
  5 12  1  0  0  0
  6  7  2  0  0  0
  6 11  1  0  0  0
  7  8  1  0  0  0
  8  9  2  0  0  0
  9 10  1  0  0  0
 10 11  2  0  0  0
 12 13  2  0  0  0
 12 17  1  0  0  0
 13 14  1  0  0  0
 14 15  2  0  0  0
 15 16  1  0  0  0
 16 17  2  0  0  0
M  END
$$$$
13147-25-6


  8  7  0  0  0  0
  0.520200  0.198900  0.000000 C   0  0  0  0  0  0
  1.390200  0.698900  0.000000 C   0  0  0  0  0  0
  2.250200  0.198900  0.000000 N   0  0  0  0  0  0
  3.120200  0.698900  0.000000 C   0  0  0  0  0  0
  3.980200  0.198900  0.000000 C   0  0  0  0  0  0
  4.850200  0.698900  0.000000 O   0  0  0  0  0  0
  2.247700 -0.801100  0.000000 N   0  0  0  0  0  0
  1.380400 -1.298900  0.000000 O   0  0  0  0  0  0
  1  2  1  0  0  0
  2  3  1  0  0  0
  3  4  1  0  0  0
  3  7  1  0  0  0
  4  5  1  0  0  0
  5  6  1  0  0  0
  7  8  2  0  0  0
M  END
$$$$
13171-21-6


 18 17  0  0  0  0
  5.196100 -2.616300  0.000000 C   0  0  0  0  0  0
  4.328100 -2.112800  0.000000 C   0  0  0  0  0  0
  4.331100 -1.118000  0.000000 N   0  0  0  0  0  0
  5.198400 -0.620200  0.000000 C   0  0  0  0  0  0
  6.063100 -1.122400  0.000000 C   0  0  0  0  0  0
  3.463100 -0.614600  0.000000 C   0  0  0  0  0  0
  2.595800 -1.112400  0.000000 O   0  0  0  0  0  0
  3.466100  0.380200  0.000000 C   0  0  0  0  0  0
  4.333400  0.878000  0.000000 Cl  0  0  0  0  0  0
  2.598100  0.883600  0.000000 C   0  0  0  0  0  0
  2.596100  1.887100  0.000000 C   0  0  0  0  0  0
  1.732100  0.383600  0.000000 O   0  0  0  0  0  0
  0.866000  0.883600  0.000000 P   0  0  0  0  0  0
  0.000000  1.383600  0.000000 O   0  0  0  0  0  0
  0.366000  0.017600  0.000000 O   0  0  0  0  0  0
  0.866000 -0.848400  0.000000 C   0  0  0  0  0  0
  1.366000  1.749600  0.000000 O   0  0  0  0  0  0
  0.866000  2.615700  0.000000 C   0  0  0  0  0  0
  1  2  1  0  0  0
  2  3  1  0  0  0
  3  4  1  0  0  0
  3  6  1  0  0  0
  4  5  1  0  0  0
  6  7  2  0  0  0
  6  8  1  0  0  0
  8  9  1  0  0  0
  8 10  2  0  0  0
 10 11  1  0  0  0
 10 12  1  0  0  0
 12 13  1  0  0  0
 13 14  2  0  0  0
 13 15  1  0  0  0
 13 17  1  0  0  0
 15 16  1  0  0  0
 17 18  1  0  0  0
M  END
$$$$
132-27-4


 13 14  0  0  0  0
  3.115600  1.751300  0.000000 O   0  0  0  0  0  0
  2.250100  1.250400  0.000000 C   0  0  0  0  0  0
  1.380100  1.750400  0.000000 C   0  0  0  0  0  0
  0.520100  1.250400  0.000000 C   0  0  0  0  0  0
  0.520100  0.250400  0.000000 C   0  0  0  0  0  0
  1.380100 -0.249600  0.000000 C   0  0  0  0  0  0
  2.250100  0.250400  0.000000 C   0  0  0  0  0  0
  3.115600 -0.250500  0.000000 C   0  0  0  0  0  0
  3.115600 -1.253900  0.000000 C   0  0  0  0  0  0
  3.977600 -1.750400  0.000000 C   0  0  0  0  0  0
  4.844600 -1.252100  0.000000 C   0  0  0  0  0  0
  4.849600 -0.257300  0.000000 C   0  0  0  0  0  0
  3.982600  0.247800  0.000000 C   0  0  0  0  0  0
  1  2  1  0  0  0
  2  3  2  0  0  0
  2  7  1  0  0  0
  3  4  1  0  0  0
  4  5  2  0  0  0
  5  6  1  0  0  0
  6  7  2  0  0  0
  7  8  1  0  0  0
  8  9  2  0  0  0
  8 13  1  0  0  0
  9 10  1  0  0  0
 10 11  2  0  0  0
 11 12  1  0  0  0
 12 13  2  0  0  0
M  END
$$$$
132-64-9


 13 15  0  0  0  0
  3.544600 -1.118700  0.000000 O   0  0  0  0  0  0
  3.854600 -0.158700  0.000000 C   0  0  0  0  0  0
  3.044600  0.421300  0.000000 C   0  0  0  0  0  0
  2.234600 -0.158700  0.000000 C   0  0  0  0  0  0
  1.255400  0.044100  0.000000 C   0  0  0  0  0  0
  0.587200 -0.699900  0.000000 C   0  0  0  0  0  0
  0.900300 -1.653200  0.000000 C   0  0  0  0  0  0
  1.874200 -1.855900  0.000000 C   0  0  0  0  0  0
  3.144200  1.419500  0.000000 C   0  0  0  0  0  0
  4.056200  1.829700  0.000000 C   0  0  0  0  0  0
  4.869100  1.241500  0.000000 C   0  0  0  0  0  0
  4.766000  0.252000  0.000000 C   0  0  0  0  0  0
  2.544600 -1.118700  0.000000 C   0  0  0  0  0  0
  1  2  1  0  0  0
  1 13  1  0  0  0
  2  3  2  0  0  0
  2 12  1  0  0  0
  3  4  1  0  0  0
  3  9  1  0  0  0
  4  5  2  0  0  0
  4 13  1  0  0  0
  5  6  1  0  0  0
  6  7  2  0  0  0
  7  8  1  0  0  0
  8 13  2  0  0  0
  9 10  2  0  0  0
 10 11  1  0  0  0
 11 12  2  0  0  0
M  END
$$$$
132-98-9


 24 26  0  0  0  0
  7.309100 -1.054900  0.000000 N   0  0  0  0  0  0
  7.309100 -0.054900  0.000000 C   0  0  0  0  0  0
  8.016200  0.652200  0.000000 O   0  0  0  0  0  0
  6.309100 -0.054900  0.000000 C   0  0  0  0  0  0
  5.602000  0.652200  0.000000 N   0  0  0  0  0  0
  4.632700  0.392500  0.000000 C   0  0  0  0  0  0
  4.373400 -0.573300  0.000000 O   0  0  0  0  0  0
  3.930100  1.096600  0.000000 C   0  0  0  0  0  0
  2.960800  0.836900  0.000000 O   0  0  0  0  0  0
  2.253700  1.544000  0.000000 C   0  0  0  0  0  0
  2.512500  2.513500  0.000000 C   0  0  0  0  0  0
  1.807600  3.215500  0.000000 C   0  0  0  0  0  0
  0.841400  2.957700  0.000000 C   0  0  0  0  0  0
  0.580100  1.997800  0.000000 C   0  0  0  0  0  0
  1.287500  1.286200  0.000000 C   0  0  0  0  0  0
  6.309100 -1.054900  0.000000 C   0  0  0  0  0  0
  6.004100 -2.015900  0.000000 S   0  0  0  0  0  0
  6.817200 -2.598100  0.000000 C   0  0  0  0  0  0
  6.153700 -3.346300  0.000000 C   0  0  0  0  0  0
  7.492300 -3.335800  0.000000 C   0  0  0  0  0  0
  7.628100 -1.998100  0.000000 C   0  0  0  0  0  0
  8.582300 -2.297200  0.000000 C   0  0  0  0  0  0
  8.801600 -3.276400  0.000000 O   0  0  0  0  0  0
  9.315000 -1.624300  0.000000 O   0  0  0  0  0  0
  1  2  1  0  0  0
  1 16  1  0  0  0
  1 21  1  0  0  0
  2  3  2  0  0  0
  2  4  1  0  0  0
  4  5  1  0  0  0
  4 16  1  0  0  0
  5  6  1  0  0  0
  6  7  2  0  0  0
  6  8  1  0  0  0
  8  9  1  0  0  0
  9 10  1  0  0  0
 10 11  2  0  0  0
 10 15  1  0  0  0
 11 12  1  0  0  0
 12 13  2  0  0  0
 13 14  1  0  0  0
 14 15  2  0  0  0
 16 17  1  0  0  0
 17 18  1  0  0  0
 18 19  1  0  0  0
 18 20  1  0  0  0
 18 21  1  0  0  0
 21 22  1  0  0  0
 22 23  2  0  0  0
 22 24  1  0  0  0
M  END
$$$$
1321-74-0


 10 10  0  0  0  0
  3.982100  0.852000  0.000000 C   0  0  0  0  0  0
  3.115600  1.351100  0.000000 C   0  0  0  0  0  0
  2.250100  0.850300  0.000000 C   0  0  0  0  0  0
  1.380100  1.350300  0.000000 C   0  0  0  0  0  0
  0.520100  0.850300  0.000000 C   0  0  0  0  0  0
  0.520100 -0.149700  0.000000 C   0  0  0  0  0  0
  1.380100 -0.649700  0.000000 C   0  0  0  0  0  0
  2.250100 -0.149700  0.000000 C   0  0  0  0  0  0
  3.115600 -0.650600  0.000000 C   0  0  0  0  0  0
  3.114600 -1.650600  0.000000 C   0  0  0  0  0  0
  1  2  2  0  0  0
  2  3  1  0  0  0
  3  4  2  0  0  0
  3  8  1  0  0  0
  4  5  1  0  0  0
  5  6  2  0  0  0
  6  7  1  0  0  0
  7  8  2  0  0  0
  8  9  1  0  0  0
  9 10  2  0  0  0
M  END
$$$$
1321-94-4


 11 12  0  0  0  0
  3.115600  1.751000  0.000000 C   0  0  0  0  0  0
  2.250100  1.250200  0.000000 C   0  0  0  0  0  0
  1.380100  1.750200  0.000000 C   0  0  0  0  0  0
  0.520100  1.250200  0.000000 C   0  0  0  0  0  0
  0.520100  0.250200  0.000000 C   0  0  0  0  0  0
  1.380100 -0.249800  0.000000 C   0  0  0  0  0  0
  1.382900 -1.251100  0.000000 C   0  0  0  0  0  0
  2.249400 -1.750200  0.000000 C   0  0  0  0  0  0
  3.116900 -1.245800  0.000000 C   0  0  0  0  0  0
  3.112900 -0.251100  0.000000 C   0  0  0  0  0  0
  2.250100  0.250200  0.000000 C   0  0  0  0  0  0
  1  2  1  0  0  0
  2  3  2  0  0  0
  2 11  1  0  0  0
  3  4  1  0  0  0
  4  5  2  0  0  0
  5  6  1  0  0  0
  6  7  2  0  0  0
  6 11  1  0  0  0
  7  8  1  0  0  0
  8  9  2  0  0  0
  9 10  1  0  0  0
 10 11  2  0  0  0
M  END
$$$$
13256-06-9


 13 12  0  0  0  0
  4.850200 -0.239900  0.000000 N   0  0  0  0  0  0
  4.850200  0.760100  0.000000 N   0  0  0  0  0  0
  5.716200  1.260100  0.000000 O   0  0  0  0  0  0
  3.980200 -0.739900  0.000000 C   0  0  0  0  0  0
  3.120200 -0.239900  0.000000 C   0  0  0  0  0  0
  2.250200 -0.739900  0.000000 C   0  0  0  0  0  0
  1.390200 -0.239900  0.000000 C   0  0  0  0  0  0
  0.520200 -0.739900  0.000000 C   0  0  0  0  0  0
  5.720200 -0.739900  0.000000 C   0  0  0  0  0  0
  6.580200 -0.239900  0.000000 C   0  0  0  0  0  0
  7.450200 -0.739900  0.000000 C   0  0  0  0  0  0
  8.310200 -0.239900  0.000000 C   0  0  0  0  0  0
  9.180200 -0.739900  0.000000 C   0  0  0  0  0  0
  1  2  1  0  0  0
  1  4  1  0  0  0
  1  9  1  0  0  0
  2  3  2  0  0  0
  4  5  1  0  0  0
  5  6  1  0  0  0
  6  7  1  0  0  0
  7  8  1  0  0  0
  9 10  1  0  0  0
 10 11  1  0  0  0
 11 12  1  0  0  0
 12 13  1  0  0  0
M  END
$$$$
13256-32-1


  8  7  0  0  0  0
  2.250200 -0.550000  0.000000 C   0  0  0  0  0  0
  2.247700 -1.550000  0.000000 O   0  0  0  0  0  0
  1.390200 -0.050000  0.000000 N   0  0  0  0  0  0
  0.520200 -0.550000  0.000000 C   0  0  0  0  0  0
  3.120200 -0.050000  0.000000 N   0  0  0  0  0  0
  3.122700  0.950000  0.000000 C   0  0  0  0  0  0
  3.980200 -0.550000  0.000000 N   0  0  0  0  0  0
  4.850200 -0.050000  0.000000 O   0  0  0  0  0  0
  1  2  2  0  0  0
  1  3  1  0  0  0
  1  5  1  0  0  0
  3  4  1  0  0  0
  5  6  1  0  0  0
  5  7  1  0  0  0
  7  8  2  0  0  0
M  END
$$$$
13284-42-9


  6  5  0  0  0  0
  0.596600 -1.299500  0.000000 C   0  0  0  0  0  0
  1.098300 -0.430500  0.000000 C   0  0  0  0  0  0
  0.600000  0.430500  0.000000 C   0  0  0  0  0  0
  1.101700  1.299500  0.000000 C   0  0  0  0  0  0
  2.101700  1.299500  0.000000 C   0  0  0  0  0  0
  3.101700  1.299500  0.000000 N   0  0  0  0  0  0
  1  2  1  0  0  0
  2  3  1  0  0  0
  3  4  2  0  0  0
  4  5  1  0  0  0
  5  6  3  0  0  0
M  END
$$$$
133-06-2


 16 17  0  0  0  0
  3.578500 -1.813200  0.000000 S   0  0  0  0  0  0
  2.872300 -0.843100  0.000000 N   0  0  0  0  0  0
  3.182300  0.116900  0.000000 C   0  0  0  0  0  0
  3.752100  0.304800  0.000000 O   0  0  0  0  0  0
  2.372300  0.696900  0.000000 C   0  0  0  0  0  0
  2.272700  1.695100  0.000000 C   0  0  0  0  0  0
  1.360700  2.105300  0.000000 C   0  0  0  0  0  0
  0.547800  1.517100  0.000000 C   0  0  0  0  0  0
  0.650900  0.527600  0.000000 C   0  0  0  0  0  0
  1.562300  0.116900  0.000000 C   0  0  0  0  0  0
  1.872300 -0.843100  0.000000 C   0  0  0  0  0  0
  1.283800 -1.651500  0.000000 O   0  0  0  0  0  0
  4.573000 -1.707800  0.000000 C   0  0  0  0  0  0
  4.467500 -0.713400  0.000000 Cl  0  0  0  0  0  0
  4.678400 -2.702200  0.000000 Cl  0  0  0  0  0  0
  5.567400 -1.602400  0.000000 Cl  0  0  0  0  0  0
  1  2  1  0  0  0
  1 13  1  0  0  0
  2  3  1  0  0  0
  2 11  1  0  0  0
  3  4  2  0  0  0
  3  5  1  0  0  0
  5  6  1  0  0  0
  5 10  1  0  0  0
  6  7  1  0  0  0
  7  8  2  0  0  0
  8  9  1  0  0  0
  9 10  1  0  0  0
 10 11  1  0  0  0
 11 12  2  0  0  0
 13 14  1  0  0  0
 13 15  1  0  0  0
 13 16  1  0  0  0
M  END
$$$$
133-07-3


 16 17  0  0  0  0
  4.133100 -1.801400  0.000000 O   0  0  0  0  0  0
  3.544600 -0.993000  0.000000 C   0  0  0  0  0  0
  3.854600 -0.033000  0.000000 N   0  0  0  0  0  0
  4.994200  0.342800  0.000000 S   0  0  0  0  0  0
  5.197900  1.321900  0.000000 C   0  0  0  0  0  0
  4.218800  1.525500  0.000000 Cl  0  0  0  0  0  0
  6.176900  1.118200  0.000000 Cl  0  0  0  0  0  0
  5.401500  2.300900  0.000000 Cl  0  0  0  0  0  0
  3.044600  0.547000  0.000000 C   0  0  0  0  0  0
  3.044600  1.147000  0.000000 O   0  0  0  0  0  0
  2.234600 -0.033000  0.000000 C   0  0  0  0  0  0
  1.255400  0.169800  0.000000 C   0  0  0  0  0  0
  0.587200 -0.574200  0.000000 C   0  0  0  0  0  0
  0.900300 -1.527500  0.000000 C   0  0  0  0  0  0
  1.874200 -1.730200  0.000000 C   0  0  0  0  0  0
  2.544600 -0.993000  0.000000 C   0  0  0  0  0  0
  1  2  2  0  0  0
  2  3  1  0  0  0
  2 16  1  0  0  0
  3  4  1  0  0  0
  3  9  1  0  0  0
  4  5  1  0  0  0
  5  6  1  0  0  0
  5  7  1  0  0  0
  5  8  1  0  0  0
  9 10  2  0  0  0
  9 11  1  0  0  0
 11 12  2  0  0  0
 11 16  1  0  0  0
 12 13  1  0  0  0
 13 14  2  0  0  0
 14 15  1  0  0  0
 15 16  2  0  0  0
M  END
$$$$
133-18-6


 18 19  0  0  0  0
  2.243600  1.244300  0.000000 C   0  0  0  0  0  0
  1.373600  1.744300  0.000000 O   0  0  0  0  0  0
  2.244600  0.249500  0.000000 O   0  0  0  0  0  0
  3.114600 -0.250400  0.000000 C   0  0  0  0  0  0
  3.115600 -1.245200  0.000000 C   0  0  0  0  0  0
  2.250100 -1.746100  0.000000 C   0  0  0  0  0  0
  1.380100 -1.246100  0.000000 C   0  0  0  0  0  0
  0.520100 -1.746100  0.000000 C   0  0  0  0  0  0
  0.520100 -2.746100  0.000000 C   0  0  0  0  0  0
  1.380100 -3.246100  0.000000 C   0  0  0  0  0  0
  2.250100 -2.746100  0.000000 C   0  0  0  0  0  0
  3.108900  1.745600  0.000000 C   0  0  0  0  0  0
  3.979100  1.246100  0.000000 C   0  0  0  0  0  0
  4.838900  1.746500  0.000000 C   0  0  0  0  0  0
  4.838300  2.746500  0.000000 C   0  0  0  0  0  0
  3.978100  3.246100  0.000000 C   0  0  0  0  0  0
  3.108300  2.745600  0.000000 C   0  0  0  0  0  0
  2.242600  3.246000  0.000000 N   0  0  0  0  0  0
  1  2  2  0  0  0
  1  3  1  0  0  0
  1 12  1  0  0  0
  3  4  1  0  0  0
  4  5  1  0  0  0
  5  6  1  0  0  0
  6  7  2  0  0  0
  6 11  1  0  0  0
  7  8  1  0  0  0
  8  9  2  0  0  0
  9 10  1  0  0  0
 10 11  2  0  0  0
 12 13  2  0  0  0
 12 17  1  0  0  0
 13 14  1  0  0  0
 14 15  2  0  0  0
 15 16  1  0  0  0
 16 17  2  0  0  0
 17 18  1  0  0  0
M  END
$$$$
133-90-4


 12 12  0  0  0  0
  4.851200  0.352700  0.000000 O   0  0  0  0  0  0
  3.981500  0.853200  0.000000 C   0  0  0  0  0  0
  3.981000  1.847900  0.000000 O   0  0  0  0  0  0
  3.115900  0.352300  0.000000 C   0  0  0  0  0  0
  2.245900  0.852300  0.000000 C   0  0  0  0  0  0
  1.385900  0.352300  0.000000 C   0  0  0  0  0  0
  0.519200  0.851000  0.000000 N   0  0  0  0  0  0
  1.385900 -0.647700  0.000000 C   0  0  0  0  0  0
  2.245900 -1.147700  0.000000 C   0  0  0  0  0  0
  2.243400 -2.147700  0.000000 Cl  0  0  0  0  0  0
  2.243400  1.852300  0.000000 Cl  0  0  0  0  0  0
  3.115900 -0.647700  0.000000 C   0  0  0  0  0  0
  1  2  2  0  0  0
  2  3  1  0  0  0
  2  4  1  0  0  0
  4  5  2  0  0  0
  4 12  1  0  0  0
  5  6  1  0  0  0
  5 11  1  0  0  0
  6  7  1  0  0  0
  6  8  2  0  0  0
  8  9  1  0  0  0
  9 10  1  0  0  0
  9 12  2  0  0  0
M  END
$$$$
1330-78-5


 29 31  0  0  0  0
  3.600300  0.410200  0.000000 O   0  0  0  0  0  0
  3.600900 -0.189800  0.000000 P   0  0  0  0  0  0
  3.601800 -1.189800  0.000000 O   0  0  0  0  0  0
  2.736300 -1.690700  0.000000 C   0  0  0  0  0  0
  1.866300 -1.190700  0.000000 C   0  0  0  0  0  0
  1.006300 -1.690700  0.000000 C   0  0  0  0  0  0
  1.006300 -2.690700  0.000000 C   0  0  0  0  0  0
  0.139500 -3.189400  0.000000 O   0  0  0  0  0  0
  1.866300 -3.190700  0.000000 C   0  0  0  0  0  0
  2.736300 -2.690700  0.000000 C   0  0  0  0  0  0
  3.601800 -3.191500  0.000000 C   0  0  0  0  0  0
  2.600900 -0.190800  0.000000 O   0  0  0  0  0  0
  2.100000  0.674700  0.000000 C   0  0  0  0  0  0
  2.600000  1.544700  0.000000 C   0  0  0  0  0  0
  2.100000  2.404700  0.000000 C   0  0  0  0  0  0
  2.598700  3.271500  0.000000 O   0  0  0  0  0  0
  1.100000  2.404700  0.000000 C   0  0  0  0  0  0
  0.600000  1.544700  0.000000 C   0  0  0  0  0  0
  1.100000  0.674700  0.000000 C   0  0  0  0  0  0
  0.599100 -0.190800  0.000000 C   0  0  0  0  0  0
  4.800900 -0.188600  0.000000 O   0  0  0  0  0  0
  5.499700  1.024500  0.000000 C   0  0  0  0  0  0
  6.503100  1.026500  0.000000 C   0  0  0  0  0  0
  7.005300  0.161700  0.000000 O   0  0  0  0  0  0
  6.997900  1.889500  0.000000 C   0  0  0  0  0  0
  6.497900  2.755500  0.000000 C   0  0  0  0  0  0
  5.503100  2.758500  0.000000 C   0  0  0  0  0  0
  4.999700  1.890500  0.000000 C   0  0  0  0  0  0
  3.999700  1.891500  0.000000 C   0  0  0  0  0  0
  1  2  2  0  0  0
  2  3  1  0  0  0
  2 12  1  0  0  0
  2 21  1  0  0  0
  3  4  1  0  0  0
  4  5  2  0  0  0
  4 10  1  0  0  0
  5  6  1  0  0  0
  6  7  2  0  0  0
  7  8  1  0  0  0
  7  9  1  0  0  0
  9 10  2  0  0  0
 10 11  1  0  0  0
 12 13  1  0  0  0
 13 14  2  0  0  0
 13 19  1  0  0  0
 14 15  1  0  0  0
 15 16  1  0  0  0
 15 17  2  0  0  0
 17 18  1  0  0  0
 18 19  2  0  0  0
 19 20  1  0  0  0
 21 22  1  0  0  0
 22 23  2  0  0  0
 22 28  1  0  0  0
 23 24  1  0  0  0
 23 25  1  0  0  0
 25 26  2  0  0  0
 26 27  1  0  0  0
 27 28  2  0  0  0
 28 29  1  0  0  0
M  END
$$$$
13345-21-6


 21 25  0  0  0  0
  3.984800  3.252700  0.000000 O   0  0  0  0  0  0
  3.119300  2.751900  0.000000 C   0  0  0  0  0  0
  2.249300  3.251900  0.000000 C   0  0  0  0  0  0
  1.389300  2.751900  0.000000 C   0  0  0  0  0  0
  1.389300  1.751900  0.000000 C   0  0  0  0  0  0
  0.519300  1.251900  0.000000 C   0  0  0  0  0  0
  0.519300  0.251900  0.000000 C   0  0  0  0  0  0
  1.389300 -0.248100  0.000000 C   0  0  0  0  0  0
  1.393400 -1.251600  0.000000 C   0  0  0  0  0  0
  0.530300 -1.760700  0.000000 C   0  0  0  0  0  0
  0.539300 -2.760700  0.000000 C   0  0  0  0  0  0
  1.413800 -3.252800  0.000000 C   0  0  0  0  0  0
  2.269300 -2.745000  0.000000 C   0  0  0  0  0  0
  2.262400 -1.746300  0.000000 C   0  0  0  0  0  0
  3.127400 -1.237600  0.000000 C   0  0  0  0  0  0
  3.118400 -0.242900  0.000000 C   0  0  0  0  0  0
  3.986100  0.254100  0.000000 C   0  0  0  0  0  0
  3.986600  1.254100  0.000000 C   0  0  0  0  0  0
  3.119300  1.751900  0.000000 C   0  0  0  0  0  0
  2.249300  1.251900  0.000000 C   0  0  0  0  0  0
  2.249300  0.251900  0.000000 C   0  0  0  0  0  0
  1  2  1  0  0  0
  2  3  2  0  0  0
  2 19  1  0  0  0
  3  4  1  0  0  0
  4  5  2  0  0  0
  5  6  1  0  0  0
  5 20  1  0  0  0
  6  7  2  0  0  0
  7  8  1  0  0  0
  8  9  2  0  0  0
  8 21  1  0  0  0
  9 10  1  0  0  0
  9 14  1  0  0  0
 10 11  2  0  0  0
 11 12  1  0  0  0
 12 13  2  0  0  0
 13 14  1  0  0  0
 14 15  2  0  0  0
 15 16  1  0  0  0
 16 17  2  0  0  0
 16 21  1  0  0  0
 17 18  1  0  0  0
 18 19  2  0  0  0
 19 20  1  0  0  0
 20 21  2  0  0  0
M  END
$$$$
13345-23-8


 21 25  0  0  0  0
  3.984800  3.245300  0.000000 O   0  0  0  0  0  0
  3.119300  2.744400  0.000000 C   0  0  0  0  0  0
  2.249300  3.244400  0.000000 C   0  0  0  0  0  0
  1.389300  2.744400  0.000000 C   0  0  0  0  0  0
  1.389300  1.744400  0.000000 C   0  0  0  0  0  0
  0.519300  1.244400  0.000000 C   0  0  0  0  0  0
  0.519300  0.244400  0.000000 C   0  0  0  0  0  0
  1.389300 -0.255600  0.000000 C   0  0  0  0  0  0
  1.393400 -1.259000  0.000000 C   0  0  0  0  0  0
  2.262400 -1.753700  0.000000 C   0  0  0  0  0  0
  2.275300 -2.755000  0.000000 C   0  0  0  0  0  0
  3.146800 -3.245300  0.000000 C   0  0  0  0  0  0
  4.009200 -2.732300  0.000000 C   0  0  0  0  0  0
  3.995200 -1.737600  0.000000 C   0  0  0  0  0  0
  3.127400 -1.245100  0.000000 C   0  0  0  0  0  0
  3.118400 -0.250300  0.000000 C   0  0  0  0  0  0
  3.986100  0.246600  0.000000 C   0  0  0  0  0  0
  3.986600  1.246600  0.000000 C   0  0  0  0  0  0
  3.119300  1.744400  0.000000 C   0  0  0  0  0  0
  2.249300  1.244400  0.000000 C   0  0  0  0  0  0
  2.249300  0.244400  0.000000 C   0  0  0  0  0  0
  1  2  1  0  0  0
  2  3  2  0  0  0
  2 19  1  0  0  0
  3  4  1  0  0  0
  4  5  2  0  0  0
  5  6  1  0  0  0
  5 20  1  0  0  0
  6  7  2  0  0  0
  7  8  1  0  0  0
  8  9  2  0  0  0
  8 21  1  0  0  0
  9 10  1  0  0  0
 10 11  2  0  0  0
 10 15  1  0  0  0
 11 12  1  0  0  0
 12 13  2  0  0  0
 13 14  1  0  0  0
 14 15  2  0  0  0
 15 16  1  0  0  0
 16 17  2  0  0  0
 16 21  1  0  0  0
 17 18  1  0  0  0
 18 19  2  0  0  0
 19 20  1  0  0  0
 20 21  2  0  0  0
M  END
$$$$
13345-62-5


 21 24  0  0  0  0
  4.331000 -0.994900  0.000000 C   0  0  0  0  0  0
  3.461000 -0.494900  0.000000 C   0  0  0  0  0  0
  3.456900  0.508600  0.000000 C   0  0  0  0  0  0
  4.320400  1.013000  0.000000 C   0  0  0  0  0  0
  2.587900  1.003300  0.000000 C   0  0  0  0  0  0
  2.575100  2.004500  0.000000 C   0  0  0  0  0  0
  1.703600  2.494900  0.000000 C   0  0  0  0  0  0
  0.841200  1.981900  0.000000 C   0  0  0  0  0  0
  0.855200  0.987200  0.000000 C   0  0  0  0  0  0
  1.723000  0.494600  0.000000 C   0  0  0  0  0  0
  1.732000 -0.500100  0.000000 C   0  0  0  0  0  0
  0.869800 -1.006700  0.000000 C   0  0  0  0  0  0
  0.000000 -0.513200  0.000000 Cl  0  0  0  0  0  0
  2.601000 -0.994900  0.000000 C   0  0  0  0  0  0
  2.601000 -1.994900  0.000000 C   0  0  0  0  0  0
  3.461000 -2.494900  0.000000 C   0  0  0  0  0  0
  4.331000 -1.994900  0.000000 C   0  0  0  0  0  0
  5.200600 -2.493100  0.000000 C   0  0  0  0  0  0
  6.065100 -1.990500  0.000000 C   0  0  0  0  0  0
  6.060100 -0.987000  0.000000 C   0  0  0  0  0  0
  5.195500 -0.494900  0.000000 C   0  0  0  0  0  0
  1  2  2  0  0  0
  1 17  1  0  0  0
  1 21  1  0  0  0
  2  3  1  0  0  0
  2 14  1  0  0  0
  3  4  1  0  0  0
  3  5  2  0  0  0
  5  6  1  0  0  0
  5 10  1  0  0  0
  6  7  2  0  0  0
  7  8  1  0  0  0
  8  9  2  0  0  0
  9 10  1  0  0  0
 10 11  2  0  0  0
 11 12  1  0  0  0
 11 14  1  0  0  0
 12 13  1  0  0  0
 14 15  2  0  0  0
 15 16  1  0  0  0
 16 17  2  0  0  0
 17 18  1  0  0  0
 18 19  2  0  0  0
 19 20  1  0  0  0
 20 21  2  0  0  0
M  END
$$$$
13360-63-9


  7  6  0  0  0  0
  3.980200 -0.180300  0.000000 N   0  0  0  0  0  0
  3.120200  0.319700  0.000000 C   0  0  0  0  0  0
  2.250200 -0.180300  0.000000 C   0  0  0  0  0  0
  1.390200  0.319700  0.000000 C   0  0  0  0  0  0
  0.520200 -0.180300  0.000000 C   0  0  0  0  0  0
  4.850200  0.319700  0.000000 C   0  0  0  0  0  0
  5.720200 -0.180300  0.000000 C   0  0  0  0  0  0
  1  2  1  0  0  0
  1  6  1  0  0  0
  2  3  1  0  0  0
  3  4  1  0  0  0
  4  5  1  0  0  0
[truncated: 1,684,028 more chars]
